# Supplementary material for: A Trimethylguanosine Synthase1-like (TGS1) homologue is implicated in vernalisation and flowering time control
Source: Theor Appl Genet. 2021 Jul 13;134(10):3411–26. doi: 10.1007/s00122-021-03910-2 (PMC8440268; doi:10.1007/s00122-021-03910-2)
Supplement: Supplementary file 1 — Supplementary file1 (XLSX 16901 KB) [file 122_2021_3910_MOESM1_ESM.xlsx]

## Sheet: Online Resources Information
Article Title
A Trimethylguanosine Synthase1-like (TGS1) homologue is implicated in vernalisation and flowering time control
Journal
Theoretical and Applied Genetics
DOI
https://doi.org/10.1007/s00122-021-03910-2
Authors
Candy M Taylor1,2, Gagan Garg3, Jens D Berger3, Federico M Ribalta1, Janine S Croser1,2, Karam B Singh2,3,4, Wallace A Cowling1,2,*, Lars G Kamphuis2,3,4 & Matthew N Nelson2,3
Affiliations
1 UWA School of Agriculture and Environment, The University of Western Australia, Perth 6009, Western Australia, Australia
2 The UWA Institute of Agriculture, The University of Western Australia, Perth 6009, Western Australia, Australia
3 Agriculture and Food, Commonwealth Scientific and Industrial Research Organisation, Floreat 6014, Western Australia, Australia
4 Centre for Crop and Disease Management, Curtin University, Bentley 6102, Western Australia, Australia
Corresponding author email
wallace.cowling@uwa.edu.au

## Sheet: Online Resource 1
Online Resource 1 Experimental design and days to flowering (DTF) phenotypic data information for a Chittick x Geebung F6 recombinant inbred line (RIL) population used to map the efl mid-late season flowering time locus in narrow-leafed lupin (Lupinus angustifolius L.).
a "A" values represent Chittick-like (efl) scores, while "B" values represent Geebung-like (Efl) scores. Missing values "-" were assigned to RILs with ambiguous average DTF scores (79-83 days) that may reflect either genotype according to the overlap in the bi-modal distribution of flowering times observed.
b Genotype of the candidate causal SNP was determined using primers for Exon 5 of Trimethylguanosine Synthase1-like (Lup005529.1) presented in Online Resource 4.
Parent and RIL ID	Biological replicates	Average DTF	DTF standard deviation	DTF phase for linkage mappinga	Candidate causal SNP alleleb	Candidate causal SNP phase for linkage mapping
Chittick	3	74	1	NA	A	A
Geebung	12	83.1	1.7	NA	G	B
CxG_F6_152	2	71	1.4	A	A	A
CxG_F6_011	3	72.3	1.5	A	A	A
CxG_F6_168	3	72.3	3.1	A	A	A
CxG_F6_324	3	72.3	2.3	A	A	A
CxG_F6_050	3	72.7	3.2	A	A	A
CxG_F6_025	2	73	2.8	A	A	A
CxG_F6_081	3	73	4	A	A	A
CxG_F6_119	3	73	2.6	A	A	A
CxG_F6_281	3	73	3	A	A	A
CxG_F6_076	3	73.3	1.5	A	A	A
CxG_F6_321	3	73.3	0.6	A	A	A
CxG_F6_327	3	73.3	3.8	A	A	A
CxG_F6_272	2	73.5	2.1	A	A	A
CxG_F6_131	3	73.7	0.6	A	A	A
CxG_F6_282	3	73.7	3.5	A	A	A
CxG_F6_123	2	74	2.8	A	A	A
CxG_F6_135	2	74	2.8	A	A	A
CxG_F6_150	3	74	1	A	A	A
CxG_F6_196	3	74	1	A	A	A
CxG_F6_108	3	74.3	2.5	A	A	A
CxG_F6_133	3	74.3	0.6	A	A	A
CxG_F6_147	3	74.3	3.2	A	A	A
CxG_F6_205	3	74.7	3.1	A	A	A
CxG_F6_126	3	75	2	A	A	A
CxG_F6_185	3	75	3.5	A	A	A
CxG_F6_202	3	75	1	A	A	A
CxG_F6_242	3	75	1.7	A	A	A
CxG_F6_269	3	75	1	A	A	A
CxG_F6_080	3	75.3	0.6	A	A	A
CxG_F6_163	3	75.3	1.5	A	A	A
CxG_F6_227	3	75.3	4	A	A	A
CxG_F6_280	3	75.3	1.5	A	A	A
CxG_F6_285	3	75.3	5	A	A	A
CxG_F6_330	3	75.3	1.5	A	A	A
CxG_F6_186	3	75.7	1.5	A	A	A
CxG_F6_193	3	75.7	1.5	A	A	A
CxG_F6_304	3	75.7	1.5	A	A	A
CxG_F6_312	3	75.7	2.9	A	A	A
CxG_F6_012	3	76	2.6	A	A	A
CxG_F6_021	3	76	1	A	A	A
CxG_F6_121	3	76	1	A	A	A
CxG_F6_170	1	76	NA	A	A	A
CxG_F6_201	3	76	2.6	A	A	A
CxG_F6_207	3	76	3.6	A	A	A
CxG_F6_052	3	76.3	2.5	A	A	A
CxG_F6_158	3	76.3	1.2	A	A	A
CxG_F6_167	3	76.3	5.5	A	A	A
CxG_F6_195	3	76.3	1.2	A	A	A
CxG_F6_305	3	76.3	0.6	A	A	A
CxG_F6_033	3	76.7	3.2	A	A	A
CxG_F6_086	3	76.7	1.2	A	A	A
CxG_F6_162	3	76.7	2.9	A	A	A
CxG_F6_229	3	76.7	2.1	A	A	A
CxG_F6_294	3	76.7	1.2	A	A	A
CxG_F6_317	3	76.7	3.8	A	A	A
CxG_F6_067	2	77	2.8	A	A	A
CxG_F6_069	3	77	3.5	A	A	A
CxG_F6_174	3	77	4.6	A	A	A
CxG_F6_292	3	77	2	A	A	A
CxG_F6_318	3	77	1.7	A	A	A
CxG_F6_124	3	77.3	0.6	A	A	A
CxG_F6_144	3	77.3	1.2	A	A	A
CxG_F6_218	3	77.3	2.5	A	A	A
CxG_F6_261	3	77.3	4	A	A	A
CxG_F6_013	3	77.7	0.6	A	A	A
CxG_F6_142	3	77.7	1.5	A	A	A
CxG_F6_078	2	78	7.1	A	A	A
CxG_F6_237	3	78.3	3.5	A	A	A
CxG_F6_243	3	78.3	0.6	A	A	A
CxG_F6_248	3	78.3	3.2	A	A	A
CxG_F6_260	3	78.3	3.2	A	A	A
CxG_F6_314	3	78.3	4.2	A	A	A
CxG_F6_310	2	78.5	0.7	A	A	A
CxG_F6_188	3	78.7	6	A	A	A
CxG_F6_024	3	79	6.1	-	A	A
CxG_F6_245	3	79	2	-	A	A
CxG_F6_265	3	79	4	-	A	A
CxG_F6_001	3	79.3	6.8	-	A	A
CxG_F6_325	3	79.3	2.9	-	A	A
CxG_F6_044	3	79.7	1.2	-	A	A
CxG_F6_125	3	79.7	5.8	-	A	A
CxG_F6_234	3	79.7	5.7	-	A	A
CxG_F6_087	2	80	4.2	-	A	A
CxG_F6_300	3	80.3	3.1	-	A	A
CxG_F6_064	3	81	8.7	-	A	A
CxG_F6_110	2	81.5	0.7	-	G	B
CxG_F6_329	3	81.7	5.9	-	G	B
CxG_F6_077	3	82	0	-	G	B
CxG_F6_173	3	82	2	-	G	B
CxG_F6_199	3	82	1.7	-	G	B
CxG_F6_113	3	82.3	1.2	-	G	B
CxG_F6_271	3	82.3	2.3	-	G	B
CxG_F6_020	3	82.7	1.5	-	G	B
CxG_F6_153	3	82.7	0.6	-	G	B
CxG_F6_175	3	82.7	1.2	-	G	B
CxG_F6_075	3	83	1.7	-	G	B
CxG_F6_137	3	83	1	-	G	B
CxG_F6_143	3	83.3	1.5	-	G	B
CxG_F6_154	3	83.3	0.6	-	G	B
CxG_F6_157	3	83.7	9.1	-	A	A
CxG_F6_103	3	83.7	1.2	-	G	B
CxG_F6_115	3	83.7	3.2	-	G	B
CxG_F6_038	2	84	4.2	B	G	B
CxG_F6_100	3	84	1.7	B	G	B
CxG_F6_101	2	84	1.4	B	G	B
CxG_F6_230	3	84	1	B	A/G	H
CxG_F6_238	3	84	0	B	G	B
CxG_F6_308	3	84	1	B	G	B
CxG_F6_204	3	84.3	1.2	B	G	B
CxG_F6_068	3	84.7	3.2	B	G	B
CxG_F6_096	3	84.7	0.6	B	G	B
CxG_F6_104	3	84.7	2.1	B	G	B
CxG_F6_151	3	84.7	1.2	B	G	B
CxG_F6_223	3	84.7	2.5	B	G	B
CxG_F6_232	3	84.7	3.2	B	G	B
CxG_F6_030	2	85	2.8	B	G	B
CxG_F6_116	3	85	1	B	G	B
CxG_F6_140	3	85	1	B	G	B
CxG_F6_145	3	85	3.5	B	G	B
CxG_F6_241	3	85	3	B	G	B
CxG_F6_273	3	85	2.6	B	G	B
CxG_F6_275	3	85	1.7	B	G	B
CxG_F6_286	3	85	2.6	B	A/G	H
CxG_F6_155	3	85.3	2.9	B	G	B
CxG_F6_198	3	85.3	2.1	B	G	B
CxG_F6_221	3	85.3	1.2	B	G	B
CxG_F6_313	3	85.3	1.5	B	G	B
CxG_F6_008	3	85.7	3.1	B	G	B
CxG_F6_058	3	85.7	2.1	B	G	B
CxG_F6_166	3	85.7	0.6	B	G	B
CxG_F6_197	3	85.7	1.5	B	G	B
CxG_F6_214	3	85.7	3.8	B	G	B
CxG_F6_235	3	85.7	1.2	B	G	B
CxG_F6_089	3	86	1	B	G	B
CxG_F6_130	3	86	2.6	B	G	B
CxG_F6_178	3	86	2	B	G	B
CxG_F6_215	3	86	3	B	G	B
CxG_F6_287	3	86	1	B	G	B
CxG_F6_004	3	86.3	2.1	B	G	B
CxG_F6_066	3	86.3	4	B	G	B
CxG_F6_102	3	86.3	3.2	B	G	B
CxG_F6_220	3	86.3	2.1	B	G	B
CxG_F6_306	3	86.3	1.2	B	G	B
CxG_F6_049	3	86.7	5.1	B	G	B
CxG_F6_180	3	86.7	4	B	G	B
CxG_F6_301	3	86.7	1.5	B	G	B
CxG_F6_323	3	86.7	1.5	B	G	B
CxG_F6_326	3	86.7	2.5	B	G	B
CxG_F6_046	2	87	2.8	B	G	B
CxG_F6_148	3	87	3.6	B	G	B
CxG_F6_194	3	87	1	B	G	B
CxG_F6_270	2	87	2.8	B	G	B
CxG_F6_277	3	87	2	B	G	B
CxG_F6_019	3	87.3	3.1	B	G	B
CxG_F6_085	3	87.3	1.5	B	G	B
CxG_F6_179	3	87.3	3.5	B	G	B
CxG_F6_298	3	87.3	1.5	B	G	B
CxG_F6_303	3	87.3	1.2	B	G	B
CxG_F6_097	2	87.5	2.1	B	G	B
CxG_F6_029	2	88	0	B	G	B
CxG_F6_054	2	88	4.2	B	G	B
CxG_F6_073	3	88	2.6	B	G	B
CxG_F6_092	2	88	0	B	G	B
CxG_F6_095	2	88	5.7	B	G	B
CxG_F6_278	1	88	NA	B	G	B
CxG_F6_279	1	88	NA	B	G	B
CxG_F6_177	3	88.3	2.1	B	G	B
CxG_F6_231	3	88.3	1.2	B	A/G	H
CxG_F6_262	3	88.3	0.6	B	G	B
CxG_F6_007	2	88.5	0.7	B	G	B
CxG_F6_023	3	89	2	B	G	B
CxG_F6_169	2	89	1.4	B	G	B
CxG_F6_210	3	89	0	B	G	B
CxG_F6_228	2	89	1.4	B	G	B
CxG_F6_028	3	89.3	0.6	B	G	B
CxG_F6_053	3	89.3	4	B	G	B
CxG_F6_259	3	89.3	2.1	B	G	B
CxG_F6_276	3	89.3	0.6	B	G	B
CxG_F6_090	2	89.5	0.7	B	G	B
CxG_F6_098	2	89.5	4.9	B	G	B
CxG_F6_003	3	90	5	B	G	B
CxG_F6_315	3	90	2	B	G	B
CxG_F6_264	2	90.5	2.1	B	G	B
CxG_F6_055	3	92.7	8.3	B	G	B
CxG_F6_161	2	93.5	7.8	B	G	B

## Sheet: Online Resource 2
Online Resource 2 Species and sequence IDs used to explore the phylogeny of the Trimethylguanosine Synthase1-like gene family in angiosperms.
TGS1 homologue	Angiosperm family	Species scientific name	Species abbreviation	Species common name	Papilionoid clade	Protein accession ID	Database	Length (aa)	IPR001202 WW domain	IPR029063 SAM MTase domain	IPR019012 RNA cap guanine-N2 methyltransferase domain
Eukaryotic	NA	Saccharomyces cerevisiae	Sce	Yeast	NA	AJW12023.1	NCBI	322	NA	63-214 (152 aa)	99-261 (163 aa)
Eukaryotic	Brassicaceae	Arabidopsis thaliana	Ath	Thale cress	NA	AEE31243.2	NCBI	239	NA	32-192 (161 aa)	81-235 (155 aa)
Eukaryotic	Brassicaceae	Arabis alpina	Aal	Gray rockcress	NA	KFK44865.1	NCBI	225	NA	22-186 (165 aa)	71-224 (154 aa)
Eukaryotic	Brassicaceae	Brassica oleracea	Bol	Wild cabbage	NA	VDD36452.1	NCBI	308	NA	100-243 (144 aa)	147-304 (158 aa)
Eukaryotic	Fabaceae	Lupinus albus	Lal	White lupin	NA	KAE9588415.1	NCBI	446	NA	241-400 (160 aa)	280-435 (156 aa)
Eukaryotic	Fabaceae	Lupinus angustifolius	Lan	Narrow-leafed lupin	NA	OIW15651.1	NCBI	270	NA	66-223 (158 aa)	103-258 (156 aa)
Eukaryotic	Malvaceae	Gossypium arboreum	Gar	Wild cotton (A genome)	NA	XP_017647863.1	NCBI	151	NA	72-148 (77 aa)	91-148 (58 aa)
Eukaryotic	Malvaceae	Gossypium raimondii	Gra	Wild cotton (D genome)	NA	XP_012453097.1	NCBI	181	NA	32-155 (124 aa)	92-160 (69 aa)
Eukaryotic	Poaceae	Oryza sativa Japonica Group	Osa	Rice	NA	BAS96527.1	NCBI	309	NA	102-263 (162 aa)	146-298 (153 aa)
Eukaryotic	Poaceae	Sorghum bicolor	Sbi	Sorghum	NA	XP_002436618.2	NCBI	299	NA	144-297 (154 aa)	100-261 (162 aa)
Eukaryotic	Poaceae	Zea mays	Zma	Maize	NA	NP_001337801.1	NCBI	337	NA	94-256 (163 aa)	138-291 (154 aa)
Eukaryotic	Solanaceae	Capsicum annuum	Can	Pepper	NA	XP_016539204.1	NCBI	272	NA	65-227 (163 aa)	109-263 (155 aa)
Eukaryotic	Solanaceae	Solanum lycopersicum	Sly	Tomato	NA	XP_004230622.1	NCBI	242	NA	34-195 (162 aa)	77-231 (155 aa)
Eukaryotic	Vitaceae	Vitis riparia	Vri	Riverbank grape	NA	XP_034695375.1	NCBI	248	NA	43-177 (135 aa)	86-240 (155 aa)
Eukaryotic	Vitaceae	Vitis vinifera	Vvi	Wine grape	NA	XP_002271770.1	NCBI	248	NA	32-177 (146 aa)	86-240 (155 aa)
Plant-specific	Brassicaceae	Arabidopsis thaliana	Ath	Thale cress	NA	AEE32102.1	NCBI	538	169-197 (29 aa)	328-476 (149 aa)	371-524 (154 aa)
Plant-specific	Brassicaceae	Arabis alpina	Aal	Gray rockcress	NA	KFK36164.1	NCBI	560	195-224 (30 aa)	350-504 (155 aa)	401-555 (155 aa)
Plant-specific	Brassicaceae	Brassica oleracea	Bol	Wild cabbage	NA	VDD59822.1	NCBI	575	182-212 (31 aa)	329-500 (172 aa)	385-511 (127 aa)
Plant-specific	Fabaceae	Lupinus angustifolius	Lan	Narrow-leafed lupin	genistoid	OIW10381.1	NCBI	717	297-326 (30 aa)	503-660 (158 aa)	541-695 (155 aa)
Plant-specific	Fabaceae	Lupinus albus	Lal	White lupin	genistoid	KAE9600029.1	NCBI	729	310-340 (31 aa)	517-674 (158 aa)	555-709 (155 aa)
Plant-specific	Fabaceae	Arachis duranensis	Adu	Wild peanut (A genome)	dalbergioid	XP_015972462.1	NCBI	721	288-321 (34 aa)	506-629 (124 aa)	539-693 (155 aa)
Plant-specific	Fabaceae	Arachis hypogaea	Ahy	Peanut	dalbergioid	XP_025606973.1	NCBI	721	288-321 (34 aa)	506-629 (124 aa)	539-693 (155 aa)
Plant-specific	Fabaceae	Arachis ipaensis	Aip	Wild peanut (B genome)	dalbergioid	XP_020961387.1	NCBI	718	285-318 (34 aa)	503-626 (124 aa)	536-690 (155 aa)
Plant-specific	Fabaceae	Cajanus cajan	Cca	Pigeon pea	millettioid	XP_020206107.1	NCBI	714	303-333 (31 aa)	508-667 (160 aa)	553-707 (155 aa)
Plant-specific	Fabaceae	Glycine max	Gma	Soybean	millettioid	XP_014622741.1	NCBI	716	305-335 (31 aa)	508-674 (197 aa)	555-709 (155 aa)
Plant-specific	Fabaceae	Glycine soja	Gso	Wild soybean	millettioid	XP_028198513.1	NCBI	717	306-336 (31 aa)	509-675 (167 aa)	556-710 (155 aa)
Plant-specific	Fabaceae	Phaseolus vulgaris	Pvu	Common bean	millettioid	XP_007160858.1	NCBI	713	299-333 (35 aa)	500-672 (173 aa)	553-707 (155 aa)
Plant-specific	Fabaceae	Vigna angularis	Van	Adzuki bean	millettioid	XP_017431191.1	NCBI	721	299-333 (35 aa)	507-679 (173 aa)	560-714 (155 aa)
Plant-specific	Fabaceae	Vigna radiata	Vra	Mungbean	millettioid	XP_014502746.1	NCBI	721	300-333 (34 aa)	507-679 (173 aa)	560-714 (155 aa)
Plant-specific	Fabaceae	Vigna unguiculata	Vun	Cowpea	millettioid	XP_027940986.1	NCBI	718	296-330 (35 aa)	503-676 (174 aa)	557-711 (155 aa)
Plant-specific	Fabaceae	Cicer arietinum	Car	Chickpea	inverted repeat lacking	XP_004499054.1	NCBI	708	293-326 (34 aa)	509-666 (158 aa)	547-702 (156 aa)
Plant-specific	Fabaceae	Medicago truncatula	Mtr	Barrel medic	inverted repeat lacking	XP_003589174.2	NCBI	701	291-324 (34 aa)	507-659 (153 aa)	545-700 (156 aa)
Plant-specific	Fabaceae	Pisum sativum	Psa	Pea	inverted repeat lacking	Psat6g013000.1	URGI	663	252-282 (31 aa)	457-621 (165 aa)	502-656 (155 aa)
Plant-specific	Fabaceae	Trifolium pratense	Tpr	Red clover	inverted repeat lacking	PNY09032.1	NCBI	578	154-187 (34 aa)	364-539 (176 aa)	403-575 (173 aa)
Plant-specific	Fabaceae	Trifolium subterraneum	Tsu	Sub clover	inverted repeat lacking	GAU39916.1	NCBI	689	279-312 (34 aa)	489-647 (159 aa)	528-683 (156 aa)
Plant-specific	Malvaceae	Gossypium arboreum	Gar	Wild cotton (A genome)	NA	XP_017638658.1	NCBI	683	287-317 (31 aa)	476-616 (141 aa)	522-676 (155 aa)
Plant-specific	Malvaceae	Gossypium raimondii	Gra	Wild cotton (D genome)	NA	XP_012451590.1	NCBI	683	287-317 (31 aa)	476-616 (141 aa)	522-676 (155 aa)
Plant-specific	Poaceae	Oryza sativa Japonica Group	Osa	Rice	NA	BAS84568.1	NCBI	690	312-342 (31 aa)	462-632 (171 aa)	513-669 (157 aa)
Plant-specific	Poaceae	Sorghum bicolor	Sbi	Sorghum	NA	XP_021306909.1	NCBI	668	314-343 (30 aa)	459-629 (171 aa)	509-665 (157 aa)
Plant-specific	Poaceae	Zea mays	Zma	Maize	NA	NP_001352942.1	NCBI	668	314-343 (30 aa)	459-629 (171 aa)	510-665 (156 aa)
Plant-specific	Solanaceae	Capsicum annuum	Can	Pepper	NA	XP_016551105.1	NCBI	875	525-559 (35 aa)	685-804 (120 aa)	718-872 (155 aa)
Plant-specific	Solanaceae	Solanum lycopersicum	Sly	Tomato	NA	XP_010314614.1	NCBI	661	310-344 (35 aa)	471-590 (120 aa)	504-658 (155 aa)
Plant-specific	Vitaceae	Vitis riparia	Vri	Riverbank grape	NA	XP_034676652.1	NCBI	780	313-343 (31 aa)	568-732 (165 aa)	614-768 (155 aa)
Plant-specific	Vitaceae	Vitis vinifera	Vvi	Wine grape	NA	XP_002282801.1	NCBI	780	315-343 (29 aa)	569-697 (129 aa)	614-768 (155 aa)

## Sheet: Online Resource 3
Online Resource 3 a) PCR reaction components and b) PCR cycling parameters used for the Sanger sequencing- based genotyping of SNP polymorphisms in a plant-specific Trimethylguanosine Synthase1-like (TGS1) homologue (Lup005529.1) in narrow-leafed lupin.
a) PCR reaction components
Component	Final concentration
Phusion Hot Start II High-Fidelity PCR Master Mix (Thermo Fisher)	0.02 Units
5x Phusion buffer (Thermo Fisher)	1x
Forward primer	0.5 µM
Reverse primer	0.5 µM
gDNA template	5 ng/µL
Nuclease-free water
TOTAL	30 µL volume
b) PCR cycling conditions
	Temperature (°C)	Time	Cycles
Initial denaturation	98	30 secs	1 x
Denaturation	98	10 secs	35 x
Annealing	62.5	30 secs
Extension	72	30 secs
Final extension	72	10 mins	1 x
Hold	4

## Sheet: Online Resource 4
Online Resource 4 Days to flowering (DTF) and genotype of a non-synonymous SNP within a plant-specific Trimethylguanosine Synthase1-like (LanTGS1) homologue in individuals representing phenotypic extremes in an F2 population derived from Chittick (efl) x Geebung (Efl) narrow-leafed lupin (Lupinus angustifolius L.) varieties.
a Bulk samples combined equal yields of DNA from the 33 earliest (early bulk - shaded gold) and 32 latest (late bulk - shaded purple) flowering F2 individuals.
Parent and RIL ID	DTF	Bulk samplea genotype	Individual F2 genotype
Chittick	68.7 ± 2.1
Geebung	84.3 ± 6.3
CxG_F1	84.6 ± 5.1
CxG_F2_462	63	A
CxG_F2_431	64
CxG_F2_407	65
CxG_F2_409	65
CxG_F2_421	65
CxG_F2_435	65
CxG_F2_438	65
CxG_F2_441	65
CxG_F2_449	65
CxG_F2_461	65
CxG_F2_471	65
CxG_F2_380	66
CxG_F2_382	66
CxG_F2_417	66
CxG_F2_469	66
CxG_F2_472	66
CxG_F2_488	66
CxG_F2_498	66
CxG_F2_408	67
CxG_F2_432	67
CxG_F2_439	67
CxG_F2_450	67
CxG_F2_459	67
CxG_F2_513	67
CxG_F2_517	67
CxG_F2_487	68
CxG_F2_529	68
CxG_F2_335	69
CxG_F2_377	69
CxG_F2_406	69
CxG_F2_455	69
CxG_F2_519	69
CxG_F2_525	69
CxG_F2_331	87	A/G	G
CxG_F2_344	87		G
CxG_F2_349	87		A/G
CxG_F2_361	87		G
CxG_F2_363	87		G
CxG_F2_388	87		G
CxG_F2_403	87		G
CxG_F2_448	87		G
CxG_F2_509	87		A/G
CxG_F2_514	87		A/G
CxG_F2_522	87		G
CxG_F2_343	88		A/G
CxG_F2_359	88		A/G
CxG_F2_389	88		A/G
CxG_F2_467	88		G
CxG_F2_518	88		G
CxG_F2_357	89		G
CxG_F2_370	89		G
CxG_F2_456	89		G
CxG_F2_485	89		G
CxG_F2_524	89		G
CxG_F2_334	90		G
CxG_F2_412	90		G
CxG_F2_430	90		G
CxG_F2_356	92		G
CxG_F2_482	93		G
CxG_F2_492	94		G
CxG_F2_490	95		G
CxG_F2_520	95		G
CxG_F2_528	98		G
CxG_F2_486	101		G
CxG_F2_510	104		A/G

## Sheet: Online Resource 5
Online Resource 5 Genotype of a non-synonymous SNP within a plant-specific Trimethylguanosine Synthase1-like (LanTGS1) homologue in a diverse range of wild and domesticated narrow-leafed lupin (Lupinus angustifolius L.) accessions.
Key accessions are highlighted in grey.
PNO number	Common name	Origin	Status	efl phenotype	LanTGS1 SNP allele
P24141	Chittick	AUS	Domesticated	efl	A
P26972	Wandoo	AUS	Domesticated	efl	A
P20661	N4229	AUS	Domesticated	efl	A
P20631	Borre	SWE	Domesticated	Efl	G
P26973	Geebung	AUS	Domesticated	Efl	G
P30000	83A:476	AUS	Domesticated	Efl	G
P29133	Jindalee	AUS	Domesticated	Efl	G
P24138	Marri	AUS	Domesticated	Efl	G
P20672	Uniwhite	AUS	Domesticated	Efl	G
	Jurien	AUS	Domesticated	Efl	G
P28324	Kalya	AUS	Domesticated	Efl	G
P29086	Mandelup	AUS	Domesticated	Efl	G
P28137	Myallie	AUS	Domesticated	Efl	G
	PBA-Gunyidi	AUS	Domesticated	Efl	G
P28364	Quilinock	AUS	Domesticated	Efl	G
P28578	Tanjil	AUS	Domesticated	Efl	G
P20681	Unicrop	AUS	Domesticated	Efl	G
P26975	Yorrel	AUS	Domesticated	Efl	G
P29039	BSKHA-640	BLR	Domesticated	Efl	G
P29055	POLONEZ 3	BLR	Domesticated	Efl	G
P25730	Vada	BLR	Domesticated	Efl	G
P25884	Merkels liebucher Rote	DEU	Domesticated	Efl	G
P25896	OSG Blaue	DEU	Domesticated	Efl	G
P25900	PSG Olstaat Blaue	DEU	Domesticated	Efl	G
	Bo7212	DEU	Domesticated	Efl	G
P29079	Bolivio	DEU	Domesticated	Efl	G
P29081	Bora ex DDR	DEU	Domesticated	Efl	G
P29083	Borlana	DEU	Domesticated	Efl	G
P29084	Borlu	DEU	Domesticated	Efl	G
P29085	Boruta	DEU	Domesticated	Efl	G
	Ignis	POL	Domesticated	Efl	G
	Kadryl	POL	Domesticated	Efl	G
P28313	Saturn	POL	Domesticated	Efl	G
P28806	Bolero	POL	Domesticated	Efl	G
	Dalbor	POL	Domesticated	Efl	G
P28715	Elf	POL	Domesticated	Efl	G
	Heros	POL	Domesticated	Efl	G
	Karo	POL	Domesticated	Efl	G
	Kurant	POL	Domesticated	Efl	G
	Oskar	POL	Domesticated	Efl	G
P28314	Polonez	POL	Domesticated	Efl	G
	Rumba	POL	Domesticated	Efl	G
P28317	Sonet = WTD894	POL	Domesticated	Efl	G
	Tango	POL	Domesticated	Efl	G
P25795	Emir	POL	Domesticated	Efl	G
	Krasnolistny	POL	Domesticated	Efl	G
	Salsa	POL	Domesticated	Efl	G
P28801	Zeus	POL	Domesticated	Efl	G
P25719	Nemchinovsky 846	RUS	Domesticated	Efl	G
P25906	Rannespelyi 6	UKR	Domesticated	Efl	G
P26041	Alta Blue	USA	Domesticated	Efl	G
P26674	CY04	CYP	Wild	Efl	G
P26676	CY06	CYP	Wild	Efl	G
P28195	AN03	DZA	Wild	Efl	G
P26163	G84-037	ESP	Wild	Efl	G
P26167	G84-038	ESP	Wild	Efl	G
P26170	G84-040	ESP	Wild	Efl	G
P26239	G84-091	ESP	Wild	Efl	G
P22687	GS037	ESP	Wild	Efl	G
P22744	GS123	ESP	Wild	Efl	G
P26423	L.O.-1756	ESP	Wild	Efl	G
P26062	MJS056	ESP	Wild	Efl	G
P22805	NS005	ESP	Wild	Efl	G
P22810	NS009	ESP	Wild	Efl	G
P22817	NS028B	ESP	Wild	Efl	G
P25136	NS030	ESP	Wild	Efl	G
P25016	QS212	ESP	Wild	Efl	G
P25055	GF001	FRA	Wild	Efl	G
P25066	GF021	FRA	Wild	Efl	G
P25076	GF051	FRA	Wild	Efl	G
P26464	GRC5011A	GRC	Wild	Efl	G
P26559	GRC5038A	GRC	Wild	Efl	G
P26603	GRC5054A	GRC	Wild	Efl	G
P26625	GRC5066A	GRC	Wild	Efl	G
P26080	MJS319	GRC	Wild	Efl	G
P28038	MJS373	GRC	Wild	Efl	G
P22660	Q031	ISR	Wild	Efl	G
P20721	G110	ITA	Wild	Efl	G
P20720	G111	ITA	Wild	Efl	G
P26668	ITA5269A	ITA	Wild	Efl	G
P27221	MAR6009A	MAR	Wild	Efl	G
P27254	MAR6044A	MAR	Wild	Efl	G
P27255	MAR6045A	MAR	Wild	Efl	G
P27893	MAR6781A	MAR	Wild	Efl	G
P27895	MAR6783A	MAR	Wild	Efl	G
P26669	MG112129	MAR	Wild	Efl	G
P26297	G84-159	PRT	Wild	Efl	G
P22834	GP033	PRT	Wild	Efl	G
P22839	GP051	PRT	Wild	Efl	G
P27436	SYR6259A	SYR	Wild	Efl	G
P21624	1111.3	TUR	Wild	Efl	G

## Sheet: Online Resource 6
Online Resource 6 Primers used to amplify sequences containing 14 SNPs within the coding sequence of a narrow-leafed lupin (Lupinus angustifolius L.) plant-specific Trimethylguanosine Synthase1-like (LanTGS1) homologue (Lup05529.1).
Lup05529.1 exon	SNPs genotyped	Direction	Sequence (5' to 3')	Primer length (bp)	%GC	Hairpin Tm (°C)	Self dimer Tm (°C)	Pair dimer Tm (°C)	Tm (°C)	Amplicon length (bp)
Exon 1	SNP01 to SNP03	Forward	GAAGAAATCACAGTTGAGTTGAGCA	25	40	40.1	None	None	60	557
		Reverse	TGGGGACATAGACAACACGC	20	55	33.4	None	None	60
Exon 3	SNP04 to SNP08	Forward	CGTTGGGCCAAAGCGAATTA	20	50	41.2	12.1	None	59.5	726
		Reverse	CAATCCCAGCTGAAGCCTCA	20	55	43.4	None	None	60
Exon 4	SNP09 to SNP10	Forward	GCCAGTTCGTTAGATGGGACT	21	52.4	None	None	None	59.8	770
		Reverse	GTCAGCTTTCAACAGCGCAT	20	50	45.2	11.5	None	59.8
Exon 5	SNP11 (putative causal SNP for efl)	Forward	CATCTGTAGTGGCAATGCGC	20	55	41.3	None	3.1	60	567
		Reverse	AAGGCCTTTGCTCACTCCAA	20	50	37.7	None	3.1	59.8
Exon 6	SNP12 to SNP14	Forward	TTGGAGTGAGCAAAGGCCTT	20	50	42.6	13.8	None	59.8	719
		Reverse	GAAGGAGTGGGCAGGGTAAC	20	60	None	None	None	60

## Sheet: Online Resource 7
Online Resource 7 qPCR primer pairs designed to assay gene expression of a Trimethylguanosine Synthase1-like (TGS1) homologue (Lup005529.1) in narrow-leafed lupin (Lupinus angustifolius L.).
Primer pair	Primer direction	Primer sequence (5' to 3')	Primer length (bp)	Amplicon length (bp)	Primer %GC	Hairpin Tm (°C)	Self dimer Tm (°C)	Pair dimer Tm (°C)	Tm (°C)
1	Forward	ACTCTAAATTGGCTGCGGCT	20	107	50	38.7	18.9	None	60
1	Reverse	CTTTGAACGTGTACCCCTCCT	21	107	52.4	None	None	None	59.7
2	Forward	ACCACCGAGCATACCATTAGC	21	138	52.4	None	None	None	60.2
2	Reverse	TGACATGACAGGGTTGGACTC	21	138	52.4	None	None	None	59.7

## Sheet: Online Resource 8
Online Resource 8 Numbers of SNP and PAV markers produced from DArTseq genotyping and remaining after filtering and linkage construction for an F6 RIL population of narrow-leafed lupins derived between Australian varieties, Chittick (efl; mid-late season flowering) and Geebung (Efl; wild-type late flowering).
* Note that this table does not count both mirrored phases of ambiguous markers, only one.
Location on physical map	Produced by DArTseq			Remaining after quality filtering			Remaining in final linkage map
	SNP	PAV	Total	SNP	PAV	Total	SNP	PAV	Total
NLL-01	79	1018	1097	21	29	50	20	27	47
NLL-02	166	769	935	87	86	173	87	86	173
NLL-03	122	849	971	80	93	173	80	93	173
NLL-04	89	934	1023	48	65	113	48	64	112
NLL-05	73	626	699	44	40	84	44	36	80
NLL-06	333	1399	1732	129	161	290	129	159	288
NLL-07	56	654	710	33	47	80	32	46	78
NLL-08	111	961	1072	9	18	27	9	15	24
NLL-09	117	709	826	35	36	71	35	33	68
NLL-10	208	659	867	165	175	340	165	175	340
NLL-11	102	960	1062	0	1	1	0	0	0
NLL-12	86	693	779	33	32	65	32	30	62
NLL-13	72	577	649	10	14	24	10	13	23
NLL-14	120	541	661	78	76	154	78	76	154
NLL-15	62	685	747	0	3	3	0	0	0
NLL-16	70	599	669	38	39	77	37	38	75
NLL-17	55	612	667	23	22	45	23	20	43
NLL-18	137	666	803	80	94	174	80	94	174
NLL-19	29	489	518	0	5	5	0	2	2
NLL-20	97	738	835	16	17	33	14	13	27
Scaffolds	198	1861	2059	55	103	158	55	94	149
Unmapped	121	711	832	59	167	226	57	165	222
Total*	2503	17710	20213	1043	1323	2366	1035	1279	2314

## Sheet: Online Resource 9
Online Resource 9 Genetic linkage map incorporating 2,315 loci for 181 F6 Recombinant Inbred Lines (RILs) derived from a cross between Australian varieties, Chittick (efl) and Geebung (Efl) and which are segregating for the efl locus for mid-late flowering time.
a The suffices "_A0" and "_A01" were assigned to ambiguous markers. These markers were initially each duplicated and phased with respect to both parental genotypes. Only one duplicate ("_A0" or "_A1") was retained in the final map, while the second was discarded due to mapping to a cluster or linkage group comprising almost exclusively other ambiguous markers.
b LOD scores above 2.95 are significant at a 95% confidence interval.
c Genotype data for the candidate causal SNP was included subsequent to linkage map development and QTL mapping.
Marker IDa	Linkage group	Locus position (cM)	Frequency of missing values	Frequency of A genotype	Frequency of B genotype	Number of double crossovers	Marker sequence used to BLAST the Tanjil reference genome	Pseudochromosome/scaffold location in Tanjil reference genome assembly	Position on respective pseudochromosome/scaffold	QTL mapping LOD scoreb	CxG_F6_001	CxG_F6_003	CxG_F6_004	CxG_F6_007	CxG_F6_008	CxG_F6_011	CxG_F6_012	CxG_F6_013	CxG_F6_019	CxG_F6_020	CxG_F6_021	CxG_F6_023	CxG_F6_024	CxG_F6_025	CxG_F6_028	CxG_F6_029	CxG_F6_030	CxG_F6_033	CxG_F6_038	CxG_F6_044	CxG_F6_046	CxG_F6_049	CxG_F6_050	CxG_F6_052	CxG_F6_053	CxG_F6_054	CxG_F6_055	CxG_F6_058	CxG_F6_064	CxG_F6_066	CxG_F6_067	CxG_F6_068	CxG_F6_069	CxG_F6_073	CxG_F6_075	CxG_F6_076	CxG_F6_077	CxG_F6_078	CxG_F6_080
LangCGRIL_PAV00364_A1	CxG_LG01	0	0.0441989	0.50289	0.49711	0	TGCAGTCCTGTTGACTACAAATTGGTCAATCCCAAGACGAAACACGTCCTAGTTGCAGTGTGTCGTGCC	NLL-01	17799522	1.5106	A	B	A	B	B	A	B	-	B	A	A	B	B	B	B	B	A	A	B	A	A	A	B	A	B	B	A	B	A	B	B	B	-	-	A	B	A	B	A
LangCGRIL_PAV00210	CxG_LG01	13.0812	0.0607735	0.482353	0.517647	0	TGCAGCTTTATCTGCTTCTGTCGTTGAACGTTTTTTACAGATCGGAAGAGCGGTTCAGCAGGAATGCCG	NLL-01	3807974	0.0837271	A	A	A	B	A	A	B	A	A	A	B	B	B	B	A	B	A	B	B	B	A	A	B	A	B	B	A	A	B	-	B	B	A	A	A	B	A	B	A
LangCGRIL_SNP0029	CxG_LG01	13.388	0.0662983	0.467456	0.532544	0	TGCAGAGGAGTTTGGTTTTGACCAGAGTGGTGGACTCACAATACCATGTGAGATTGAAACATTTACAGA	NLL-01	3700645	0.122702	A	A	A	B	A	A	B	A	A	A	B	B	B	B	-	B	A	B	B	B	A	B	B	A	B	B	A	A	B	-	B	B	A	A	A	B	-	B	A
LangCGRIL_SNP0030	CxG_LG01	13.388	0.0497238	0.47093	0.52907	0	TGCAGATAAAACTATTCAGTAATAAACGAACCAATGCTTCAAGTGGAGAAAAAATAAAAGCATACCTCA	NLL-01	3790206	0.122702	A	A	A	B	A	A	B	A	A	A	B	B	B	B	-	B	A	B	B	B	A	B	B	A	B	B	A	A	B	B	B	B	A	A	A	B	-	B	A
LangCGRIL_SNP0031	CxG_LG01	13.388	0.0552486	0.479532	0.520468	0	TGCAGCTAGTCTCTGCTAGCACTAGCACATAGTCTGGCACATCATTTTCTGATATGTTAGTTGAACTCA	NLL-01	3790272	0.122702	A	A	A	B	A	A	B	A	A	A	B	B	B	B	-	B	A	B	B	B	A	B	B	A	B	B	A	A	B	-	B	B	A	A	A	B	-	B	A
LangCGRIL_PAV00197	CxG_LG01	14.3256	0.0552486	0.467836	0.532164	0	TGCAGATTTTGTTTCACTTGACTAAAGTTTACATGTTCTAGAACAACATCTCCATTTCGGTCACTCAGA	NLL-01	3576226	0.0261986	A	A	A	B	A	A	B	A	A	A	B	B	B	B	-	B	A	B	B	B	A	B	B	A	B	B	A	A	B	-	B	B	A	A	A	B	B	B	B
LangCGRIL_PAV00202	CxG_LG01	14.3256	0.0607735	0.452941	0.547059	0	TGCAGCCTGCATATAGAGAAGTTTTATCTTGGATAACTTTGATATGATGATGTTATCTATTGATTGCTT	NLL-01	3586702	0.0261986	A	A	A	B	A	A	B	A	A	A	B	B	B	B	A	B	A	B	B	B	A	B	B	A	B	B	A	A	B	B	B	B	A	A	A	B	B	B	B
LangCGRIL_SNP0025	CxG_LG01	14.3256	0.0441989	0.462428	0.537572	0	TGCAGATTTTGTTTCACTTGACTAAAGTTTACATGTTCTAGAACAACATCTCCATTTCGGTCACTCAGA	NLL-01	3576226	0.0261986	A	A	A	B	A	A	B	A	A	A	B	B	B	B	-	B	A	B	B	B	A	B	B	A	B	B	A	A	B	B	B	B	A	A	A	B	B	B	B
LangCGRIL_SNP0026	CxG_LG01	14.3256	0.0552486	0.461988	0.538012	0	TGCAGATGGTCCTCAATCCTCATAGCAATTAGCAACTCCAAAAATATATACGGGTGTAAGAGTAATTTT	NLL-01	3576292	0.0261986	A	A	A	B	A	A	B	A	A	A	B	B	B	B	-	B	A	B	B	B	A	B	B	A	B	B	A	A	B	B	B	B	A	A	A	B	B	B	B
LangCGRIL_SNP0027_A0	CxG_LG01	14.3256	0.40884	0.448598	0.551402	0	TGCAGCGCTAACACAGAAAATAGTTAGTGTGAATTGTTAAATGGGCAGAACACCAATACACCTCAATTG	NLL-01	3586636	0.0261986	A	-	A	-	A	A	-	A	A	-	B	B	-	B	-	-	A	-	-	-	-	-	B	A	-	-	-	-	-	B	B	-	-	-	-	-	B	-	B
LangCGRIL_SNP0028	CxG_LG01	14.3256	0.0441989	0.462428	0.537572	0	TGCAGCCTGCATATAGAGAAGTTTTATCTTGGATGCCTTTGATATGATGATGTTATCTATTGATTGCTT	NLL-01	3586702	0.0261986	A	A	A	B	A	A	B	A	A	A	B	B	B	B	-	B	A	B	B	B	A	B	B	A	B	B	A	A	B	B	B	B	A	A	A	B	B	B	B
LangCGRIL_SNP2489	CxG_LG01	14.3256	0.220994	0.595745	0.404255	0	TGCAGCGCTAACACAGAAAATAGTTAGTGTGAATTGTTACAGATCGGAAGAGCGGTTCAGCAGGAATGC	Unmapped	NA	0.0261986	A	A	A	-	A	A	-	A	A	A	-	B	B	B	A	B	A	B	-	B	A	B	B	A	-	-	A	A	B	-	-	-	A	A	A	-	B	-	B
LangCGRIL_PAV00194	CxG_LG01	14.9317	0.038674	0.454023	0.545977	0	TGCAGCTGTCTTCAGGTTTGCTTGAAAAATTACTGATGTAATATTCTATCAGTGTATGAGTGTATGACA	NLL-01	3542634	0.109478	A	A	A	B	A	A	B	A	A	A	B	B	B	B	A	B	A	B	B	B	A	B	B	A	B	B	A	A	B	B	B	B	A	A	A	B	B	B	B
LangCGRIL_PAV17192	CxG_LG01	15.8577	0.0607735	0.464706	0.535294	0	TGCAGGGTGCAGAATGGACACGCAATCAGTTACAGATCGGAAGAGCGGTTCAGCAGGAATGCCGAGACC	Unmapped	NA	0.187386	A	A	A	B	A	A	B	A	A	A	B	B	B	B	A	B	A	B	B	B	A	B	B	A	B	B	A	A	B	-	B	B	A	A	A	B	B	B	B
LangCGRIL_PAV00180	CxG_LG01	16.4906	0.0718232	0.440476	0.559524	1	TGCAGGGAAATTTTGGCCATTGAAATCCATTTGATACAAAAGTGATTGATGTGTATATATTGGAGCTTA	NLL-01	3325790	0.141294	A	A	A	B	A	A	B	A	A	A	B	B	B	B	A	B	A	B	B	B	-	B	B	A	B	B	A	A	B	B	B	B	A	A	A	B	B	B	B
LangCGRIL_PAV00179	CxG_LG01	17.1196	0.0497238	0.482558	0.517442	0	TGCAGAATATAGGAAGCATCAGATATCTCTGGTTGATGAACGTCAATAAAAACAATTACAGATCGGAAG	NLL-01	3289027	0.164877	A	A	A	B	A	A	B	A	A	A	B	B	B	B	A	B	A	B	B	B	A	B	B	A	B	B	A	A	B	-	B	B	A	A	A	B	B	B	B
LangCGRIL_PAV00181	CxG_LG01	17.1196	0.0552486	0.461988	0.538012	0	TGCAGAAACTGTTACCTTAGACAGTAACATATTTACAGTATCCAAAATGTGAGCCATATCATCATCAAC	NLL-01	3325955	0.164878	A	A	A	B	A	A	B	A	A	A	B	B	B	B	-	B	A	B	B	B	A	B	B	A	B	B	A	A	B	B	B	B	A	A	A	B	B	B	B
LangCGRIL_PAV00178	CxG_LG01	17.7407	0.0607735	0.476471	0.523529	0	TGCAGAATATAGGAAGCATCAGATATCTCTGGTTGATGAACGTCAATAAAAACAATTAGAAATATATGA	NLL-01	3289027	0.397346	A	A	A	B	A	A	B	A	A	A	B	B	B	B	B	B	A	B	B	B	A	B	B	A	B	B	A	A	B	B	B	B	A	A	A	B	B	B	-
LangCGRIL_SNP0015	CxG_LG01	18.9989	0.0441989	0.450867	0.549133	0	TGCAGTGGCATATATCAAACATATATTTATAGTTGTTAGTAGCATACTAGCCTCTTTATTATGTCATCT	NLL-01	3228549	0.668455	A	A	A	B	B	A	B	A	A	A	B	B	B	B	B	B	A	B	B	B	A	B	B	A	B	B	A	-	B	B	B	B	A	A	A	B	B	B	B
LangCGRIL_SNP2211	CxG_LG01	18.9989	0.38674	0.468468	0.531532	0	TGCAGGATGGTCACTCTTCTTAAGTCTTAGAGGAGTCATTGTCAAAATTGTACTTTTATATGTAACTTA	Scaffold_121_2	55667	0.668455	A	A	A	-	B	A	-	A	A	-	B	B	B	B	-	-	-	B	-	B	-	B	-	A	-	-	-	-	B	-	B	-	-	A	A	-	-	-	B
LangCGRIL_PAV00185	CxG_LG01	19.9136	0.0497238	0.459302	0.540698	0	TGCAGGGTGCAGAATGGACACGCAGTCGGTTACAGATCGGAAGAGCGGTTCAGCAGGAATGCCGAGACC	NLL-01	3433533	0.407916	A	A	A	B	A	A	B	A	A	A	B	B	B	B	B	B	A	B	B	B	A	B	B	A	B	B	A	A	B	B	B	B	A	A	A	B	B	B	B
LangCGRIL_SNP0016_A1	CxG_LG01	19.9136	0.116022	0.4375	0.5625	0	TGCAGGGTGCAGAATGGACACGCAGTCGGTTAACCATCTCAGTTATAAATTATTTCGCAAGCATTATGA	NLL-01	3433533	0.407916	A	-	A	B	A	A	B	A	A	A	B	B	B	B	-	B	-	B	B	B	A	B	B	-	B	-	-	-	B	B	B	B	A	A	A	B	B	B	B
LangCGRIL_SNP2442	CxG_LG01	19.9136	0.0497238	0.465116	0.534884	0	TGCAGAAGTTCATTTTCAGCAATCCATCTTTACAGATCGGAAGAGCGGTTCAGCAGGAATGCCGAGACC	Unmapped	NA	0.407916	A	A	A	B	A	A	B	A	A	A	B	B	B	B	-	B	A	B	B	B	A	B	B	A	B	B	A	A	B	B	B	B	A	A	A	B	B	B	B
LangCGRIL_SNP2443	CxG_LG01	19.9136	0.038674	0.45977	0.54023	0	TGCAGGGTGCAGAATGGACACGCAATCAGTTACAGATCGGAAGAGCGGTTCAGCAGGAATGCCGAGACC	Unmapped	NA	0.407915	A	A	A	B	A	A	B	A	A	A	B	B	B	B	-	B	A	B	B	B	A	B	B	A	B	B	A	A	B	B	B	B	A	A	A	B	B	B	B
LangCGRIL_PAV00191	CxG_LG01	20.5234	0.0497238	0.465116	0.534884	0	TGCAGCACAACTGGGGCATTAGAGGCAGCCTATGCACAAGCTTTTGGAAAGAATATCTCTCTTTCTGAG	NLL-01	3480375	0.403226	A	A	A	B	A	A	B	A	A	A	B	B	B	B	-	B	A	B	B	B	A	B	B	A	B	B	A	A	B	B	B	B	A	A	A	B	B	B	B
LangCGRIL_PAV00192	CxG_LG01	20.5234	0.0276243	0.471591	0.528409	0	TGCAGATGGAAAATGTTACCGTTAGAATTCGAAGTGTGAAAAAGAAGAATGCTTTATTCATTCAAATCC	NLL-01	3480441	0.403225	A	A	A	B	A	A	B	A	A	A	B	B	B	B	-	B	A	B	B	B	A	B	B	A	B	B	A	A	B	B	B	B	A	A	A	B	B	B	B
LangCGRIL_SNP0018	CxG_LG01	20.5234	0.0773481	0.473054	0.526946	0	TGCAGTTGAAGTAAGCCTCAAATCGACATCTCCGGTCTATTCACAGATGTTTTTGGCTCTTTGCCTTTT	NLL-01	3469582	0.403225	A	A	A	B	A	A	B	A	A	A	B	B	B	B	-	B	A	-	B	B	A	-	B	A	B	B	A	A	B	B	B	-	A	A	A	B	B	B	B
LangCGRIL_SNP0019	CxG_LG01	20.5234	0.0497238	0.459302	0.540698	0	TGCAGTATATTGTTTGTTTCAGCTATTTTTTCAATACAAAGTTGAGAGTTCAGTAACCACTAACCAGTA	NLL-01	3476696	0.403225	A	A	A	B	A	A	B	A	A	A	B	B	B	B	-	B	A	B	B	B	A	B	B	A	B	B	A	A	B	B	B	B	A	A	A	B	B	B	B
LangCGRIL_PAV00193	CxG_LG01	20.832	0.0662983	0.461538	0.538462	0	TGCAGCTGTCTTCAGGTTTGCTTGAAAAATTACTGATGTAATATTCTATGAGTATGAGTGTATGACAAA	NLL-01	3542634	0.210675	A	A	A	B	A	A	B	A	A	A	B	B	B	B	B	B	A	B	B	B	A	B	B	A	B	B	A	A	B	B	B	-	A	A	A	B	B	B	B
LangCGRIL_SNP0021	CxG_LG01	20.832	0.038674	0.454023	0.545977	0	TGCAGAAAGAAGAAAATTTTTAGTGTCCCTTACCAAAATTTGTTGACTAGTTATTCATGAAAAGGGAAT	NLL-01	3523241	0.210675	A	A	A	B	A	A	B	A	A	A	B	B	B	B	-	B	A	B	B	B	A	B	B	A	B	B	A	A	B	B	B	B	A	A	A	B	B	B	B
LangCGRIL_SNP0022	CxG_LG01	20.832	0.038674	0.454023	0.545977	0	TGCAGATAGCTTGAGAAGAACTCACTTCTAGAAACATCTTCAAATGCTCCACTACTGTAGGTTTGTCTA	NLL-01	3547741	0.210675	A	A	A	B	A	A	B	A	A	A	B	B	B	B	-	B	A	B	B	B	A	B	B	A	B	B	A	A	B	B	B	B	A	A	A	B	B	B	B
LangCGRIL_SNP0023	CxG_LG01	20.832	0.0552486	0.450292	0.549708	0	TGCAGTTACTCATCCAAGGATTAGAATTCAGGGCATTACTTTTCCTTCGATGTTTACAGATCGGAAGAG	NLL-01	3551469	0.210675	A	A	A	B	A	A	B	A	A	A	B	B	B	B	-	B	A	B	B	B	A	B	B	A	B	B	A	A	B	-	B	B	A	A	A	B	B	B	B
LangCGRIL_SNP0024_A1	CxG_LG01	20.832	0.281768	0.392308	0.607692	0	TGCAGTTACTCATCCAAGGATTAGAATTCAGGGCATTACTTTTCCTTCGATGTTTAATCAATGGAATTA	NLL-01	3551469	0.210675	A	-	A	-	A	A	B	A	A	A	B	B	B	B	B	B	-	-	-	-	-	-	B	-	B	-	-	A	B	B	B	-	-	A	-	B	B	B	B
LangCGRIL_PAV00198	CxG_LG01	21.1465	0.0662983	0.455621	0.544379	0	TGCAGATTTTGTTTCACTTGACTGAAGTTTACATGTTCTAGAACAACATCTCCATTTCGGTCACTCGGA	NLL-01	3576226	0.207307	A	A	A	B	A	A	B	A	A	A	B	B	B	B	-	B	A	B	B	B	A	B	B	A	B	B	A	A	B	B	B	B	A	A	A	-	B	B	B
LangCGRIL_PAV00199	CxG_LG01	21.1465	0.0552486	0.45614	0.54386	0	TGCAGATAACAATAGAAAAGCAAACTGCCTGAGATTGAGATGAGACAAGAAGAATGCACAAAAGCAACG	NLL-01	3577983	0.207307	A	A	A	B	A	A	B	A	A	A	B	B	B	B	-	B	A	B	B	B	A	B	B	A	B	B	A	A	B	B	B	B	A	A	A	B	B	B	B
LangCGRIL_PAV00200	CxG_LG01	21.1465	0.0497238	0.465116	0.534884	0	TGCAGTCCTCATATGGCTTTGTGGACTACTTCGATCGCCGTTCAGCTGCATTCGCCATTGTAACCCTCA	NLL-01	3578049	0.207307	A	A	A	B	A	A	B	A	A	A	B	B	B	B	-	B	A	B	B	B	A	B	B	A	B	B	A	A	B	-	B	B	A	A	A	-	B	B	B
LangCGRIL_PAV00201	CxG_LG01	21.1465	0.0441989	0.462428	0.537572	0	TGCAGCCTGCATATAGAGAAGTTTTATCTTGGATGCCTTTGATATGATGATGTTATCTATTGATTGCTT	NLL-01	3586702	0.207307	A	A	A	B	A	A	B	A	A	A	B	B	B	B	B	B	A	B	B	B	A	B	B	A	B	B	A	A	B	B	B	B	A	A	A	B	B	B	B
LangCGRIL_PAV17157	CxG_LG01	21.7563	0.0220994	0.468927	0.531073	3	TGCAGCGCTAACACAGAAAATAGTTACAGATCGGAAGAGCGGTTCAGCAGGAATGCCGAGACCGATCTC	Unmapped	NA	0.259354	A	A	A	B	A	A	B	A	A	A	B	B	B	B	B	B	A	B	B	B	A	B	B	A	B	B	A	A	B	B	B	B	A	A	A	B	B	B	B
LangCGRIL_PAV00208	CxG_LG01	23.9049	0.038674	0.477011	0.522989	0	TGCAGGACATGAAGCGTGAGCCCTGGGGTTCAAACCCAGACTGTTGCGCTCTCCCCCTCCCCTTCAAAA	NLL-01	3805469	0.351958	A	A	A	B	A	A	B	A	A	A	B	B	B	B	-	B	A	B	B	B	A	A	B	A	B	-	A	A	B	B	B	B	A	A	A	B	B	B	A
LangCGRIL_PAV00209	CxG_LG01	23.9049	0.0883978	0.49697	0.50303	0	TGCAGCTCTAGCAACTGAGCTGTCTTGGGGGACATTTTACAGATCGGAAGAGCGGTTCAGCAGGAATGC	NLL-01	3805535	0.351958	A	A	A	B	A	A	B	A	A	A	B	B	B	B	-	B	A	B	B	B	A	A	B	A	B	B	A	A	B	B	B	B	A	A	A	B	B	B	A
LangCGRIL_PAV12511	CxG_LG01	24.2116	0.0607735	0.476471	0.523529	0	TGCAGAAGATTTTGAAAAAACATTGATGAGTTTTTCGGTTGCACCAAAAAATGGTACCTGACGTTGATA	NLL-16	16950012	0.294641	A	A	A	B	A	A	B	A	A	A	B	B	B	B	-	B	A	B	B	-	A	A	B	A	B	B	A	A	B	B	B	B	A	A	A	B	-	B	A
LangCGRIL_SNP1859	CxG_LG01	24.2116	0.0497238	0.47093	0.52907	0	TGCAGTTTGTGAACCAGCTACAAAGAATGATAAAGACACAAAGATAGGAAAGAGAAGGGACCCGAATCC	NLL-16	16935122	0.294641	A	A	A	B	A	A	B	A	A	A	B	B	B	B	-	B	A	B	B	B	A	A	B	A	B	B	A	A	B	B	B	B	A	A	A	B	-	B	A
LangCGRIL_PAV12536_A0	CxG_LG01	27.6521	0.18232	0.317568	0.682432	0	TGCAGCGTGCGGATCCACGCTACACACCGTGCGCCCTTCCTGGTCAGCCAGCCACATCCTGACACGTGT	NLL-16	17360878	0.0887254	-	A	A	B	A	B	B	A	A	A	B	B	B	B	B	B	A	B	B	B	A	A	B	A	B	B	-	-	B	B	B	B	-	-	A	-	B	B	-
LangCGRIL_SNP0074	CxG_LG02	0	0.0883978	0.509091	0.490909	0	TGCAGTGAAGCTTAACCGGTGGAAGTGAAAGATGCTTTGCAATTTCACTACAAGACATCAAATACTTTT	NLL-01	23889582	0.0838567	A	A	B	A	A	B	A	A	B	A	B	B	A	B	B	A	A	B	A	-	A	-	B	B	-	A	-	B	B	A	A	B	-	A	A	B	B	A	B
LangCGRIL_PAV00669_A0	CxG_LG02	0.310563	0.0220994	0.491525	0.508475	0	TGCAGTTACTTGGCATAGTGGAAATGATTACAGATCGGAAGAGCGGTTCAGCAGGAATGCCGAGACCGA	NLL-01	23928411	0.0814007	A	A	B	A	A	B	A	A	B	A	B	B	A	B	B	A	A	B	A	A	A	B	B	B	B	A	A	B	B	A	A	B	B	A	B	B	B	A	B
LangCGRIL_PAV00655_A1	CxG_LG02	0.608186	0.0497238	0.482558	0.517442	0	TGCAGCTTGGCACATTGAAATAGAACTATAGAAGACATTTCTTGCCATATCATTGTTCTTGTTCTGTTT	NLL-01	23659069	0.107303	A	A	B	A	A	B	A	A	B	A	B	B	A	B	B	A	A	B	A	A	A	B	B	B	B	A	A	B	B	A	-	B	B	A	B	B	B	A	B
LangCGRIL_PAV00656_A1	CxG_LG02	0.608186	0.0607735	0.476471	0.523529	0	TGCAGCTACTAACATTTTCAATGAGATAGTTATATCAGTCAGCAGAAGAATAGATTGCCCTCAACTGAG	NLL-01	23659135	0.107303	A	A	B	A	A	B	A	A	B	A	B	B	A	B	B	A	A	B	A	A	A	B	B	B	B	A	A	B	B	A	A	B	B	A	B	B	B	A	B
LangCGRIL_PAV00663	CxG_LG02	0.608186	0.0662983	0.467456	0.532544	0	TGCAGCATTTTCCTTACCCATAATAGAGTAGACAAAGCAAGGAAGAGAAGTGAAGAAAGTAAAGAAGAG	NLL-01	23832378	0.107303	A	A	B	A	A	B	A	A	B	A	B	B	A	B	B	A	A	B	A	A	A	B	B	B	B	A	A	B	B	A	A	B	B	A	B	B	B	A	B
LangCGRIL_PAV17125_A0	CxG_LG02	0.608186	0.0718232	0.511905	0.488095	0	TGCAGCATTTTCCTTACCCATAATAGAGTAGACAAAGCAAGGATTACCCATAATAGAGTAGACAAAGCA	Unmapped	NA	0.107303	A	A	B	A	A	B	A	A	B	A	B	B	A	B	B	A	-	B	A	A	A	B	B	B	B	A	A	B	B	A	A	B	B	A	B	B	B	A	-
LangCGRIL_PAV17173_A1	CxG_LG02	0.608186	0.0773481	0.461078	0.538922	0	TGCAGGATGCATGCAATAATGATCTACTATTCCAAATGATGTTGGTAAATTTCTCTTGTATTACAGATC	Unmapped	NA	0.107303	A	A	B	A	A	B	A	A	B	A	B	B	A	B	B	A	A	B	A	A	A	B	B	B	B	A	A	B	B	A	A	B	B	A	B	B	B	A	B
LangCGRIL_SNP0072_A1	CxG_LG02	0.608186	0.0331492	0.497143	0.502857	0	TGCAGTGCAAGAGACAGAGAAGCTGTGCCAAGGAAGAGACCCCCAATGACCCAGTTATCAGTTTGTGCC	NLL-01	23795775	0.107303	A	A	B	A	A	B	A	A	B	A	B	B	A	B	B	A	A	B	A	A	A	B	B	B	B	A	A	B	B	A	A	B	B	A	B	B	B	A	B
LangCGRIL_SNP0073_A0	CxG_LG02	0.608186	0.0220994	0.491525	0.508475	0	TGCAGATTCCTTACATGCTTGGATGCACGTCACCCACGGTCTGACCAAAATTTACAGATCGGAAGAGCG	NLL-01	23853316	0.107303	A	A	B	A	A	B	A	A	B	A	B	B	A	B	B	A	A	B	A	A	A	B	B	B	B	A	A	B	B	A	A	B	B	A	B	B	B	A	B
LangCGRIL_SNP2457_A0	CxG_LG02	0.608186	0.0552486	0.497076	0.502924	0	TGCAGTTCATAGTCAAGGTTCTGCATTACAGATCGGAAGAGCGGTTCAGCAGGAATGCCGAGACCGATC	Unmapped	NA	0.107303	A	A	B	A	A	B	A	A	B	A	-	B	A	B	B	A	A	B	A	A	A	B	B	B	B	A	A	B	B	A	A	B	B	A	B	B	B	A	B
LangCGRIL_SNP0224	CxG_LG03	0	0.0828729	0.512048	0.487952	0	TGCAGTGTGGAATAATCTGAACTTTGTCTATTCCTCTAACTATACTCTATGTAATGTTGGATAGTACTA	NLL-02	22705835	0.800733	A	-	B	B	A	A	A	A	B	B	B	B	A	B	B	-	A	A	A	A	A	A	B	B	A	A	A	A	A	B	A	B	B	-	A	B	B	B	-
LangCGRIL_SNP0225	CxG_LG03	0	0.0607735	0.505882	0.494118	0	TGCAGATTTGATCAAGTATTCAATTTCCAACTTCTAGAACAAGGAAGAGTTGAAGAAATCTTTGATGAA	NLL-02	22705901	0.800733	A	-	B	B	A	A	A	A	B	B	B	B	A	B	B	-	A	A	A	A	A	A	B	B	A	A	A	A	A	-	A	B	B	B	A	B	B	B	B
LangCGRIL_SNP0226	CxG_LG03	0	0.0497238	0.5	0.5	0	TGCAGGCATTTCGCCATCTATATGTCCTTGCAACAGAGGCGCGATGGATTCAGACGGTAGATGTTGACA	NLL-02	22740246	0.800733	A	-	B	B	A	A	A	A	B	B	B	B	A	B	B	-	A	A	A	-	A	A	B	B	A	A	A	A	A	B	A	B	B	B	A	B	B	B	B
LangCGRIL_SNP0227	CxG_LG03	0	0.0773481	0.508982	0.491018	0	TGCAGAAAATTTTCGAAAGAAGAATGTAATTTCAAATAATACAACAACTACTTGGCCTTTTCCCGCAAG	NLL-02	22740312	0.800733	A	-	B	B	A	A	A	A	B	-	B	B	A	B	B	B	A	A	A	A	A	A	-	-	A	A	A	-	A	B	A	B	B	B	A	B	B	B	B
LangCGRIL_SNP0228	CxG_LG03	0	0.0441989	0.508671	0.491329	0	TGCAGTTGCAGCTTCACCTGTGACAGTAACTTGCCCTAGGTACATGAGAATTTTCTACCCGTTTCCACA	NLL-02	22754489	0.800733	A	-	B	B	A	A	A	A	B	B	B	B	A	B	B	-	A	A	A	A	A	A	B	B	A	A	A	A	A	B	A	B	B	B	A	B	B	B	B
LangCGRIL_PAV01665	CxG_LG03	0.628964	0.0497238	0.5	0.5	0	TGCAGTTAGAGGGTTCCATGTCAAACATGAGATTCACAGTGTTTTGATTTTCAATATTTGAATAAATAA	NLL-02	22663912	0.978031	A	A	B	B	A	A	-	A	B	B	B	B	A	B	B	-	A	A	A	A	A	A	B	B	A	A	A	A	A	B	A	B	B	B	A	B	B	B	B
LangCGRIL_PAV01666	CxG_LG03	0.628964	0.0607735	0.482353	0.517647	0	TGCAGCCACATGTTGAGTTATACATAGTTCAAGATGATGGGGAAATTGATGGAAACATGAACCATAAGA	NLL-02	22663983	0.978032	A	A	B	B	A	A	B	A	B	B	B	B	A	B	B	A	A	A	A	A	A	A	B	B	A	A	A	A	-	B	A	B	B	B	A	B	B	B	B
LangCGRIL_PAV17106	CxG_LG03	1.23505	0.0441989	0.491329	0.508671	0	TGCAGCATTCTGAAAAAAAAATGAACAAATAAATAATGAACTAAGTGGGTCTCGCATGAAAAACAAAAG	Unmapped	NA	0.99392	A	A	B	B	A	A	A	A	B	B	B	B	A	B	B	-	A	A	A	A	A	A	B	B	A	A	-	B	-	B	A	B	B	B	A	B	B	B	B
LangCGRIL_PAV01663	CxG_LG03	2.49318	0.0607735	0.511765	0.488235	2	TGCAGCATTCTGAAAAAAGAAGAACAAATAAATAGTGAACTAAGTGGGTCTCGATCCTCTCCAATACTA	NLL-02	22620184	0.836025	A	B	B	B	A	A	A	A	B	B	B	B	A	B	B	-	A	A	A	A	A	A	B	B	A	A	A	B	A	B	A	B	B	B	A	-	B	B	B
LangCGRIL_PAV01640	CxG_LG03	9.08279	0.0441989	0.479769	0.520231	2	TGCAGAACCAAGATTTAGACCAAAGATGGAAGAAGTGGTGGCAGCATTGGAACAACTTCAGGATTCTGA	NLL-02	22167341	1.02436	A	A	B	B	A	A	A	A	B	A	A	B	A	B	B	A	A	A	A	A	A	B	B	B	A	A	A	B	A	B	A	A	A	B	A	B	B	B	B
LangCGRIL_PAV16289	CxG_LG03	24.5588	0.0220994	0.468927	0.531073	3	TGCAGATAGAAGAAGTCATTATTTTCATCATATTACAGATCGGAAGAGCGGTTCAGCAGGAATGCCGAG	Scaffold_45_30	10632	0.217607	A	B	B	B	A	A	A	B	B	A	A	B	A	A	B	A	A	A	A	A	B	B	A	B	A	B	A	B	A	B	A	A	A	A	B	B	B	B	A
LangCGRIL_SNP0161	CxG_LG03	26.6558	0.0165746	0.477528	0.522472	0	TGCAGAATCATTGATATGGCACATATATTGATATATATTTCAAGTTCAAATTATGAATTAGTAAATGGG	NLL-02	15526554	0.363708	A	B	A	B	A	A	A	B	B	A	A	B	A	A	B	A	A	A	A	A	B	B	-	B	A	B	A	B	A	-	A	A	A	A	B	B	B	B	A
LangCGRIL_SNP0162	CxG_LG03	26.6558	0.0276243	0.477273	0.522727	0	TGCAGCAAGAAAGCGAACTAATTCCTGAAAAAACCTCAACACCACATGCTTTGATATTTGAGCCCGAAA	NLL-02	15535925	0.363708	A	B	A	B	A	A	A	B	B	A	A	B	A	A	B	A	A	A	A	A	B	B	-	B	A	B	A	B	-	-	A	A	A	A	B	B	B	B	A
LangCGRIL_SNP0163	CxG_LG03	26.6558	0.0220994	0.480226	0.519774	0	TGCAGCCCTAAGCTCATCAACAACTGCAACCCCATCAGGACCACTGCCCTCAAGAGCAGGATAACTAGT	NLL-02	15536642	0.363708	A	B	A	B	A	A	A	B	B	A	A	B	A	A	B	A	A	A	A	A	B	B	-	B	A	B	A	B	A	-	A	A	A	A	B	B	B	B	A
LangCGRIL_SNP0164	CxG_LG03	26.6558	0.0220994	0.480226	0.519774	0	TGCAGCAAAAGGGAAATTGCAACCTTAGTTGGTCTGAAGAACTAAAAGTTTACAACCAGCTAGATAAAG	NLL-02	15541285	0.363708	A	B	A	B	A	A	A	B	B	A	A	B	A	A	B	A	A	A	A	A	B	B	-	B	A	B	A	B	A	-	A	A	A	A	B	B	B	B	A
LangCGRIL_SNP0165	CxG_LG03	26.6558	0.0220994	0.474576	0.525424	0	TGCAGAGTGCAGAGTATACAATTTTACGTGCTAACTGGCCACCATGCCCATGGTATTTGATAAACCAAT	NLL-02	15541351	0.363708	A	B	A	B	A	A	A	B	B	A	A	B	A	A	B	A	A	A	A	A	B	B	-	B	A	B	A	B	A	-	A	A	A	A	B	B	B	B	A
LangCGRIL_SNP0201_A1	CxG_LG03	27.1275	0.403315	0.472222	0.527778	0	TGCAGTTTGTGATACAAATTGACTTTACTTTGTTTAAGGAAGTTTGGCATTTGAGAATTCTCTCTTTCG	NLL-02	19079288	0.369419	-	-	A	-	A	-	-	B	B	-	-	B	-	A	B	A	-	-	-	-	-	-	B	-	-	-	-	B	A	-	A	A	-	A	-	-	-	-	A
LangCGRIL_SNP0194	CxG_LG03	28.1803	0.18232	0.466216	0.533784	0	TGCAGATCCTAGCCCTCTACTTTCTGCGCGTCGCTTTTGTTAAGTGGACTTTTACAGATCGGAAGAGCG	NLL-02	18498973	0.433243	-	-	A	B	A	-	A	B	B	A	A	B	A	B	-	A	-	-	-	A	B	B	-	B	-	-	-	B	A	-	A	A	A	A	-	B	B	B	A
LangCGRIL_SNP0196	CxG_LG03	28.1803	0.038674	0.471264	0.528736	0	TGCAGTGTGAAAGAGGATTTGAGGTAGAGTACAATTAGGATTTTTTGGTACTACTAAGAATATCATTTT	NLL-02	18499025	0.433243	A	B	A	B	A	-	A	B	B	A	A	B	A	B	B	A	A	A	A	A	B	B	-	B	A	B	A	B	A	-	A	A	A	A	B	B	B	B	A
LangCGRIL_SNP0197	CxG_LG03	28.1803	0.0331492	0.468571	0.531429	0	TGCAGCTCCTCGGGCTGTTTCAGCTTCTTCTCCTGCTCCAATTCCGGGTTCTAGTATTGTACCCTTCAC	NLL-02	18568413	0.433243	A	B	A	B	A	-	A	B	B	A	A	B	A	B	B	A	A	A	A	A	B	B	-	B	A	B	A	B	A	-	A	A	A	A	B	B	B	B	A
LangCGRIL_SNP2395	CxG_LG03	28.1803	0.0331492	0.468571	0.531429	0	TGCAGCCATAACATAACACGGTTAGACTTGGCTTACAGATCGGAAGAGCGGTTCAGCAGGAATGCCGAG	Unmapped	NA	0.433243	A	B	A	B	A	-	A	B	B	A	A	B	A	B	B	A	A	A	A	A	B	B	-	B	A	B	A	B	A	-	A	A	A	A	B	B	B	B	A
LangCGRIL_SNP2397	CxG_LG03	28.1803	0.0552486	0.467836	0.532164	0	TGCAGATCCTAGCCCTCTACTTTCTGCGCGTCGCTTTTGTTACAGATCGGAAGAGCGGTTCAGCAGGAA	Unmapped	NA	0.433243	A	B	A	-	A	-	A	B	B	A	A	B	A	B	B	A	A	A	A	A	B	B	-	B	A	B	A	B	A	-	A	A	A	A	B	B	B	B	A
LangCGRIL_PAV01447	CxG_LG03	28.53	0.038674	0.465517	0.534483	0	TGCAGAGTTGAAATTTTATTGTCTGTGTGCACAACCCATTGATGTTGCTGTTCACGTGTAGGAATATAT	NLL-02	15925781	0.541821	A	B	A	B	A	A	A	B	B	A	A	B	A	B	B	A	A	A	A	A	B	B	-	B	A	B	A	B	A	-	A	A	A	A	B	B	B	B	A
LangCGRIL_PAV01449	CxG_LG03	28.53	0.0441989	0.456647	0.543353	0	TGCAGCAAACGAGGTAATACTATTTGTCATGTTTTGTTTCTTACCACAAAAAAAACTAGACATTCAGAA	NLL-02	15969979	0.541821	A	B	A	B	A	A	A	B	B	A	A	B	A	B	B	A	A	A	A	-	B	B	A	B	A	B	A	B	A	A	A	A	A	A	B	B	B	B	A
LangCGRIL_PAV01502	CxG_LG03	28.53	0.0552486	0.444444	0.555556	0	TGCAGTTCCTGTGACATCCCATGCCCAAAATGTATGTCTTATATCCCATAAGCAACTATTAGTTGGAGA	NLL-02	18800781	0.541821	A	B	A	B	A	A	A	B	B	A	A	B	A	B	B	A	A	-	A	A	B	B	-	B	A	B	A	B	A	-	A	-	A	A	B	B	B	B	A
LangCGRIL_PAV01508	CxG_LG03	28.53	0.0110497	0.469274	0.530726	0	TGCAGTTGCTATTGTAAGTCAACATTGTTGCATTTTTCTTATAGTTCCTGCAACTTATGGTTATTGTTT	NLL-02	18893951	0.541821	A	B	A	B	A	A	A	B	B	A	A	B	A	B	B	A	A	A	A	A	B	B	-	B	A	B	A	B	A	-	A	A	A	A	B	B	B	B	A
LangCGRIL_PAV17122	CxG_LG03	29.1473	0.0607735	0.482353	0.517647	1	TGCAGCAAACGAGGTAATACTATTTGTCATGTTTTGTTTCTTACCAAAAAAAAAAAAAACTAGACATTC	Unmapped	NA	0.712045	A	B	A	B	A	B	A	B	B	A	A	B	A	B	B	A	A	A	A	A	B	-	B	B	A	B	A	B	A	-	A	A	A	A	B	B	B	B	A
LangCGRIL_PAV01446	CxG_LG03	29.4559	0.0552486	0.467836	0.532164	0	TGCAGAGTTGAAATTTTATTGTCTGTGTGCACAACCCATTGATGTTGCTGTTCACGTGTAGGAATTTTT	NLL-02	15925781	0.694765	A	B	A	B	A	B	A	B	B	A	A	B	A	B	B	A	A	A	A	A	B	B	-	B	A	B	A	B	A	-	A	A	A	A	B	B	B	B	A
LangCGRIL_PAV01501	CxG_LG03	29.4559	0.0607735	0.476471	0.523529	0	TGCAGTTCCTGTGACATCCCATGCCCAAAGATGTATATCTTATATCCCATAAGCAACTATTAGTTGGAG	NLL-02	18800781	0.694765	A	B	A	B	A	-	A	B	B	A	A	B	A	B	B	A	A	A	A	A	B	B	-	B	A	B	A	B	A	-	A	A	A	A	B	B	-	B	A
LangCGRIL_PAV01505	CxG_LG03	29.4559	0.0718232	0.482143	0.517857	0	TGCAGAACTTGGATGATTTATTTGTGTGTGAAGTTAGTGACATTTGAAGTCTGTGGTACCGAATACCAA	NLL-02	18847607	0.694765	A	B	A	B	A	B	A	B	B	A	A	B	A	B	B	A	A	A	A	A	B	B	-	B	A	B	A	B	A	B	A	A	A	A	B	B	B	B	A
LangCGRIL_PAV01506	CxG_LG03	29.4559	0.0883978	0.484848	0.515152	0	TGCAGACTGTACCAGATACTAACTACAAAATCTACATGATCATCTTTAGTTTACAGATCGGAAGAGCGG	NLL-02	18847675	0.694765	A	B	A	B	A	B	A	B	B	A	A	B	A	B	B	A	A	A	A	A	B	B	-	B	A	B	A	B	A	-	A	A	A	A	B	B	B	B	A
LangCGRIL_PAV01507	CxG_LG03	29.4559	0.0718232	0.47619	0.52381	0	TGCAGTTGCTATTGTAAGTCAACATTGTTGCATTTTTCTTATACTTACTGCAACTTATGGTTATTGATT	NLL-02	18893951	0.694765	A	B	A	B	A	B	A	B	B	A	A	B	A	B	B	A	A	A	A	A	B	-	-	B	A	B	A	B	-	-	A	A	A	A	B	B	B	B	A
LangCGRIL_PAV01509	CxG_LG03	29.4559	0.0552486	0.450292	0.549708	0	TGCAGTGGTTACTTCATAACTGCTATAGTTATCAGGAACAGTCTTTTCATCCTGGCATATATGCTTTAT	NLL-02	18894059	0.694765	A	B	A	B	A	-	A	B	B	-	A	B	A	B	B	A	A	A	A	A	B	B	A	B	A	B	A	B	-	A	A	A	A	A	B	B	B	B	A
LangCGRIL_PAV17142	CxG_LG03	29.4559	0.0497238	0.47093	0.52907	0	TGCAGTCACATATCTTTTTCGAGTAAGTATCCTCTTCATTACAGATCGGAAGAGCGGTTCAGCAGGAAT	Unmapped	NA	0.694765	A	B	A	B	A	B	A	B	B	A	A	B	A	B	B	A	A	A	A	A	-	B	-	B	A	B	A	B	A	B	A	A	A	A	B	B	B	B	A
LangCGRIL_SNP0166	CxG_LG03	29.4559	0.0607735	0.464706	0.535294	0	TGCAGCACTACAACATTGAATCAAACTGACCCTTACATGAAAAGGCACATAGAATCAAGGAGTAAAGAA	NLL-02	15877505	0.694765	A	B	A	B	A	-	A	B	B	A	A	B	A	B	B	A	A	A	A	A	B	B	-	B	A	B	A	-	A	-	-	A	A	A	B	B	-	B	-
LangCGRIL_SNP0167	CxG_LG03	29.4559	0.0276243	0.460227	0.539773	0	TGCAGAGTTGAAATTTTATTGTCTGTGTGCACAACCCATTGATGTTGCTGTTCACGTGTAGGAATTTTT	NLL-02	15925781	0.694765	A	B	A	B	A	-	A	B	B	A	A	B	A	B	B	A	A	A	A	A	B	B	-	B	A	B	A	B	A	-	A	A	A	A	B	B	B	B	A
LangCGRIL_SNP0168_A1	CxG_LG03	29.4559	0.320442	0.471545	0.528455	0	TGCAGAAGATGGCCAACTAGTAATACTTGCTGCTGGGGACAAGGTATTTTAAAATGTTACTCAATCCAA	NLL-02	15967660	0.694765	A	-	A	-	A	-	A	-	B	A	A	B	A	B	-	A	-	-	-	-	B	-	B	-	-	-	A	B	A	-	A	-	A	A	-	-	-	B	A
LangCGRIL_SNP0169	CxG_LG03	29.4559	0.0331492	0.462857	0.537143	0	TGCAGGTACTTTGTTTATGATGTTCACCAACCCTGATTCCCCCCTTTTTTATATTTCACCAAGGCACCA	NLL-02	15979912	0.694765	A	B	A	B	A	-	A	B	B	A	A	B	A	B	B	A	A	A	A	A	B	B	-	B	A	B	A	B	A	-	A	A	A	A	B	B	B	B	A
LangCGRIL_SNP0198	CxG_LG03	29.4559	0.0331492	0.457143	0.542857	0	TGCAGTTGCTATTGTAAGTCAACATTGTTGCATTTTTCTTATAGTTCCTGCAACTTATGGTTATTGTTT	NLL-02	18893951	0.694765	A	B	A	B	A	-	A	B	B	A	A	B	A	B	B	A	A	A	A	A	B	B	-	B	A	B	A	B	-	-	A	A	A	A	B	B	B	B	A
LangCGRIL_SNP2349	CxG_LG03	29.4559	0.0331492	0.462857	0.537143	0	TGCAGAAAGGGGTGTGAGTTCTTGTGAGTAAAGCATTGTTTATGTAGACATTACTCATGGTCCCAAACA	Scaffold_79_53	3411	0.694765	A	B	A	B	A	-	A	B	B	A	A	B	A	B	B	A	A	A	A	A	B	B	-	B	A	B	A	B	A	-	A	A	A	A	B	B	B	B	A
LangCGRIL_PAV16774	CxG_LG03	30.4301	0.0883978	0.50303	0.49697	2	TGCAGTTACTGAAAGTAAAAAGACACCCTCATTACAGATCGGAAGAGCGGTTCAGCAGGAATGCCGAGA	Scaffold_79_47	11336	0.647975	A	B	A	B	A	B	A	B	B	A	A	B	A	B	B	A	A	A	A	A	B	B	B	B	A	B	A	B	A	B	A	A	A	A	B	B	B	-	A
LangCGRIL_PAV01491	CxG_LG03	31.7727	0.0773481	0.48503	0.51497	0	TGCAGACAAGAGATTTTTTATAACGTGAGTAGATGAAAATGATTTAGATGAGGGTGAAGAAAGAGATGA	NLL-02	18432043	0.598518	A	B	A	B	A	-	A	B	B	A	A	B	A	B	B	A	A	A	A	B	B	B	B	B	A	B	A	B	A	-	A	A	A	A	B	-	B	B	A
LangCGRIL_SNP0190	CxG_LG03	31.7727	0.0828729	0.421687	0.578313	0	TGCAGCCTTTGATCTATAGCACTTAGTGTCATGCATGATAATTTCTATACAACATTAGTAATGGATTTA	NLL-02	18427437	0.598518	A	B	A	B	A	-	A	B	B	A	A	B	A	B	B	A	-	A	A	B	B	B	-	B	A	B	A	B	A	B	-	-	A	A	B	B	B	B	A
LangCGRIL_PAV01492	CxG_LG03	32.0891	0.0552486	0.479532	0.520468	0	TGCAGATGGGGAACGGTGAATGGTATTGTCAATATTTTTTATAAGTAAATTTACCATAGAAGAAAAGAA	NLL-02	18456411	0.645169	A	B	A	B	A	B	A	B	B	A	A	B	A	B	B	A	A	A	A	B	B	B	B	A	A	B	A	B	A	-	A	A	A	A	-	B	B	B	A
LangCGRIL_PAV01453	CxG_LG03	32.4036	0.0662983	0.473373	0.526627	0	TGCAGACGGTATTCCCTCTGAGTTCTTGAGGAGAAAAGGCTGGAAGATTCATTCTCACACTAACTACAA	NLL-02	16143806	0.294554	A	B	A	B	A	-	A	B	B	A	A	B	A	B	B	B	A	A	A	-	B	B	-	-	A	B	A	-	A	-	A	A	A	A	B	B	B	B	A
LangCGRIL_PAV01454	CxG_LG03	32.4036	0.0607735	0.441176	0.558824	0	TGCAGACGGTATTCCCCCTGAGTTCTTGAGAAGAAAAGGCTGGAAGATTCATTCTCACACTAACTATAA	NLL-02	16143806	0.294554	A	B	-	B	A	-	A	B	B	A	A	B	A	B	B	B	A	A	A	B	B	B	-	B	A	B	A	B	A	-	A	A	A	A	B	B	B	B	-
LangCGRIL_PAV01481	CxG_LG03	32.4036	0.0552486	0.444444	0.555556	0	TGCAGATGATTCTTCTTACTCAGCATTTTTCATAACAAACTTTCATCATTTAGTTCAATAAATGTAGCA	NLL-02	18060008	0.294553	A	B	A	B	A	A	A	B	B	A	A	B	A	B	B	B	A	A	A	B	B	B	-	B	A	B	A	B	A	A	A	A	A	A	B	B	B	B	-
LangCGRIL_PAV01490	CxG_LG03	32.4036	0.0828729	0.439759	0.560241	0	TGCAGAAAATGTTGAGAACCTTTATAGAAACTGAAAGTAAAAGCAAGAGCAAAACAATTGGACTGAATG	NLL-02	18427503	0.294553	-	B	A	B	A	A	A	B	B	A	A	B	A	B	B	-	A	A	A	B	B	B	A	B	A	B	A	B	A	A	A	A	A	A	B	B	B	B	A
LangCGRIL_PAV15521	CxG_LG03	32.4036	0.0718232	0.440476	0.559524	0	TGCAGTGAGACCTCTTTCTCCTTCAGAGTTTCGATTTTGTATAATTCTAATTACAGATCGGAAGAGCGG	Scaffold_154_29	6241	0.294552	A	B	A	B	A	A	A	B	B	A	A	B	A	B	B	B	A	A	A	B	B	B	-	B	A	B	A	B	A	-	A	A	A	A	B	B	B	B	A
LangCGRIL_PAV15522	CxG_LG03	32.4036	0.0828729	0.427711	0.572289	0	TGCAGAACTGCATAAATACTACTAGTAATCTAATTGTACAGATTACAATCGATAAATAATTGACTTATA	Scaffold_154_29	6292	0.294552	A	B	A	B	A	A	A	B	B	A	A	B	A	B	B	B	A	A	A	B	B	B	A	B	A	B	A	B	-	-	A	A	A	A	B	B	B	B	-
LangCGRIL_PAV15525	CxG_LG03	32.4036	0.0828729	0.481928	0.518072	0	TGCAGGTGTATAATCTAAACAATAACACATAAAAGACAATCTGGAGAAGGTTGGAGATTTGTTTATGTT	Scaffold_154_41	2639	0.294552	A	B	A	B	A	-	A	B	B	A	A	B	A	B	B	B	A	A	A	B	B	B	-	B	A	B	A	B	A	-	A	A	A	A	B	B	B	B	A
LangCGRIL_PAV15526	CxG_LG03	32.4036	0.0441989	0.450867	0.549133	0	TGCAGGTGTATAATCTAAACAATAACACATAAAAGACAATATGGAGAAGGTGGGAGATTTGTTTGTTAC	Scaffold_154_41	2639	0.294553	A	B	A	B	A	-	A	B	B	A	A	B	A	B	B	B	A	A	A	B	B	B	-	B	A	B	A	B	A	A	A	A	A	A	B	B	B	B	A
LangCGRIL_SNP0170	CxG_LG03	32.4036	0.0276243	0.454545	0.545455	0	TGCAGACGGTATTCCCTCTGAGTTCTTGAGGAGAAAAGGCTGGAAGATTCATTCTCACACTAACTACAA	NLL-02	16143806	0.294486	A	B	A	B	A	-	A	B	B	A	A	B	A	B	B	B	A	A	A	B	B	B	-	B	A	B	A	B	A	-	A	A	A	A	B	B	B	B	A
LangCGRIL_SNP0171	CxG_LG03	32.4036	0.0441989	0.462428	0.537572	0	TGCAGTTCCGGGACTTCAGCTGGAGAAAGAAAACTGATGCCAACAATTACAGATCGGAAGAGCGGTTCA	NLL-02	16172546	0.294419	A	B	A	B	A	-	A	B	B	A	A	B	A	B	B	B	A	A	A	B	B	B	-	B	A	B	A	B	A	-	A	A	A	A	B	B	B	B	A
LangCGRIL_SNP0172	CxG_LG03	32.4036	0.331492	0.479339	0.520661	0	TGCAGATTCAGATTTGCCTTTAGTTAACCGTAAAAGAAAACAAAGTTGATGTTTACAGATCGGAAGAGC	NLL-02	16172593	0.294352	A	-	A	B	A	A	-	B	B	A	A	B	-	B	B	-	-	-	A	B	B	B	B	-	A	-	-	-	-	B	A	A	A	A	-	B	-	B	-
LangCGRIL_SNP0173	CxG_LG03	32.4036	0.0441989	0.456647	0.543353	0	TGCAGAAAATATTCAAGGTTGGAACAAAACAACATAAGGTCTCTCTCTATGAGAGTAACAAGATCTAAC	NLL-02	16215762	0.294352	A	B	A	B	A	-	A	B	B	A	A	B	A	B	B	B	A	A	A	-	B	B	B	B	A	B	A	B	A	-	A	A	A	A	B	B	B	B	A
LangCGRIL_SNP0174	CxG_LG03	32.4036	0.038674	0.45977	0.54023	0	TGCAGTCTCTAAAGCTCTGTATAATTTCTAATAAGATTGCTAATAAAATTTATATTCCCATCTGAGTAA	NLL-02	16236886	0.294352	A	B	A	B	A	-	A	B	B	A	A	B	A	B	B	B	A	A	A	B	B	-	-	B	A	B	A	B	A	B	A	A	A	A	B	B	B	B	A
LangCGRIL_SNP0175	CxG_LG03	32.4036	0.038674	0.45977	0.54023	0	TGCAGAATTATTTCAGTTATTGAACATAACTTGGTGCTATTGAAAAGTTATGCAGGAACAAGTTCTGAA	NLL-02	16236952	0.294352	A	B	A	B	A	-	A	B	B	A	A	B	A	B	B	B	A	A	A	B	B	B	-	B	A	B	A	B	A	-	A	A	A	A	B	B	B	B	A
LangCGRIL_SNP0176	CxG_LG03	32.4036	0.038674	0.454023	0.545977	0	TGCAGGAGGTGAAAAAAGGACCAGAGAAAGAGAATAGAGTGGTTTTACAGATCGGAAGAGCGGTTCAGC	NLL-02	16323254	0.294351	A	B	A	B	A	-	A	B	B	A	A	B	A	B	B	B	A	A	A	B	B	B	-	B	A	B	A	B	A	-	A	A	A	A	B	B	B	B	A
LangCGRIL_SNP0184	CxG_LG03	32.4036	0.0276243	0.454545	0.545455	0	TGCAGGTGATAAGGTTTATGAGTATATACTGTTTCGCGGATCTGACATCAAGGTATCATGCATGTAATG	NLL-02	18010607	0.294351	A	B	A	B	A	-	A	B	B	A	A	B	A	B	B	B	A	A	A	B	B	B	-	B	A	B	A	B	A	-	A	A	A	A	B	B	B	B	A
LangCGRIL_SNP0185	CxG_LG03	32.4036	0.0497238	0.459302	0.540698	0	TGCAGAAAAAATTGTAACAAATGTCTAAGAATACCTTATTCATATAACATGTACATCTATCATTGACAT	NLL-02	18011000	0.29435	A	B	A	B	A	-	A	B	B	A	A	B	A	B	B	B	A	A	A	B	B	B	-	B	A	B	A	B	A	-	A	A	A	A	-	B	B	B	A
LangCGRIL_SNP0188_A1	CxG_LG03	32.4036	0.38674	0.477477	0.522523	0	TGCAGCTGTGATGTCATTATGGTATTTCTTGATCCCCACATGTGTACATTTTTCTTTAACATACTAGCT	NLL-02	18408210	0.29435	-	-	-	B	A	A	-	B	B	A	A	B	-	B	B	-	-	A	-	-	-	-	A	-	-	-	-	-	A	-	A	A	A	-	-	-	-	-	-
LangCGRIL_PAV01487	CxG_LG03	33.0286	0.0773481	0.502994	0.497006	0	TGCAGTTTCATGGCTAAGTATAACGATACCGTTTCATTTTCCCATTATTTTTCATCTCACAAGTTTCAG	NLL-02	18426958	0.396181	A	B	A	B	A	-	A	B	B	A	A	B	A	B	B	A	A	A	A	B	B	B	-	-	A	B	A	-	A	-	A	A	A	A	B	B	A	B	A
LangCGRIL_PAV01483	CxG_LG03	33.6656	0.0552486	0.444444	0.555556	0	TGCAGCTTGCTAAGGACCAATGCCACACTCTAGTTACAGATCGGAAGAGCGGTTCAGCAGGAATGCCGA	NLL-02	18194878	0.389403	A	B	A	B	A	-	A	B	B	A	A	B	A	B	B	A	A	A	A	B	B	B	A	B	A	B	A	B	A	A	A	A	A	A	B	B	B	B	-
LangCGRIL_PAV01484	CxG_LG03	33.6656	0.0497238	0.47093	0.52907	0	TGCAGAATTGATATCAAAACCAACTAAATATATGACATGGTTATGACAGTTTTAGAGGAGATCAGACAG	NLL-02	18195352	0.389403	A	B	A	B	A	-	A	B	B	A	A	B	A	B	B	A	A	A	A	B	-	B	-	B	A	B	A	B	A	-	A	A	A	A	B	-	B	B	A
LangCGRIL_PAV01488	CxG_LG03	33.6656	0.0497238	0.447674	0.552326	0	TGCAGTTTCATGGCCAAGTATAACGACACCGTTTCATTTTCCCATTATTTTTCATCTCACAAGTTTCAG	NLL-02	18426958	0.389403	-	B	A	B	A	A	A	B	B	A	A	B	A	B	B	A	A	A	A	B	B	B	A	B	A	B	A	B	A	-	A	A	A	A	B	B	B	B	A
LangCGRIL_PAV01489	CxG_LG03	33.6656	0.0552486	0.473684	0.526316	1	TGCAGCCTTTGATCTATAGCACTTAGTGTCATGCATGATAATTTCTATACAACATTAGTAATGGATTTA	NLL-02	18427437	0.389404	A	B	A	B	A	B	A	B	B	A	A	B	A	B	B	A	A	A	A	B	B	B	-	-	A	B	A	B	A	-	A	A	A	A	B	B	B	B	A
LangCGRIL_PAV01493	CxG_LG03	33.6656	0.0607735	0.441176	0.558824	0	TGCAGATGGGGAACGGTGAATGGTATTGTCCAATATTTTTTATAAGTAAATTTACCATAGAAGAAAAGA	NLL-02	18456411	0.389404	A	B	A	B	A	-	A	B	B	A	A	B	A	B	B	A	A	A	A	B	B	B	-	B	A	B	A	B	A	A	A	A	A	A	B	B	B	B	A
LangCGRIL_PAV17143	CxG_LG03	33.6656	0.0497238	0.47093	0.52907	0	TGCAGCTTTTGCCTACAAATTTTGAAGTAATCTCAACAGATTCTCCTACCTGCACAATTCTTCAAACTC	Unmapped	NA	0.389404	A	B	A	B	A	-	A	B	B	A	A	B	A	B	B	A	A	A	A	B	B	B	-	B	A	B	A	B	A	-	A	A	A	A	B	-	B	B	A
LangCGRIL_PAV17151	CxG_LG03	33.6656	0.0607735	0.470588	0.529412	0	TGCAGTAAGGACCAATGCCACACTCTAGTTACAGATCGGAAGAGCGGTTCAGCAGGAATGCCGAGACCG	Unmapped	NA	0.389404	A	B	A	B	A	B	A	B	B	A	A	B	A	B	B	A	A	A	A	B	B	B	-	B	A	B	A	B	A	-	A	A	A	A	B	B	B	B	A
LangCGRIL_SNP0186	CxG_LG03	33.6656	0.0441989	0.462428	0.537572	0	TGCAGATAATCTCGCAGACACTGTGGTTTGGATGATATTATTAGACCCTCCACTCCACAACCCAAGAAA	NLL-02	18194812	0.389403	A	B	A	B	A	-	A	B	B	A	A	B	A	B	B	A	A	A	A	B	B	B	-	B	A	B	A	B	A	-	A	A	A	A	B	B	B	B	A
LangCGRIL_SNP0187	CxG_LG03	33.6656	0.038674	0.465517	0.534483	0	TGCAGCTGTGATGTCATTATGGTATTTCTTGATCCCCACATGTGTACATTTTTCTTTACAGATCGGAAG	NLL-02	18408210	0.389403	A	B	A	B	A	-	A	B	B	A	A	B	A	B	B	A	A	A	A	B	B	B	-	B	A	B	A	B	A	-	A	A	A	A	B	B	B	B	A
LangCGRIL_SNP0189	CxG_LG03	33.6656	0.0331492	0.468571	0.531429	0	TGCAGTTTCATGGCTAAGTATAACGATACCGTTTCATTTTCCCATTATTTTTCATCTCACAAGTTTCAG	NLL-02	18426958	0.389403	A	B	A	B	A	-	A	B	B	A	A	B	A	B	B	A	A	A	A	B	B	B	-	B	A	B	A	B	A	-	A	A	A	A	B	B	-	B	A
LangCGRIL_SNP0191_A1	CxG_LG03	33.6656	0.20442	0.472222	0.527778	0	TGCAGATTATCAATGCCCGCCAACTGCTGTTCTGTCAACGGCTCAAGGTGGTTCTTAACTATCTGCATC	NLL-02	18490772	0.389403	A	-	A	B	A	-	-	B	B	A	-	B	A	B	B	A	-	-	A	B	B	B	A	-	A	B	A	-	A	A	A	-	-	-	B	B	B	-	A
LangCGRIL_SNP0192	CxG_LG03	33.6656	0.038674	0.45977	0.54023	0	TGCAGATTATCAATGCCCGCCAACTGCTGTTCTGTCAACGGCTCAAGGTGGTTCTTACAGATCGGAAGA	NLL-02	18490783	0.389403	A	B	A	B	A	-	A	B	B	A	A	B	A	B	B	A	A	A	A	B	B	B	-	B	A	B	A	B	A	-	A	A	A	A	B	B	B	B	A
LangCGRIL_SNP0193_A0	CxG_LG03	33.6656	0.287293	0.542636	0.457364	0	TGCAGCTTGAAGAAGTTGATTCTGCTTCAGTTAAGGTATAAAACTTCAAAGCACCAAAAATTGCGACTT	NLL-02	18493626	0.389403	A	-	A	B	A	A	A	B	-	A	A	B	A	B	-	A	-	A	-	B	-	B	A	B	-	-	-	B	A	A	A	-	-	A	-	B	-	-	A
LangCGRIL_PAV01427	CxG_LG03	36.9817	0.0718232	0.386905	0.613095	7	TGCAGTGGACAAAGATAAATATTATATGTGCCTTATAATATCAAAATTTACATATGTGTAGTATATTAC	NLL-02	14984511	0.266208	A	B	A	B	A	A	A	B	B	A	A	B	B	B	B	B	A	A	B	B	B	B	A	B	A	B	A	B	-	A	A	A	A	A	B	B	B	B	A
LangCGRIL_PAV01383	CxG_LG03	39.9457	0.0497238	0.465116	0.534884	0	TGCAGTAGCTAATAAGAAGACTAGGTATAATACACTAAGGCTCTGTTTGCGAGTTACAGATCGGAAGAG	NLL-02	12263992	0.244112	A	B	A	B	A	A	A	B	B	A	A	B	A	B	B	B	A	A	A	B	B	B	A	B	A	B	A	B	A	-	A	A	A	A	B	B	B	B	A
LangCGRIL_PAV01385	CxG_LG03	39.9457	0.0552486	0.45614	0.54386	0	TGCAGTGTCAGGTATCGTGACACATTTGTTATTATTCACAAGTTACATTACTATATGTGTCATTACAGA	NLL-02	12267108	0.244112	A	B	A	B	A	A	A	B	B	A	A	B	A	B	B	B	A	A	A	B	B	B	A	B	A	B	A	B	A	A	A	A	A	A	B	B	B	B	-
LangCGRIL_PAV01396	CxG_LG03	39.9457	0.0607735	0.447059	0.552941	0	TGCAGGCCTTGGTGAATGAACGTGTAGGCCTTGGTGATTTGATGAACATACACTAAAGCAAGAGTGATT	NLL-02	13403315	0.244112	A	B	A	B	A	A	A	B	B	A	A	B	A	B	B	B	A	-	-	B	B	B	-	B	A	B	-	B	A	-	-	A	A	A	B	B	B	B	-
LangCGRIL_PAV01397	CxG_LG03	39.9457	0.0718232	0.446429	0.553571	0	TGCAGGTTCATTCAAATCACTCTTGTTTGGTCAATGGTTTACATGTAGTGTAAGGAATCTTGTGTGTAA	NLL-02	13403381	0.244112	A	B	-	B	A	A	A	B	B	A	A	B	A	B	B	B	A	A	A	B	B	B	-	B	A	B	A	B	A	-	A	A	A	A	B	B	B	B	A
LangCGRIL_PAV01407	CxG_LG03	39.9457	0.0165746	0.483146	0.516854	0	TGCAGTTCTTTACTATTGTTGCTTCTGATTTTATGAGGTTATTTTTTTTATTTTCGTTGTTGTTTTACA	NLL-02	14370050	0.244112	A	B	A	B	A	A	A	B	B	A	A	B	A	B	B	B	A	A	A	B	B	B	A	B	A	B	A	B	A	A	A	A	A	A	B	B	B	B	A
LangCGRIL_PAV01433	CxG_LG03	39.9457	0.0110497	0.47486	0.52514	0	TGCAGTTAGAGTGATTGTCGTAGCCACAATTACAGATCGGAAGAGCGGTTCAGCAGGAATGCCGAGACC	NLL-02	15298955	0.244112	A	B	A	B	A	A	A	B	B	A	A	B	A	B	B	B	A	A	A	B	B	B	A	B	A	B	A	B	A	A	A	A	A	A	B	B	B	B	A
LangCGRIL_PAV01434	CxG_LG03	39.9457	0.0497238	0.459302	0.540698	0	TGCAGTATTGCAGCCGTATCCATCCGCAATTTACAGATCGGAAGAGCGGTTCAGCAGGAATGCCGAGAC	NLL-02	15298985	0.244112	A	B	A	B	A	A	A	B	B	A	A	B	A	B	B	B	A	A	A	B	B	B	-	B	A	B	A	B	A	A	A	A	A	A	B	B	B	B	A
LangCGRIL_PAV01472	CxG_LG03	39.9457	0.0165746	0.47191	0.52809	0	TGCAGTGCAGCACCTTGCTACGCTGACCCGGAACCACATAACGGGTTTGGAGCCCCGGAACATGACCTT	NLL-02	17715914	0.244112	A	B	A	B	A	A	A	B	B	A	A	B	A	B	B	B	A	A	A	B	B	B	A	B	A	B	A	B	A	A	A	A	A	A	B	B	B	B	A
LangCGRIL_PAV01473	CxG_LG03	39.9457	0.0497238	0.459302	0.540698	0	TGCAGAAACGGTTGTGAAGAAGAAACTTGGATTGTGAAGAAGTAACGCGGTTGAAAATATGAGAAACGG	NLL-02	17715980	0.244112	A	B	A	B	A	A	A	B	B	A	A	B	A	B	B	B	A	-	A	B	B	B	A	B	A	B	A	B	A	-	A	A	-	A	B	B	B	B	A
LangCGRIL_PAV17130_A0	CxG_LG03	40.9136	0.0773481	0.508982	0.491018	2	TGCAGCCCCACCACAACAGACATTACAGATCGGAAGAGCGGTTCAGCAGGAATGCCGAGACCGATCTCG	Unmapped	NA	0.303543	A	B	A	B	A	A	A	B	B	A	A	B	A	B	B	B	A	A	A	B	B	B	-	B	A	A	A	B	A	A	A	A	A	A	B	B	B	B	A
LangCGRIL_PAV01291	CxG_LG03	41.5386	0.0331492	0.457143	0.542857	0	TGCAGTTTGTGTTCCAGCAAGCGTTTGCAAACTTGAACTTTTTTCACTTCTACTAAAAAGTCACAACAT	NLL-02	7250294	0.271379	A	B	A	B	A	A	A	B	B	A	A	B	A	B	B	B	A	A	A	B	B	B	-	B	A	B	A	B	A	-	A	A	A	A	B	B	B	B	A
LangCGRIL_PAV01293	CxG_LG03	41.5386	0.0441989	0.462428	0.537572	0	TGCAGGTGGTACATTTGCTTTGTACTCCTTGATCTGTCGTCATGCTAAGGCGAGTCTTCTCCCCAATCA	NLL-02	7276606	0.271379	A	B	A	B	A	-	A	B	B	A	A	B	A	B	B	B	A	A	A	-	B	-	-	B	A	B	A	B	A	-	A	A	A	A	B	-	B	B	A
LangCGRIL_SNP0115_A1	CxG_LG03	41.5386	0.403315	0.435185	0.564815	0	TGCAGGAACTGTGACTTAACTTTTGGAATGGAGAGTCTTGACGATGAAGAGGGTTTCAGCTCTTGGCTC	NLL-02	7164140	0.271379	-	-	-	-	-	-	-	-	B	-	A	B	-	B	-	B	-	-	-	B	-	B	B	-	A	-	-	-	A	-	A	-	-	-	-	-	B	-	A
LangCGRIL_SNP0116	CxG_LG03	41.5386	0.0497238	0.453488	0.546512	0	TGCAGCGCTGAACGACACTCCCGATTCTCTCTCTCTCTTCGAAATTTCTCATTTTCTCTCAAAAATCGC	NLL-02	7168452	0.271379	A	B	A	B	A	-	A	B	B	A	A	B	A	B	B	B	A	A	A	B	B	B	-	B	A	B	A	B	A	-	A	A	A	A	B	B	B	B	A
LangCGRIL_SNP0117	CxG_LG03	41.5386	0.0331492	0.462857	0.537143	0	TGCAGTAGAGATTCCTAAGAGCTTCCAGAGACTTCTTTTGTGGAGCTCACAAGTTTTTTAGTTTCTTTT	NLL-02	7168518	0.271379	A	B	A	B	A	-	A	B	B	A	A	B	A	B	B	B	A	A	A	B	B	B	-	B	A	B	A	B	A	-	A	A	A	A	B	B	B	B	A
LangCGRIL_SNP0118	CxG_LG03	41.5386	0.0552486	0.45614	0.54386	0	TGCAGACACAAAATAGTATCACATAAAGTTTGTGTGAAGTGCAAAGATAAGTCACTCGTAAGAATGATA	NLL-02	7279236	0.271379	A	B	A	B	A	-	A	B	B	A	A	B	A	B	B	B	A	A	A	B	B	B	-	B	A	B	-	B	A	B	A	A	A	A	B	B	B	B	A
LangCGRIL_SNP0119	CxG_LG03	41.5386	0.381215	0.482143	0.517857	0	TGCAGGAGGGGAATCGCGAATTTAAGCGTGCCCCATTCACATTTGATGCAGGTTGGCATGACTTACATG	NLL-02	7281712	0.271379	-	-	A	B	A	-	A	B	B	A	-	B	A	B	-	B	-	-	-	-	B	-	B	-	-	-	-	-	A	-	A	-	A	A	-	B	-	-	A
LangCGRIL_SNP0121	CxG_LG03	41.5386	0.038674	0.45977	0.54023	0	TGCAGGGGATTTTTTTTTCCATACTTGGTCGGCCTAGAATACAACCGGACCAGGTAAATCCGTGAATTA	NLL-02	7635155	0.271379	A	B	A	B	A	-	A	B	B	A	A	B	A	B	B	B	A	A	A	B	B	B	-	B	A	B	A	B	A	-	A	A	A	A	B	B	B	B	A
LangCGRIL_SNP0122	CxG_LG03	41.5386	0.0773481	0.467066	0.532934	0	TGCAGGGGATTTTTTTTCCATACTTGGTCGGCCTAGAATACAACCGGACCAGGTAAATCCGTGAATTAC	NLL-02	7635155	0.271379	A	B	A	B	A	-	A	B	B	A	A	B	A	B	B	B	A	A	A	B	B	B	-	B	A	B	A	B	A	-	A	A	A	A	B	B	B	B	A
LangCGRIL_SNP0123	CxG_LG03	41.5386	0.198895	0.482759	0.517241	0	TGCAGGGTACTGTAGCACTAGTATCGACTTATAATATATGTGATGGGTTAAGTCTTAGTCCTTGTTTTA	NLL-02	7663637	0.271379	A	B	A	B	A	A	A	B	B	A	A	B	A	B	B	B	A	A	-	B	B	B	-	-	A	-	-	B	A	B	A	-	A	A	-	B	-	B	A
LangCGRIL_SNP0124	CxG_LG03	41.5386	0.0939227	0.457317	0.542683	0	TGCAGGGTACTGTAGCACTAGTATCGACTTATAATATATGTGATGGGTTACAGATCGGAAGAGCGGTTC	NLL-02	7663655	0.271379	A	B	A	B	A	-	A	B	B	A	A	B	A	B	B	B	A	A	A	B	B	B	-	B	A	B	A	B	A	-	A	A	A	A	B	B	B	B	A
LangCGRIL_SNP0136	CxG_LG03	41.5386	0.0497238	0.47093	0.52907	0	TGCAGATTCCTTTCATCTACTCCTCAAGATTTGAAAATGTCATTGGCAAATGCTATTTACTAGGCAGTT	NLL-02	9834070	0.271379	A	B	A	B	A	-	A	B	B	A	A	B	A	B	B	B	A	A	A	B	B	B	-	B	A	B	A	B	A	-	A	A	A	A	B	B	B	B	A
LangCGRIL_PAV15287	CxG_LG03	43.1016	0.0552486	0.403509	0.596491	4	TGCAGAAGTTGTAGAGGCCATAACAGTGGCTGAAATAGGAAGTGGGTGATTGTGGGTTCCTTCACATGT	Scaffold_109_2	12166	0.369718	A	B	A	B	A	-	B	B	B	A	A	B	A	B	B	B	A	-	A	B	B	B	B	B	A	B	A	B	A	B	A	A	A	B	-	B	B	B	A
LangCGRIL_PAV17235	CxG_LG03	45.1298	0.104972	0.401235	0.598765	0	TGCAGGTGGCTGAAGAAGGGCTATCAAAGTCCAAATTACAGATCGGAAGAGCGGTTCAGCAGGAATGCC	Unmapped	NA	0.674742	A	B	-	B	A	B	A	B	B	A	A	B	A	B	B	B	A	A	-	B	B	B	B	B	A	B	A	B	-	B	A	A	A	A	B	B	B	B	A
LangCGRIL_PAV01474	CxG_LG03	45.4609	0.0718232	0.404762	0.595238	0	TGCAGTTTCTCCTTCAGTGTTCAAGCTCCGCGGTGAAAGTTTCTTCAGGCAAGTCAGAAAATTGTACCT	NLL-02	17757724	0.826533	A	B	A	B	A	B	A	B	B	A	A	B	A	B	B	B	A	A	-	B	B	-	-	B	A	B	A	B	-	-	A	A	-	A	B	B	-	-	A
LangCGRIL_PAV01475	CxG_LG03	45.4609	0.0994475	0.343558	0.656442	0	TGCAGACCATGATCCAGGAAATGGCTTCTCTGGAGTTGAAAATGGAATTTGAAGACCAGCTCTAGGACG	NLL-02	17757790	0.826533	-	B	-	B	A	B	A	B	B	A	A	B	A	B	B	B	-	A	-	B	B	B	B	B	A	B	A	B	B	B	A	A	-	A	B	B	B	B	A
LangCGRIL_PAV01476	CxG_LG03	45.4609	0.127072	0.373418	0.626582	0	TGCAGGAGATCCGAGGTTTCGAATATGAAAATTCATCTTACTCAGCTTCAATACCATAGCCATACTCAA	NLL-02	17758746	0.826533	A	B	A	B	A	B	A	B	B	A	A	B	A	B	B	B	A	A	-	B	B	B	B	B	A	B	-	B	A	-	A	A	A	A	B	B	B	B	A
LangCGRIL_PAV01382	CxG_LG03	47.4356	0.0662983	0.485207	0.514793	0	TGCAGTAGCTAATAAGAAGACTAGGTATAATACACTAAGGCTCCGTTTGTGAGTTACAGATCGGAAGAG	NLL-02	12263992	0.415714	A	B	A	B	A	B	A	B	B	A	A	B	A	B	B	B	A	A	A	B	B	B	-	B	A	B	A	B	A	-	A	A	A	A	B	B	B	B	A
LangCGRIL_PAV01386	CxG_LG03	47.4356	0.038674	0.477011	0.522989	0	TGCAGTTGCACTGTTTCAAATTGATAGCCACACACGTTGGGCATTTATAAGTGATAAAAGCAAGACATA	NLL-02	12397248	0.415714	A	B	A	B	A	-	A	B	B	A	A	B	A	B	B	B	A	A	A	B	B	B	-	B	A	B	A	B	A	-	A	A	A	A	B	B	B	B	A
LangCGRIL_PAV01388	CxG_LG03	47.4356	0.0718232	0.470238	0.529762	0	TGCAGAACAAACACCTAATTCATTGGTAGTTATCTCACCCTTCCTTGTTCTATATCTTGTCTTGGCAGC	NLL-02	12753308	0.415714	A	B	A	B	A	-	A	B	B	A	A	B	A	B	B	B	A	A	A	B	B	-	-	B	A	B	A	-	A	-	A	A	A	A	B	B	-	B	A
LangCGRIL_PAV01389	CxG_LG03	47.4356	0.0331492	0.468571	0.531429	0	TGCAGAACAAACACCTAATACATTGGTAGTTATCTCACCCTTCCTTGTTCTATATCTTGTCTTGACAGC	NLL-02	12753308	0.415714	A	B	A	B	A	-	A	B	B	A	A	B	A	B	B	B	A	A	A	B	B	B	-	B	A	B	A	B	A	-	A	A	A	A	B	B	B	B	A
LangCGRIL_PAV01403	CxG_LG03	47.4356	0.0497238	0.459302	0.540698	0	TGCAGAAAGTTATTCTTACTGAGGAGGAGACAACTGAAAGCTTATGCTAACACATTTATCTGTGGCCTT	NLL-02	14222217	0.415714	A	B	A	B	A	-	A	B	B	A	A	B	A	B	B	B	A	A	A	B	B	B	-	B	A	B	A	B	-	-	A	-	A	A	B	B	B	B	A
LangCGRIL_PAV01404	CxG_LG03	47.4356	0.0828729	0.493976	0.506024	0	TGCAGAATAATCTTATGATCTTGTTCATGAGTGAGAGCTGAGTCATATTCCATGAATCAATTGTTTCTT	NLL-02	14222283	0.415714	A	B	A	B	A	-	A	B	B	A	A	B	A	B	B	B	A	A	A	B	B	B	-	B	A	B	A	B	A	-	A	A	A	A	B	B	B	B	A
LangCGRIL_PAV01422	CxG_LG03	47.4356	0.0773481	0.479042	0.520958	0	TGCAGACAATTTATCAGGAAAAAAAATGTGAAGTGTAAAATTAGTGAGAACAATCTGGAACGGGAACAT	NLL-02	14910692	0.415714	A	B	A	B	A	-	A	B	B	A	A	B	A	B	B	B	A	A	A	B	B	B	-	B	A	B	A	B	-	-	A	A	A	A	B	B	B	B	A
LangCGRIL_PAV01423	CxG_LG03	47.4356	0.0552486	0.461988	0.538012	0	TGCAGACAATTTATCAGGGGAAAAAATGTGAAGTGTAAAATTAGTGAGAACAATCTGGAACGGGAACAT	NLL-02	14910692	0.415714	A	B	A	B	A	-	A	B	B	A	A	B	A	B	B	B	A	A	A	B	B	B	-	B	A	B	A	B	A	A	A	A	A	A	B	B	B	B	A
LangCGRIL_PAV01470	CxG_LG03	47.4356	0.0552486	0.473684	0.526316	0	TGCAGGACATGAGAGCAATCCTGTTGGCATGTCATATCTTGTTCACTTTAGGGTCCGTTTGCGAGTTGA	NLL-02	17712730	0.415714	A	B	A	B	A	-	A	B	B	A	A	B	A	B	B	B	A	A	A	-	B	B	-	B	A	B	A	B	A	-	A	A	A	A	B	-	B	B	A
LangCGRIL_PAV01471	CxG_LG03	47.4356	0.0220994	0.474576	0.525424	0	TGCAGGACATGATAGAGCAATCCTGTTGGCATGTCATATCTTGTTCACTTTAGGGTCCGTTTGCGAGTT	NLL-02	17712730	0.415714	A	B	A	B	A	-	A	B	B	A	A	B	A	B	B	B	A	A	A	B	B	B	-	B	A	B	A	B	A	-	A	A	A	A	B	B	B	B	A
LangCGRIL_PAV01477	CxG_LG03	47.4356	0.0552486	0.467836	0.532164	0	TGCAGAGTTTTCGATTTTTTTCTTGCTTCTGAAGCAGCCTTGGAAACCTCTTCTGTATTCAATCATGCC	NLL-02	17787769	0.415714	A	B	A	B	A	-	A	B	B	A	A	B	A	B	B	B	A	A	A	B	B	B	-	B	A	B	A	B	A	B	A	A	A	A	B	B	-	B	A
LangCGRIL_PAV01478	CxG_LG03	47.4356	0.0441989	0.462428	0.537572	0	TGCAGAATTTTCGATTTTTTTCTTGCTTCTGAAGCAGCCTTGGAAACCTCTTCTGTATTCAATCATGTC	NLL-02	17787769	0.415714	A	B	A	B	A	-	A	B	B	A	-	B	A	B	B	B	A	A	A	B	B	B	-	B	A	B	A	B	A	-	A	A	A	A	B	B	B	B	A
LangCGRIL_PAV17087	CxG_LG03	47.4356	0.0773481	0.491018	0.508982	0	TGCAGAGCAATGCAATTTTGTTGTATATTTGAAGAGTGAAAGTCTAAATTTTGTATAAATTACAGATCG	Unmapped	NA	0.415714	A	B	A	B	A	B	A	B	B	A	A	B	A	B	B	B	A	A	A	B	-	B	-	B	A	B	A	B	A	-	A	A	A	A	B	B	B	B	A
LangCGRIL_PAV17088	CxG_LG03	47.4356	0.0718232	0.488095	0.511905	0	TGCAGCCTGCTTAGGGCGGGCTTGGGCTGTAATTTCACATAAATAAAGTATAATCATACTTTTTAGCCC	Unmapped	NA	0.415714	A	B	A	B	A	B	A	B	B	A	A	B	A	B	B	B	A	A	A	B	B	B	-	B	A	-	A	B	A	-	A	A	A	A	B	-	B	-	A
LangCGRIL_PAV17090	CxG_LG03	47.4356	0.0773481	0.491018	0.508982	0	TGCAGTTCTTTACTATTGTTGCTTCTGATTTTATGATGTTATTTTTTTTTTTTTCGTTGTTGTTTTACA	Unmapped	NA	0.415714	A	B	A	B	A	B	A	B	B	A	A	B	A	B	B	B	A	A	A	B	B	B	-	B	A	B	A	B	A	B	A	A	A	A	B	B	B	B	A
LangCGRIL_PAV17103	CxG_LG03	47.4356	0.104972	0.506173	0.493827	0	TGCAGTTCTTTACTATTGTTGCTTCTGATTTTATGATGTTATTTTTTTTTTTTCGTTGTTGTTTTACAG	Unmapped	NA	0.415714	A	B	A	B	A	B	A	B	B	A	A	B	A	B	B	B	A	A	A	B	-	B	B	B	A	-	A	B	A	B	A	A	A	A	B	B	B	B	A
LangCGRIL_PAV17109	CxG_LG03	47.4356	0.0552486	0.479532	0.520468	0	TGCAGTGACTAGGCACCAACGCCTTCTTCCTCAGCAGGCCCACAAGCCTTTATACCGTGATGTTTATAT	Unmapped	NA	0.415761	A	B	A	B	A	-	A	B	B	A	A	B	A	B	B	B	A	A	A	B	B	B	-	B	A	B	A	B	A	-	A	A	A	A	-	-	B	B	A
LangCGRIL_PAV17111	CxG_LG03	47.4356	0.0662983	0.485207	0.514793	0	TGCAGGCTGTGGCGGGCTAGCCCAACGGATAACATTATAATTTTTTTTACAGATCGGAAGAGCGGTTCA	Unmapped	NA	0.415807	A	B	A	B	A	-	A	B	B	A	A	B	A	B	B	B	A	A	A	B	B	B	-	B	A	B	A	B	A	-	A	A	A	A	B	B	-	B	A
LangCGRIL_SNP0125	CxG_LG03	47.4356	0.0331492	0.468571	0.531429	0	TGCAGCATGCTTCGGATGTCATTGCTGTAGGTGTCTATTTACTGCATGAGATTTTTTTTATATCTTTAT	NLL-02	7792381	0.415854	A	B	A	B	A	-	A	B	B	A	A	B	A	B	B	B	A	A	A	B	B	B	-	B	A	B	A	B	A	-	A	A	A	A	B	B	B	B	A
LangCGRIL_SNP0148	CxG_LG03	47.4356	0.0276243	0.465909	0.534091	0	TGCAGTAGCTAATAAGAAGACTAGGTATAATACACTAAGGCTCTGTTTGCGAGTTACAGATCGGAAGAG	NLL-02	12263992	0.4159	A	B	A	B	A	-	A	B	B	A	A	B	A	B	B	B	A	A	A	B	B	B	-	B	A	B	A	B	A	-	A	A	A	A	B	B	B	B	A
LangCGRIL_SNP0149	CxG_LG03	47.4356	0.0331492	0.468571	0.531429	0	TGCAGAAAAAACACATACAGAACATCTTGGTTGGTTATGGTTATAAACTTACAGATCGGAAGAGCGGTT	NLL-02	12264441	0.415947	A	B	A	B	A	-	A	B	B	A	A	B	A	B	B	B	A	A	A	B	B	B	-	B	A	B	A	B	A	-	A	A	A	A	B	B	B	B	A
LangCGRIL_SNP0151	CxG_LG03	47.4356	0.0331492	0.462857	0.537143	0	TGCAGAACAAACACCTAATTCATTGGTAGTTATCTCACCCTTCCTTGTTCTATATCTTGTCTTGGCAGC	NLL-02	12753308	0.415993	A	B	A	B	A	-	A	B	B	A	A	B	A	B	B	B	A	A	A	B	B	B	-	B	A	B	A	B	A	-	A	A	A	A	B	B	B	B	A
LangCGRIL_SNP0152	CxG_LG03	47.4356	0.0276243	0.465909	0.534091	0	TGCAGACAGATTTCACTACAAAACATAATGTTGTCATTAGGCCAACTATTTACAGATCGGAAGAGCGGT	NLL-02	12775317	0.41604	A	B	A	B	A	-	A	B	B	A	A	B	A	B	B	B	A	A	A	B	B	B	-	B	A	B	A	B	A	-	A	A	A	A	B	B	B	B	A
LangCGRIL_SNP0153	CxG_LG03	47.4356	0.038674	0.471264	0.528736	0	TGCAGCATTGTATTCATTCATCTCACCATAGTTGACAGAAACTACAGGTATTGCATCAACAATTGAAAA	NLL-02	12779418	0.416086	A	B	A	B	A	-	A	B	B	A	A	B	A	B	B	B	A	A	A	B	B	B	-	B	A	B	A	B	A	-	A	A	A	A	B	B	B	B	A
LangCGRIL_SNP0154_A0	CxG_LG03	47.4356	0.342541	0.470588	0.529412	0	TGCAGCGGATGGTAGTTCCAAATTAAGAGCTGTTGGTCTCAGATCAAGCATTCCACATTGAATATTACT	NLL-02	12832202	0.416133	A	B	A	B	A	-	A	B	B	-	A	B	-	B	B	B	-	-	-	B	B	B	B	-	A	-	-	-	A	A	-	-	A	A	-	B	B	B	A
LangCGRIL_SNP0155	CxG_LG03	47.4356	0.0276243	0.465909	0.534091	0	TGCAGCTACTAGTAATGCCATGGGGTTTGTGTTATCTCCTTCTTGGAGTTTCCCCTCACTCCTTCAAAC	NLL-02	14346999	0.416133	A	B	A	B	A	-	A	B	B	A	A	B	A	B	B	B	A	A	A	B	B	B	-	B	A	B	A	B	A	-	A	A	A	A	B	B	B	B	A
LangCGRIL_SNP0156	CxG_LG03	47.4356	0.0441989	0.473988	0.526012	0	TGCAGTTCTTTACTATTGTTGCTTCTGATTTTATGAGGTTATTTTTTTTATTTTCGTTGTTGTTTTACA	NLL-02	14370050	0.416133	A	B	A	B	A	-	A	B	B	A	A	B	A	B	B	B	A	A	A	B	B	B	-	B	A	B	A	B	A	-	A	A	A	A	B	B	B	B	A
LangCGRIL_SNP0158	CxG_LG03	47.4356	0.0331492	0.462857	0.537143	0	TGCAGTGCTCTCTGTATAAACCCGTTGGGCGAGTAGTTATATTTGATCAATGATTATTATTGATTACAG	NLL-02	14910459	0.416133	A	B	A	B	A	-	A	B	B	A	A	B	A	B	B	B	A	A	A	B	B	B	-	B	A	B	A	B	A	-	A	A	A	A	B	B	B	B	A
LangCGRIL_SNP0159	CxG_LG03	47.4356	0.038674	0.465517	0.534483	0	TGCAGACAATTTATCAGGGGAAAAAATGTGAAGTGTAAAATTAGTGAGAACAATCTGGAACGGGAACAT	NLL-02	14910692	0.416133	A	B	A	B	A	-	A	B	B	A	A	B	A	B	B	B	A	A	A	B	B	B	-	B	A	B	A	B	A	-	A	A	A	A	B	B	B	B	A
LangCGRIL_SNP0180	CxG_LG03	47.4356	0.138122	0.512821	0.487179	0	TGCAGCCGTCCATTTTCTTTCATTCATCTCTAAAACTCATCTCACAAAATACCCTTAGAGGCAAACAAA	NLL-02	17608402	0.416133	A	B	A	B	A	-	A	B	B	A	A	B	A	B	B	B	A	A	A	B	-	B	-	B	A	B	A	-	A	-	A	A	A	A	B	B	B	B	A
LangCGRIL_SNP0181	CxG_LG03	47.4356	0.038674	0.45977	0.54023	0	TGCAGAAAATGATGCTTCAACGGGTATATGGTTCCGGTGTAACTCTTTCCTTTTACAGATCGGAAGAGC	NLL-02	17703178	0.416133	A	B	A	B	A	-	A	B	B	A	A	B	A	B	B	B	A	A	A	B	B	B	-	B	A	B	A	B	-	-	A	A	A	A	B	B	B	B	A
LangCGRIL_SNP0182	CxG_LG03	47.4356	0.0276243	0.465909	0.534091	0	TGCAGATATAAGCACAAGGACAGCAAAACAATTGGAAACAGGATGAAGATAGTGATGCACTTTTCTTCT	NLL-02	17782005	0.416133	A	B	A	B	A	-	A	B	B	A	A	B	A	B	B	B	A	A	A	B	B	B	-	B	A	B	A	B	A	-	A	A	A	A	B	B	B	B	A
LangCGRIL_SNP0183	CxG_LG03	47.4356	0.038674	0.471264	0.528736	0	TGCAGAATTTTCGATTTTTTTCTTGCTTCTGAAGCAGCCTTGGAAACCTCTTCTGTATTCAATCATGTC	NLL-02	17787769	0.416133	A	B	A	B	A	-	A	B	B	A	A	B	A	B	B	B	A	A	A	B	B	B	-	B	A	B	A	B	A	-	A	A	A	A	B	B	B	B	A
LangCGRIL_SNP0450	CxG_LG03	47.4356	0.038674	0.45977	0.54023	0	TGCAGCATGAGATTTATATTCACCTTGAAGGATCTAATGTTTACGAGGCGAAGAACAACATGAAGGACC	NLL-04	26252817	0.416133	A	B	A	B	A	-	A	B	B	A	A	B	A	B	B	B	A	A	A	B	B	B	-	B	A	B	A	B	A	-	A	A	A	A	B	B	B	B	A
LangCGRIL_SNP2244	CxG_LG03	47.4356	0.0276243	0.465909	0.534091	0	TGCAGCATTGGCATATTGTGGCACAATCACAAGAGAGCGAGGTTAGAACTTACAGATCGGAAGAGCGGT	Scaffold_18_69	27962	0.416133	A	B	A	B	A	-	A	B	B	A	A	B	A	B	B	B	A	A	A	B	B	B	-	B	A	B	A	B	A	-	A	A	A	A	B	B	B	B	A
LangCGRIL_SNP2303	CxG_LG03	47.4356	0.0331492	0.468571	0.531429	0	TGCAGTAGCACGAAAACTGGGTAGATATCTCGGCTACAGAATGTTTTCGACTAATATAAATTGCACTTT	Scaffold_447	68572	0.416133	A	B	A	B	A	-	A	B	B	A	A	B	A	B	B	B	A	A	A	B	B	B	-	B	A	B	A	B	A	-	A	A	A	A	B	B	B	B	A
LangCGRIL_SNP2304	CxG_LG03	47.4356	0.0662983	0.491124	0.508876	0	TGCAGTGTGATGCAGTTGCGATGGTCACCACAACTACAATATTACGATTGTATCACGTGATGTGGTCCG	Scaffold_447	184272	0.416133	A	B	A	B	A	-	A	B	B	A	A	B	A	B	B	B	A	A	A	B	-	B	-	B	A	B	A	B	A	A	A	A	A	A	B	B	B	B	A
LangCGRIL_SNP2306	CxG_LG03	47.4356	0.110497	0.503106	0.496894	0	TGCAGTTGCGGTATAAAACTGAATCACAATGTTGAAGTTTCATTAGAACGCAACCGCTTTAGACTGCAT	Scaffold_447	184338	0.416133	A	B	A	B	A	-	A	B	B	A	A	B	A	B	B	B	A	A	A	B	-	B	-	-	A	B	A	-	A	-	A	A	A	A	B	-	B	B	A
LangCGRIL_SNP2472	CxG_LG03	47.4356	0.0662983	0.461538	0.538462	0	TGCAGAGTTCATTTCGTAGGATGTCAAATTTACAGATCGGAAGAGCGGTTCAGCAGGAATGCCGAGACC	Unmapped	NA	0.416133	A	B	A	B	-	-	A	B	B	A	A	B	-	B	B	B	A	A	A	B	B	B	-	B	A	B	A	B	A	-	A	A	A	A	B	B	B	B	A
LangCGRIL_PAV01428	CxG_LG03	48.0646	0.0662983	0.497041	0.502959	2	TGCAGTCATGGACAAAGATAAATATTATATGTGCCTTATAATATCAAAATTTACATATGTGTAGTATAT	NLL-02	14984516	0.38838	A	B	A	B	A	B	A	B	B	A	A	B	A	B	B	B	A	A	A	-	B	B	-	B	A	B	A	B	A	B	A	A	A	A	B	B	B	B	A
LangCGRIL_PAV01292	CxG_LG03	49.0451	0.104972	0.5	0.5	0	TGCAGTGTGCATCATGCTTATAATATATTTCACCTGATTCTTGTACAATTATCTTTTTACAGATCGGAA	NLL-02	7253509	0.404824	A	B	A	B	A	B	A	B	B	A	A	B	A	B	B	B	A	A	A	B	-	B	B	B	A	B	A	B	A	B	A	A	A	A	B	B	B	B	A
LangCGRIL_PAV01294	CxG_LG03	49.0451	0.0497238	0.47093	0.52907	0	TGCAGTTCTTTCTCAAAAAGGCATAAAAGTAGTTTATAAGTAGCTTCTTACAGATCGGAAGAGCGGTTC	NLL-02	7281664	0.404824	A	B	A	B	A	B	A	B	B	A	A	B	A	B	B	B	A	A	A	B	B	B	-	B	A	B	A	B	A	B	A	A	A	A	B	B	B	B	A
LangCGRIL_PAV17128	CxG_LG03	49.0451	0.0662983	0.47929	0.52071	0	TGCAGTTTGTGTTCCAGCAAGCGTTTGCAAACTTGAACTTTTTTATATTTTGTTCTAATGTGTATTTGG	Unmapped	NA	0.404824	A	B	A	B	A	B	A	B	B	A	A	B	A	B	B	B	A	A	A	B	B	B	B	B	A	B	A	B	A	-	A	A	A	A	B	B	B	B	A
LangCGRIL_PAV01276	CxG_LG03	49.3762	0.0607735	0.482353	0.517647	0	TGCAGAAGCCCATTAGCAGTGCCATGTCTGCCTTTTTCCGCCATAGCGGTCCTAAAGCACCAAATGATG	NLL-02	6566420	0.654447	A	B	A	B	A	-	A	B	B	A	A	B	A	B	B	B	A	A	A	-	B	-	-	B	A	A	A	B	A	-	A	A	A	A	B	B	B	B	A
LangCGRIL_PAV01278	CxG_LG03	49.3762	0.0552486	0.479532	0.520468	0	TGCAGTTGTAAACTTGTAATTGTGCAACTTTATTTGATAAATTACAGATCGGAAGAGCGGTTCAGCAGG	NLL-02	6592923	0.654447	A	B	A	B	A	B	A	B	B	A	A	B	A	B	B	B	A	A	A	B	B	B	B	-	A	A	A	B	A	B	A	A	A	A	B	B	B	B	A
LangCGRIL_PAV01279	CxG_LG03	49.3762	0.0497238	0.459302	0.540698	0	TGCAGGCACATTGTAGATGTGATGGACCAAGAGGCAGCCAACCACAGACTAACACGTGGCGCAGTCCTT	NLL-02	6616861	0.654447	A	B	A	B	A	-	A	B	B	A	A	B	A	B	B	B	A	-	A	B	B	B	-	B	A	A	-	B	A	-	A	A	A	A	B	B	B	B	A
LangCGRIL_PAV01281	CxG_LG03	49.3762	0.0662983	0.491124	0.508876	0	TGCAGTTACTATTTGCCCTTTTATTAGAGTATCTTGTGCAAAGTGAAAAAATTGACTATACAAAAAGGG	NLL-02	6634029	0.654447	A	B	A	B	A	-	A	B	B	A	A	B	A	B	B	B	A	A	A	B	B	B	-	B	A	A	A	B	A	-	A	A	A	A	B	B	B	B	A
LangCGRIL_PAV01303	CxG_LG03	49.3762	0.0662983	0.449704	0.550296	0	TGCAGCAAGCTTTGCCCTTAGATCCTTTCTTACAGATCGGAAGAGCGGTTCAGCAGGAATGCCGAGACC	NLL-02	8022799	0.654447	A	B	A	B	A	A	A	B	B	A	A	B	A	B	B	B	A	A	A	B	B	B	A	B	A	A	A	B	A	-	A	A	A	A	B	B	B	B	A
LangCGRIL_PAV01304	CxG_LG03	49.3762	0.0662983	0.449704	0.550296	0	TGCAGGGGTTCCAAATTCAATATAATCCATTCTTTACAGATCGGAAGAGCGGTTCAGCAGGAATGCCGA	NLL-02	8022829	0.654447	A	B	A	B	A	A	A	B	B	A	A	B	A	B	B	B	A	A	A	B	B	B	A	B	A	A	A	B	A	A	A	A	A	-	B	B	B	B	A
LangCGRIL_PAV01331	CxG_LG03	49.3762	0.0607735	0.488235	0.511765	0	TGCAGCAGAGCTCCTTACTCCTATTATTAGTAGTATCCAAGAATTTCATGGTTATTATTGTTACCATAG	NLL-02	9911008	0.654447	A	B	A	B	A	-	A	B	B	A	A	B	A	B	B	B	A	A	A	B	B	B	-	B	A	A	A	B	A	-	A	A	A	A	B	B	B	B	A
LangCGRIL_PAV01332	CxG_LG03	49.3762	0.0497238	0.459302	0.540698	0	TGCAGCAGAGCTCCTTACTCCTATTATTAGAAGTATCCAAGAATTTCATTGTTATTATTGTTACTGTAG	NLL-02	9911008	0.654447	A	B	A	B	A	-	A	B	B	A	A	B	A	B	B	B	A	A	A	B	B	B	A	B	A	A	A	B	A	A	A	A	A	A	B	B	B	B	A
LangCGRIL_PAV01411	CxG_LG03	49.3762	0.0497238	0.47093	0.52907	0	TGCAGCTATTATTGCATCTAATGGAAGAGTTTCAGGATCAGGAGCCCTGGCTTTCGCTTGGTATTTACT	NLL-02	14480086	0.65449	A	B	A	B	A	-	A	B	B	A	A	B	A	B	B	B	A	A	A	B	B	B	-	B	A	A	A	-	A	-	A	A	A	A	B	B	B	B	A
LangCGRIL_PAV01412	CxG_LG03	49.3762	0.0552486	0.479532	0.520468	0	TGCAGCACGGTACATAGCAGAGGACAAAACTTCAGGAATAAGGTCTGCTGCAACAAGAATGTTCTCATA	NLL-02	14480153	0.654533	A	B	A	B	A	-	A	B	B	A	A	B	A	B	B	B	A	A	A	B	B	-	B	B	A	A	A	B	A	-	A	A	A	A	B	B	B	B	A
LangCGRIL_PAV17079	CxG_LG03	49.3762	0.0773481	0.491018	0.508982	0	TGCAGGTAATTGAAATTTTTGAATATGTTTTTAGACCCGCAGGTAATTGAAATTTTACAGATCGGAAGA	Unmapped	NA	0.654533	A	B	A	B	A	B	A	B	B	A	A	-	A	B	B	B	A	A	A	B	B	B	B	B	A	A	A	B	A	-	A	A	A	A	B	B	B	B	A
LangCGRIL_PAV17095	CxG_LG03	49.3762	0.0552486	0.48538	0.51462	0	TGCAGCGGTAGTTGTGGGTGGAGTAGTCCACATTCTGTTGAGGTGGTGGCTTAGTCTCTCAGTTGCACT	Unmapped	NA	0.654533	A	B	A	B	A	-	A	B	B	A	A	B	A	B	B	B	A	A	A	B	B	-	-	B	A	A	A	B	A	B	A	A	A	A	-	-	B	B	A
LangCGRIL_PAV17097	CxG_LG03	49.3762	0.0497238	0.482558	0.517442	0	TGCAGCCCAATAATAACTTTGAGGTGACTATGTCTAGCCATACTTGGGTTGAACTTATCCTTGGTTTCT	Unmapped	NA	0.654533	A	B	A	B	A	-	A	B	B	A	A	B	A	B	B	B	A	A	A	-	B	B	B	B	A	A	A	-	A	-	A	A	A	A	B	B	B	B	A
LangCGRIL_PAV17110	CxG_LG03	49.3762	0.0662983	0.485207	0.514793	0	TGCAGATTGTTTTTGCAGGTTTCAGGTTTTACAGATCGGAAGAGCGGTTCAGCAGGAATGCCGAGACCG	Unmapped	NA	0.654799	A	B	A	B	A	B	A	B	B	A	A	B	A	B	B	B	A	A	A	B	B	B	-	B	A	A	A	B	-	B	A	A	A	A	B	B	B	B	A
LangCGRIL_PAV17121	CxG_LG03	49.3762	0.0552486	0.479532	0.520468	0	TGCAGCAGGTTTTGGTGGTGGCTCTGATGCTCATATTTGACTCTGTTGGAGAACAATAGTTATGTCCCT	Unmapped	NA	0.655066	A	B	A	B	A	B	A	B	B	A	A	B	A	B	B	B	A	A	A	B	B	B	B	B	A	A	A	B	-	-	A	A	A	A	B	B	B	B	A
LangCGRIL_SNP0110	CxG_LG03	49.3762	0.0441989	0.462428	0.537572	0	TGCAGAGTAGCAAAAAATCGACTCACAATAAATCAGTCTAGGACTCTAAGCAACTTACAGATCGGAAGA	NLL-02	6487180	0.655318	A	B	A	B	A	-	A	B	B	A	A	B	A	B	B	B	A	A	A	B	B	B	-	B	A	A	A	B	A	-	A	A	A	A	B	B	B	B	A
LangCGRIL_SNP0111	CxG_LG03	49.3762	0.0331492	0.474286	0.525714	0	TGCAGAAATTATCAACTCTACAGCATAATTTGAATAAATAAAGTATTTCCTTATATCATGAAATAAGTT	NLL-02	6633963	0.655571	A	B	A	B	A	-	A	B	B	A	A	B	A	B	B	B	A	A	A	B	B	B	-	B	A	A	A	B	A	-	A	A	A	A	B	B	B	B	A
LangCGRIL_SNP0112	CxG_LG03	49.3762	0.0276243	0.471591	0.528409	0	TGCAGTGACTATTTGCCCTTTTATTAGAGTATCTTGTGCAAAGTGAAAAAATTGACTATACAAAGAGGG	NLL-02	6634029	0.655824	A	B	A	B	A	-	A	B	B	A	A	B	A	B	B	B	A	A	A	B	B	B	-	B	A	A	A	B	A	-	A	A	A	A	B	B	B	B	A
LangCGRIL_SNP0113	CxG_LG03	49.3762	0.0331492	0.468571	0.531429	0	TGCAGACTCCATCATGCATACCTTTTCCTCTTTTATAAGTTACCTAATGTTCGGCCCTCCCTTAGTAAA	NLL-02	6837754	0.656078	A	B	A	B	A	-	A	B	B	A	A	B	A	B	B	B	A	A	A	B	B	B	-	B	A	A	A	B	A	-	A	A	A	A	B	B	B	B	A
LangCGRIL_SNP0114	CxG_LG03	49.3762	0.18232	0.5	0.5	0	TGCAGCTTAAAAAAACATTTTTGTGATGAAGAAAACACACAAAAGGGGAGATATCGTCAACGTGAAGAC	NLL-02	6839786	0.656332	-	B	A	B	A	A	-	B	B	A	A	B	A	B	-	B	-	A	A	-	B	B	B	-	-	A	A	B	A	-	A	-	A	A	-	B	B	-	A
LangCGRIL_SNP0120	CxG_LG03	49.3762	0.0441989	0.473988	0.526012	0	TGCAGGAAAAAGTGGTACTTGTGTAGTGGCTCATAAAGGTAACTTTTACATGCCTTACAGATCGGAAGA	NLL-02	7382273	0.626103	A	B	A	B	A	-	A	B	B	A	A	B	A	B	B	B	A	A	A	B	B	B	-	B	A	A	A	B	A	-	A	A	A	A	B	B	B	B	A
LangCGRIL_SNP0126	CxG_LG03	49.3762	0.0276243	0.471591	0.528409	0	TGCAGCAGCAGATGCAGCATATCGGTGGCCAAAATAGTCATGTATTGCAGAACCTTGGCAGACAAATGG	NLL-02	7852862	0.594229	A	B	A	B	A	-	A	B	B	A	A	B	A	B	B	B	A	A	A	B	B	B	-	B	A	A	A	B	A	-	A	A	A	A	B	B	B	B	A
LangCGRIL_SNP0127	CxG_LG03	49.3762	0.0331492	0.474286	0.525714	0	TGCAGAGATAGCCACGGGCTTACTCTTCCTCCATGAAACAAAGCCCGAACCATTAGTGCATCGCGATCT	NLL-02	7921760	0.560686	A	B	A	B	A	-	A	B	B	A	A	B	A	B	B	B	A	A	A	B	B	B	-	B	A	A	A	B	A	A	A	A	A	A	B	B	B	B	A
LangCGRIL_SNP0129	CxG_LG03	49.3762	0.038674	0.477011	0.522989	0	TGCAGTACAGAGTGCAACACGGGGAAAAGAGAGTTAGAACAGTCCGAAAGACTTAGATGGTGTTGCATC	NLL-02	8479693	0.525523	A	B	A	B	A	-	A	B	B	A	A	B	A	B	B	B	A	A	A	B	B	B	-	B	A	A	A	B	A	-	A	A	A	A	B	B	B	B	A
LangCGRIL_SNP0130	CxG_LG03	49.3762	0.359116	0.413793	0.586207	0	TGCAGCCAAGTTTAATTTGCAATACTTTCACGCTCCAGAAGCTATCTATAAATATAGGCATTCTTTAGT	NLL-02	8480309	0.488907	-	-	A	B	-	B	A	B	B	A	-	B	-	B	-	B	-	-	-	B	B	-	A	-	A	-	-	-	A	-	A	-	-	A	-	B	-	-	A
LangCGRIL_SNP0131	CxG_LG03	49.3762	0.0441989	0.473988	0.526012	0	TGCAGTAATGTATGTAGCTGCTGCTTCATGTTTACTACCTTTGATCCAAGCTAGTTAGTTAGTTACAGA	NLL-02	8569158	0.489139	A	B	A	B	A	-	A	B	B	A	A	B	A	B	B	B	A	A	A	B	B	B	-	B	A	A	A	B	A	-	A	A	A	A	B	B	B	B	A
LangCGRIL_SNP0132	CxG_LG03	49.3762	0.0441989	0.462428	0.537572	0	TGCAGTGGTGATGGCTTGATCAAAGGACACTAATTCGACACCAATAGCGCGTGCTCTATCAGCTGGAGC	NLL-02	8809442	0.48937	A	B	A	B	A	-	A	B	B	A	A	B	A	B	B	B	A	A	A	B	B	B	-	B	A	A	A	B	A	B	A	A	A	A	B	B	B	B	A
LangCGRIL_SNP0459	CxG_LG03	49.3762	0.0718232	0.47619	0.52381	0	TGCAGAATTAGTGCGTCAATAATGACTCCTTGTATTATTCTACCCCAAATGCATTTATAATATGTCCAA	NLL-05	1578499	0.489602	A	B	A	B	A	-	A	B	B	A	A	B	A	B	B	B	A	A	A	B	B	B	A	B	A	A	A	B	A	A	A	A	A	A	B	B	B	-	-
LangCGRIL_SNP2323	CxG_LG03	49.3762	0.348066	0.474576	0.525424	0	TGCAGGTGATAATTGGGAGCTTTATGTGGGGTGGATCAAAGGCAAAGAAAATTAAGAAGGATGCTCCAG	Scaffold_564	77455	0.489602	A	-	A	B	-	-	A	-	B	-	A	B	-	B	B	B	-	-	A	-	-	-	A	-	A	-	-	-	A	-	A	-	-	A	-	-	-	B	A
LangCGRIL_SNP2324	CxG_LG03	49.3762	0.0441989	0.473988	0.526012	0	TGCAGGTGATTATTGGGAGCTTTATGTGGGGTGGATCAAAGGCAAAGAAAATTACAGATCGGAAGAGCG	Scaffold_564	77469	0.489602	A	B	A	B	A	-	A	B	B	A	A	B	A	B	B	B	A	A	A	B	B	B	-	B	A	A	A	B	A	-	A	A	A	A	B	B	B	B	A
LangCGRIL_SNP2325	CxG_LG03	49.3762	0.127072	0.468354	0.531646	0	TGCAGTCATAACAGATCAAATCTAGCCATATAAAAGAAAACTCCGCGTGGATGGATAAAGATTTTTCAC	Scaffold_564	77521	0.489601	A	B	A	B	A	-	A	B	B	A	A	B	A	B	B	B	A	A	A	-	B	-	-	B	A	A	A	B	A	B	A	A	A	A	B	B	B	B	A
LangCGRIL_PAV01275	CxG_LG03	49.6907	0.0607735	0.447059	0.552941	0	TGCAGTGAGCAAACGACGAAGAAGAAAAGTCGCAGACGAAGAAGAATGAACAAAGATGAAGTCGCAGAT	NLL-02	6566166	0.429216	A	B	A	B	A	A	A	B	B	A	A	B	A	B	B	B	A	A	A	B	B	B	-	B	A	A	A	B	A	A	A	A	A	-	B	B	B	B	A
LangCGRIL_PAV01282	CxG_LG03	49.6907	0.0662983	0.455621	0.544379	0	TGCAGTGACTATTTGCCCTTTTATTAGAGTATCTTGTGCAAAGTGAAAAAATTGACTATACAAAGAGGG	NLL-02	6634029	0.429216	A	B	A	B	A	A	A	B	B	A	A	B	A	B	B	B	A	A	A	B	B	B	-	B	A	A	A	B	-	-	-	A	A	A	B	B	B	B	-
LangCGRIL_PAV01333	CxG_LG03	49.6907	0.0607735	0.458824	0.541176	0	TGCAGCGGTAGTTGTGGGTGGAGTATTCCACATTCGGTTGAGGTGGTGGCTTAGTCTCTGAGTTGCAGT	NLL-02	9911074	0.429216	A	B	A	B	A	A	A	B	B	A	A	B	A	B	B	B	A	A	A	B	B	B	-	B	A	A	A	B	-	-	A	A	A	A	B	B	B	B	A
LangCGRIL_SNP0128	CxG_LG03	49.6907	0.0773481	0.48503	0.51497	0	TGCAGTGATTCATATAAATAAAAGGAAGTGATCAATCTCAAACATAAACAAGAGCTATACAGGGTATTG	NLL-02	8423928	0.429216	A	B	A	B	A	-	A	B	B	A	A	B	A	B	B	B	A	A	A	B	B	B	-	B	A	A	A	B	A	-	A	A	A	A	B	B	B	B	A
LangCGRIL_SNP2326	CxG_LG03	49.6907	0.0828729	0.463855	0.536145	0	TGCAGGAATTCCATCTCAGTCAGTCAATGTAGGTGCTCCTTCGGGGACTCCATCTGGGGACCCTGTCAA	Scaffold_564	81926	0.429216	A	B	A	B	A	-	A	B	B	A	A	B	A	B	B	B	-	A	A	B	B	B	-	B	A	A	A	B	A	-	A	A	A	A	B	B	B	-	A
LangCGRIL_PAV01297	CxG_LG03	50.5999	0.0220994	0.463277	0.536723	2	TGCAGATTTTGAAGTAAAATTTAGGGGGACAATAATAATTACAGATCGGAAGAGCGGTTCAGCAGGAAT	NLL-02	7419092	0.451093	A	B	B	B	A	A	A	B	B	A	A	B	A	B	B	B	A	A	A	B	B	B	A	B	A	A	A	B	A	A	A	A	A	A	B	B	B	B	A
LangCGRIL_PAV15996	CxG_LG03	51.4982	0.038674	0.471264	0.528736	0	TGCAGGTTGGAAACTTATCTCAAATTCTACTTTACAGATCGGAAGAGCGGTTCAGCAGGAATGCCGAGA	Scaffold_284_30	25315	0.491694	A	B	A	B	A	A	A	B	B	A	A	B	A	B	B	B	A	A	A	B	B	B	-	B	A	A	A	B	A	A	A	A	A	A	B	B	B	B	A
LangCGRIL_PAV15997	CxG_LG03	51.4982	0.0939227	0.487805	0.512195	0	TGCAGGAATTCCACATAGTCCAATTGAACCATCCAAATTGTTTCTAACATTACTTTCATTGATTTTTTT	Scaffold_284_30	25347	0.491694	A	B	A	B	A	-	A	B	B	A	A	B	A	B	B	B	A	A	A	B	B	B	-	B	A	A	A	B	A	-	A	A	A	A	B	B	B	B	A
LangCGRIL_PAV01280	CxG_LG03	51.7994	0.0441989	0.468208	0.531792	0	TGCAGGCATCAGATAGGAAGTTGGGAGAGTCGTTGGTCAGGTGCAGGTGAGTTCACGAACACATCATGT	NLL-02	6616927	0.435942	A	B	A	B	A	A	A	B	B	A	-	B	A	B	B	B	A	-	A	B	B	B	-	B	A	A	A	B	A	A	-	A	A	A	B	B	B	B	A
LangCGRIL_PAV17074	CxG_LG03	52.1061	0.0607735	0.494118	0.505882	0	TGCAGCTATTGTTCTGTCGCCTTCAAACAGTTTGTAAATAATATTTGTTGGTTGTCCATATTTGAGTTA	Unmapped	NA	0.358945	A	B	A	B	A	-	A	B	B	A	A	B	A	B	B	B	A	A	A	B	B	-	-	B	A	A	A	B	A	B	A	A	A	A	B	B	B	B	A
LangCGRIL_PAV01298	CxG_LG03	52.7235	0.038674	0.454023	0.545977	0	TGCAGTGATCGCACCTAAATTTTCTTCTCTTACCATCAACAAAGAAAGTGAGAAGGCATAATTTTGATT	NLL-02	7419131	0.282855	A	B	A	B	A	A	A	B	B	A	A	B	A	B	B	B	A	A	-	B	B	B	A	B	A	A	A	B	A	B	A	A	A	A	B	B	B	B	A
LangCGRIL_PAV01339	CxG_LG03	53.9976	0.0828729	0.433735	0.566265	0	TGCAGTTATATCACATTGGTATTGACTGGGGGACTTTTTTTGCTATGTTTGAGTGAGGGACTCCTTTCT	NLL-02	10147224	0.61918	A	B	A	B	A	B	A	B	B	A	A	B	A	B	B	A	-	A	A	B	B	B	A	B	A	A	A	B	A	B	A	A	B	A	B	B	B	B	A
LangCGRIL_PAV01330	CxG_LG03	54.3161	0.0552486	0.461988	0.538012	0	TGCAGCCCGATGCGGGGGCATCATTATGATTCGGTGTCACCCCCATTTGTGGTTGATGCAGTTGTGACG	NLL-02	9764056	0.761506	A	B	A	B	A	-	A	B	B	-	-	B	A	B	B	A	-	A	A	B	B	B	-	B	-	A	A	B	A	-	A	A	B	A	B	B	B	B	A
LangCGRIL_PAV01342	CxG_LG03	54.3161	0.0276243	0.477273	0.522727	0	TGCAGTTTTGCACAGACTTCTCATTAGATACAGTTACAGATCGGAAGAGCGGTTCAGCAGGAATGCCGA	NLL-02	10154096	0.761507	A	B	A	B	A	A	A	B	B	A	A	B	A	B	B	A	A	A	A	B	B	B	-	B	A	A	A	B	A	A	A	A	B	A	B	B	B	B	A
LangCGRIL_PAV01343	CxG_LG03	54.3161	0.0441989	0.468208	0.531792	0	TGCAGACCCACAAAGCTTAGCACCGTAGAAATTGCCGAAATCACGATAAATCTCAAAGCCATGATTGAT	NLL-02	10154130	0.761507	A	B	A	B	A	A	A	B	B	-	A	B	A	B	B	A	A	A	A	B	B	B	A	B	A	A	A	B	-	-	A	A	B	A	B	B	B	B	A
LangCGRIL_PAV01358	CxG_LG03	54.3161	0.0718232	0.452381	0.547619	0	TGCAGAACCCACTCTAGTGTGAAGAACATAATTTTACAGATCGGAAGAGCGGTTCAGCAGGAATGCCGA	NLL-02	10825862	0.761507	A	B	A	B	A	A	A	B	B	A	A	B	A	B	B	A	A	A	A	B	B	B	A	B	A	A	A	B	A	-	A	A	B	A	B	B	B	B	A
LangCGRIL_PAV01359	CxG_LG03	54.3161	0.0331492	0.48	0.52	0	TGCAGCAGGTTCTGGAACATGACTCTGCTGCTAATCAACCCGCGACTGGGTGCGACGGCCAACCGCTTC	NLL-02	10825896	0.761507	A	B	A	B	A	A	A	B	B	A	A	B	A	B	B	A	A	A	A	B	B	B	A	B	-	A	-	B	A	A	A	A	B	A	B	B	B	B	-
LangCGRIL_PAV15658	CxG_LG03	54.3161	0.0497238	0.47093	0.52907	0	TGCAGAAGCAAAAGTGGGGCGCGTGGTTTTCACTTCATCAATTGGTGCAATATACATGGATCCCAATAG	Scaffold_170_31	38808	0.761683	A	B	A	B	A	-	A	B	B	-	A	B	A	B	B	-	A	A	A	B	B	B	-	B	A	A	A	B	A	-	A	A	B	A	B	B	B	B	A
LangCGRIL_PAV15659	CxG_LG03	54.3161	0.0441989	0.450867	0.549133	0	TGCAGCTGCTATTATCACATTCTTGCTTCCATTCACCGCTGGCACTAACATCTCTTCCTGTATAAATAA	Scaffold_170_31	38874	0.76186	A	B	A	B	A	B	A	B	B	A	A	B	A	B	B	-	A	A	A	B	B	B	B	B	-	A	A	B	A	-	A	A	B	A	B	B	B	B	A
LangCGRIL_SNP0133	CxG_LG03	54.3161	0.0497238	0.476744	0.523256	0	TGCAGTTTTTGCGCTAATCATGATAAGTTATCAAACCTTATTCAGATTGAACTAGTATCTCTCCAATAC	NLL-02	9260523	0.761859	A	B	A	B	A	-	A	B	B	-	A	B	A	B	B	-	A	A	A	B	B	B	-	B	A	A	A	B	A	-	A	A	B	A	B	B	B	B	A
LangCGRIL_SNP0135	CxG_LG03	54.3161	0.0552486	0.473684	0.526316	0	TGCAGCTTTATTTACTGTCATTCTTTCCCTCCCTAGTCCTTACAGATCGGAAGAGCGGTTCAGCAGGAA	NLL-02	9757153	0.761859	A	B	A	B	A	-	A	B	B	-	A	B	A	B	B	-	A	A	A	B	B	B	-	B	A	A	A	B	A	-	A	A	B	A	B	B	B	B	A
LangCGRIL_SNP0137_A0	CxG_LG03	54.3161	0.381215	0.482143	0.517857	0	TGCAGGAACAGTAATTAATTTTGTGAATTTACTCTCACTGCACCCACAAAAATAATGACACTTGACAAA	NLL-02	9938434	0.761859	-	-	A	B	A	-	-	B	B	-	-	B	A	B	B	A	-	A	A	B	-	B	-	-	-	-	-	-	-	-	-	A	-	A	B	-	-	-	A
LangCGRIL_SNP0138	CxG_LG03	54.3161	0.0552486	0.473684	0.526316	0	TGCAGTGGAAAGTGATTGCTGAGGTACTTGGCCCCAATCCTCGGCATCTATTTGAACTTTATGCTCTTA	NLL-02	10138736	0.761859	A	B	A	B	A	-	A	B	B	-	A	B	A	B	B	-	A	A	A	B	B	B	-	B	A	A	A	B	A	-	A	A	B	A	B	B	B	B	A
LangCGRIL_SNP0139	CxG_LG03	54.3161	0.0497238	0.47093	0.52907	0	TGCAGTTATATCACATTGGTATTGACTGGGGGACTTTTTTTGCTATGTTTGAGTGAGGGACTCCTTTCT	NLL-02	10147224	0.761859	A	B	A	B	A	-	A	B	B	-	A	B	A	B	B	-	A	A	A	B	-	B	-	B	A	A	A	B	A	B	A	A	B	A	B	B	B	B	A
LangCGRIL_SNP0140	CxG_LG03	54.3161	0.0441989	0.468208	0.531792	0	TGCAGGACTTGCAGCGGACAAATTCTGTCTCAGTTACTGTGAATAATCTTCTCCAAATTTGATGGGGTT	NLL-02	10147957	0.761859	A	B	A	B	A	-	A	B	B	-	A	B	-	B	B	-	A	A	A	B	B	B	-	B	A	A	A	B	A	-	A	A	B	A	B	B	B	B	A
LangCGRIL_SNP0141	CxG_LG03	54.3161	0.0497238	0.47093	0.52907	0	TGCAGGGTTGTATCCCAATCAGACACCGAATTCTACCGAAGGTGTTCCTTGGAGGTTTGAATCTTCACC	NLL-02	10150338	0.761858	A	B	A	B	A	-	A	B	B	-	A	B	A	B	B	-	A	A	A	B	B	B	-	B	A	A	A	B	A	-	A	A	B	A	B	B	B	B	A
LangCGRIL_SNP0142	CxG_LG03	54.3161	0.0607735	0.458824	0.541176	0	TGCAGGAATGGTATGTCTAGCAGAGTTTGCTCGATCAAGTCCTGCACTTATTTGGCGCGCAAGTTGCTC	NLL-02	10150404	0.761858	A	B	A	B	A	-	A	B	B	-	A	B	A	B	B	-	A	A	A	B	B	B	-	B	A	A	A	B	A	-	A	A	B	A	B	B	B	B	A
LangCGRIL_PAV17100	CxG_LG03	54.6306	0.0828729	0.487952	0.512048	0	TGCAGGTAACATGCCTAGCTATAAAGCTCATTACAGATCGGAAGAGCGGTTCAGCAGGAATGCCGAGAC	Unmapped	NA	0.709814	A	B	A	B	A	-	A	B	B	B	A	B	A	B	B	B	A	A	A	B	B	B	-	B	A	-	A	B	A	-	A	A	B	A	B	B	B	B	A
LangCGRIL_SNP0134	CxG_LG03	54.6306	0.0994475	0.466258	0.533742	0	TGCAGCTTTATTTACTGTCATTCTTTCACTCCCTAGTCCTTAACTATATAGGCAACAACAGCCTGACTT	NLL-02	9757127	0.709814	A	B	A	B	A	-	A	B	B	-	A	B	A	B	B	-	-	A	-	B	B	B	-	B	A	A	-	B	A	-	A	-	B	A	-	B	B	B	A
LangCGRIL_PAV01329	CxG_LG03	56.9972	0.0662983	0.538462	0.461538	5	TGCAGTCAAGTTAGTGATTTGGTGACATCTTATACTAAGCTCGTTCATTTAGGCTTTTGTATTTATAAA	NLL-02	9758566	0.936761	A	B	A	B	A	B	A	B	B	B	A	B	A	-	B	A	A	A	A	B	B	B	A	B	A	A	A	B	A	A	A	A	B	A	B	-	B	B	A
LangCGRIL_SNP2481	CxG_LG03	59.0963	0.121547	0.459119	0.540881	0	TGCAGATGGATCATGCTATCATTATTATATTACTATTATAATTATTATTACATCATTGTAATCTGAAGT	Unmapped	NA	0.906975	A	B	A	B	A	-	A	B	B	-	A	B	A	B	B	-	A	A	-	B	B	B	-	-	A	A	A	B	A	-	-	A	B	A	B	B	B	B	A
LangCGRIL_PAV01261	CxG_LG03	59.7586	0.0497238	0.453488	0.546512	0	TGCAGAAATCTATTCTGCAAAATTTTACAAAAACTAAGAAAATTTAGCTAAACAGAAAATTAGTTACAG	NLL-02	5964250	0.727446	A	B	A	B	A	A	A	B	B	A	A	B	A	B	B	A	A	A	A	B	B	B	B	B	A	A	A	B	A	-	A	A	B	A	B	B	B	B	A
LangCGRIL_PAV01259	CxG_LG03	60.0731	0.0718232	0.47619	0.52381	0	TGCAGCTCTAATGATGAATGAGGATTTACAAAATATTGGACGATCTAGGCTAGAGAGAAAATAATTTTG	NLL-02	5957640	0.77405	A	B	A	B	A	-	A	B	B	B	A	B	A	B	B	-	A	A	A	B	B	B	B	B	A	A	A	B	A	-	A	A	B	A	B	B	B	B	A
LangCGRIL_PAV01260	CxG_LG03	60.0731	0.0607735	0.458824	0.541176	0	TGCAGTGTCAAACCGACTCGTCGCAGCAATCCTCTTTTATTCAAGAGAATTACAGATCGGAAGAGCGGT	NLL-02	5963694	0.77405	A	B	A	B	A	A	A	B	B	-	A	B	A	B	B	A	A	-	A	B	B	B	B	B	A	A	A	B	A	-	A	A	B	-	B	B	B	B	A
LangCGRIL_PAV01368	CxG_LG03	60.0731	0.0883978	0.484848	0.515152	0	TGCAGTGGAAAAACACTTCAGAATGATTTGAAAGATCATGTTTCAAAGTTTCTAAAAACAAACACAGAA	NLL-02	11457912	0.774441	A	B	A	B	A	-	A	B	B	B	A	B	A	B	B	-	A	A	A	B	B	B	B	B	A	A	A	B	A	-	A	A	B	A	B	B	B	B	A
LangCGRIL_PAV01373	CxG_LG03	60.0731	0.038674	0.45977	0.54023	0	TGCAGAAGTAGAGTACATAAGTTGCAAAACTGCTGTTGAAATGATGTGGATACAAAGTTTGCTACAAGA	NLL-02	11477518	0.774832	A	B	A	B	A	-	A	B	B	-	A	B	A	B	B	A	A	A	A	B	B	B	B	B	A	A	A	B	A	A	A	A	B	A	B	B	B	B	A
LangCGRIL_PAV17136	CxG_LG03	60.0731	0.0773481	0.473054	0.526946	0	TGCAGTGTCAAACCGACTTGTCGCAGCAATCCTCTTTTATCCAAGAGAATTACAGATCGGAAGAGCGGT	Unmapped	NA	0.775083	A	B	A	B	A	B	A	B	B	B	A	B	A	B	B	B	A	A	A	B	B	B	B	-	A	A	A	B	A	-	A	A	B	A	B	B	B	B	A
LangCGRIL_PAV17137	CxG_LG03	60.0731	0.0773481	0.473054	0.526946	0	TGCAGCTCTGTAACATAATTCATGATTAGTACTCTTTTACAGATCGGAAGAGCGGTTCAGCAGGAATGC	Unmapped	NA	0.77513	A	B	A	B	A	B	A	B	B	B	A	B	A	B	B	-	A	A	A	B	B	B	B	B	A	A	A	B	-	-	A	A	B	A	B	B	B	B	A
LangCGRIL_SNP0109	CxG_LG03	60.0731	0.0497238	0.459302	0.540698	0	TGCAGTGTCAAACCGACTCGTCGCAGCAATCCTCTTTTATTCAAGAGAATTACAGATCGGAAGAGCGGT	NLL-02	5963694	0.77513	A	B	A	B	A	-	A	B	B	-	A	B	A	B	B	-	A	A	A	B	B	B	B	B	A	A	A	B	A	-	A	A	B	A	B	B	B	B	A
LangCGRIL_SNP0147	CxG_LG03	60.0731	0.038674	0.45977	0.54023	0	TGCAGAATGTTTTATTTTACTGTTACTCCAACTTTCTCCTAATGCATTTATTTCTAATCATATCTTGTC	NLL-02	11485183	0.775129	A	B	A	B	A	-	A	B	B	-	A	B	A	B	B	B	A	A	A	B	B	B	B	B	A	A	A	B	A	-	A	A	B	A	B	B	B	B	A
LangCGRIL_PAV01245	CxG_LG03	61.3979	0.0883978	0.424242	0.575758	0	TGCAGTATGTGAGTGTGAGTTTATATGAATGTGTGATGTATCTTACAGATCGGAAGAGCGGTTCAGCAG	NLL-02	5371079	0.679337	A	B	A	B	A	B	A	B	B	B	A	B	A	B	B	A	A	A	A	-	B	B	B	B	A	A	A	B	-	B	-	A	B	-	B	B	B	B	A
LangCGRIL_PAV01246	CxG_LG03	61.3979	0.0939227	0.45122	0.54878	0	TGCAGACATCTCATGGACTCTTTTGGTGGAAAAGAAAGAGAAGAAAATAATAATGTAAGTTTATCTTCA	NLL-02	5371122	0.679337	A	B	A	B	A	B	A	B	B	B	A	B	A	B	B	A	A	A	A	B	B	B	B	B	A	A	A	B	-	B	B	A	B	-	B	B	B	B	A
LangCGRIL_SNP0106	CxG_LG03	62.3658	0.0552486	0.461988	0.538012	1	TGCAGCAGAAGACCTTCAAATTTTCAGTCTCAAGTAATATTTTTCAGAAGAATACGGAGGGAGATAAAG	NLL-02	5019564	0.66282	A	B	A	B	A	-	A	B	B	-	A	B	A	B	B	-	A	A	A	-	B	B	B	B	A	A	A	B	A	-	A	A	B	A	B	B	B	B	A
LangCGRIL_PAV00260	CxG_LG03	67.9056	0.0773481	0.479042	0.520958	1	TGCAGTTAGTATATATCAAAATTGTCACATGAGGAAAAATCTCTTTGCAGGCTATGAGATAATTGTATT	NLL-01	7765035	0.719195	B	B	A	B	A	B	B	B	B	A	A	B	A	B	B	B	A	A	A	-	B	B	B	B	A	A	A	-	A	-	B	A	-	A	B	-	B	B	A
LangCGRIL_PAV16438	CxG_LG03	69.8934	0.0607735	0.488235	0.511765	5	TGCAGCAGCAGCAGATATAAGTCAAGGTAGGTTGAAATTACAGATCGGAAGAGCGGTTCAGCAGGAATG	Scaffold_50_88	105300	0.435098	B	B	A	B	A	B	B	A	B	A	A	B	A	B	B	B	A	A	A	B	B	B	B	B	A	A	A	B	A	A	-	A	B	A	B	B	B	B	A
LangCGRIL_PAV00257	CxG_LG03	71.5173	0.0718232	0.494048	0.505952	0	TGCAGTTTCAAGTTCCCAAGACTTTGAAAAACAAGCCAATTGAATTCTTCAATGAGGTAAAATGGTTGG	NLL-01	7743594	0.327073	-	B	A	B	A	-	B	B	B	A	A	B	A	B	B	B	A	A	A	-	B	B	B	B	A	A	A	B	A	A	B	A	B	A	B	-	B	B	A
LangCGRIL_PAV00258	CxG_LG03	71.5173	0.0552486	0.467836	0.532164	0	TGCAGTTTCAAGTTCCCAAGACTTTGAAAAACAAGCCAATTGAATTCTTCAATGAGGTAAATAGGCAAG	NLL-01	7743594	0.327073	A	B	A	B	A	A	B	B	B	A	A	B	A	B	B	B	A	-	A	-	B	B	B	-	A	A	A	B	A	-	B	A	B	A	B	B	B	B	-
LangCGRIL_PAV16576	CxG_LG03	80.7448	0.0331492	0.64	0.36	0	TGCAGTGTCAAATGATCCCAAATTTGATCACATTGAAATCAACGAGAAACAGAAGGTTTTGCTCATCTA	Scaffold_6_183	3666	0.229898	A	A	A	B	A	A	A	B	B	A	A	B	A	A	B	A	A	A	A	A	B	A	B	A	A	A	A	B	A	A	A	A	-	A	A	B	B	B	A
LangCGRIL_PAV16577	CxG_LG03	80.7448	0.0607735	0.664706	0.335294	0	TGCAGCTTCTCTGTAACTATTATTGCTATAGATGGACTGATCAATCACAGTACCACTTTCCATATATTC	Scaffold_6_183	3732	0.229898	A	A	A	B	A	A	A	B	B	A	A	B	A	A	B	A	A	A	A	A	B	A	B	A	A	-	A	-	A	A	A	A	A	A	A	B	B	B	A
LangCGRIL_SNP0256_A0	CxG_LG04	0	0.038674	0.517241	0.482759	0	TGCAGAGCAATGTCAAGTGTGCATCTAGAACTTCCCCTTGATAACACACCTATGATTCTACAATAGTGC	NLL-03	552465	0.0564703	B	B	B	A	B	B	A	A	A	B	B	A	A	B	-	B	B	A	B	B	-	A	A	A	A	A	A	B	B	A	A	A	A	A	B	B	A	A	A
LangCGRIL_SNP0257_A0	CxG_LG04	0	0.0276243	0.522727	0.477273	0	TGCAGATGTTACCACCAACATTATGCAGTTACTTTTTGTTATTTGGTTTGTTCCATTGGTGTAGCCACT	NLL-03	588086	0.0564703	B	B	B	A	B	B	A	A	A	B	B	A	A	B	-	B	B	A	B	B	-	A	A	A	A	A	A	B	B	A	A	A	A	A	B	B	A	A	A
LangCGRIL_SNP0255_A1	CxG_LG04	0.882445	0.0165746	0.539326	0.460674	0	TGCAGTTTGAAAAATTCAACCTCAATGAATGACCAAGTGGGCCCTCTCAATAAAACCACATACACACAT	NLL-03	538494	0.110359	B	B	B	A	B	B	A	A	A	B	B	A	A	B	B	B	B	A	B	B	-	A	A	A	A	A	A	B	B	A	A	A	A	A	B	B	A	A	A
LangCGRIL_SNP0253_A1	CxG_LG04	1.30262	0.331492	0.438017	0.561983	0	TGCAGACTCTTTATCGAAGTTGCTTAGATGGAAAACATTATGCAATTAAGGTAATTGCATTCTTTACAG	NLL-03	538229	0.13722	B	-	B	A	B	-	A	-	A	B	B	A	-	B	B	B	B	-	B	B	B	A	A	A	-	A	-	B	B	-	A	-	-	A	B	-	-	-	-
LangCGRIL_PAV01814_A0	CxG_LG04	1.74511	0.0441989	0.554913	0.445087	0	TGCAGAGCCTCTTGTTTGGCCATCTCCGTTGAAGTTCATCAGCGAACTTACAGATCGGAAGAGCGGTTC	NLL-03	381730	0.108784	A	B	B	A	B	B	A	A	A	B	B	A	A	B	B	B	B	A	B	B	B	A	A	A	A	A	A	B	B	A	A	A	A	A	B	B	A	A	A
LangCGRIL_PAV01815_A0	CxG_LG04	1.74511	0.0441989	0.554913	0.445087	0	TGCAGATGTTGGATTTAGCAATGATGCACATGCTACATGTTTGTGTTTCAGAGCAACAAGATATGGTAT	NLL-03	381779	0.108784	A	B	B	A	B	B	A	A	A	B	B	A	A	B	B	B	B	A	B	B	-	A	A	A	A	A	A	B	B	A	A	A	A	A	B	B	A	A	A
LangCGRIL_PAV01816_A1	CxG_LG04	1.74511	0.0994475	0.503067	0.496933	0	TGCAGTTCAGCATGGTGATTTTCAAACAGTTATAACTCTTTTACAAGATGAACCTTCTCTTTTGTACCA	NLL-03	383272	0.108784	A	B	B	A	B	B	A	A	A	B	B	A	A	B	B	B	B	-	B	B	-	A	A	A	A	A	A	B	B	-	A	A	-	A	B	B	A	A	A
LangCGRIL_PAV01817_A0	CxG_LG04	1.74511	0.0441989	0.554913	0.445087	0	TGCAGTTCAGCATGGTGATTTTCAAACAGTTATAACTCTTTTACATGATGAACCTTCTCTTTTGCACCA	NLL-03	383272	0.108784	A	B	B	A	B	B	A	A	A	B	B	A	A	B	B	B	B	A	B	B	-	A	A	A	A	A	A	-	-	A	A	A	A	A	B	B	A	A	A
LangCGRIL_SNP0248_A0	CxG_LG04	1.74511	0.0331492	0.548571	0.451429	0	TGCAGTTCAGCATGGTGATTTTCAAACAGTTATAACTCTTTTACAAGATGAACCTTCTCTTTTGTACCA	NLL-03	383272	0.108784	A	B	B	A	B	B	A	A	A	B	B	A	A	B	B	B	B	A	B	B	-	A	A	A	A	A	A	B	B	A	A	A	A	A	B	B	A	A	A
LangCGRIL_SNP0251_A0	CxG_LG04	1.74511	0.0276243	0.545455	0.454545	0	TGCAGCATGCTACGCCTTCTAACAATACGGACCCCTAAACAGAAAATGCGAGCATCACACCCTGTTACA	NLL-03	519668	0.108784	A	B	B	A	B	B	A	A	A	B	B	A	A	B	B	B	B	A	B	B	-	A	A	A	A	A	A	B	B	A	A	A	A	A	B	B	A	A	A
LangCGRIL_SNP0252	CxG_LG04	1.74511	0.038674	0.528736	0.471264	0	TGCAGCATGCTACGCCTTCTAACAATACGGACCCCTAAACAGAAAATGCGAGCATCAAACCCTGTTACA	NLL-03	519668	0.108784	A	B	B	A	B	B	A	A	A	B	B	A	A	B	B	B	B	-	B	B	-	A	A	A	A	A	-	B	B	A	A	A	A	A	B	B	A	A	A
LangCGRIL_SNP2401_A1	CxG_LG04	1.74511	0.0276243	0.539773	0.460227	0	TGCAGGTCGTTCTGGTGCTGAATTACAGATCGGAAGAGCGGTTCAGCAGGAATGCCGAGACCGATCTCG	Unmapped	NA	0.108784	A	B	B	A	B	B	A	A	A	B	B	A	A	B	B	B	B	A	B	B	-	A	A	A	A	A	A	B	B	A	A	A	A	A	B	B	A	A	A
LangCGRIL_PAV02148	CxG_LG05	0	0.0883978	0.569697	0.430303	0	TGCAGCCTGAGAAATAACAAGAACAAAAATAAAACATCACCAAAAACTTTACAGATCGGAAGAGCGGTT	NLL-03	14432478	0.064431	A	A	A	B	A	A	B	B	A	A	A	A	B	B	B	B	A	A	A	A	A	A	A	A	A	B	B	B	-	A	A	A	B	A	A	B	A	A	A
LangCGRIL_PAV02149	CxG_LG05	0	0.0607735	0.588235	0.411765	0	TGCAGCCTTGTACTTTTCATTGCCTCTGTTCTCTTCCTCATAACCCTTATGCTGTACTTCCGAACATTT	NLL-03	14432527	0.064431	A	A	A	B	A	A	B	B	A	A	A	A	B	B	B	B	A	A	A	A	A	A	A	A	A	B	B	B	-	A	A	A	B	A	A	B	A	A	A
LangCGRIL_PAV02150	CxG_LG05	0	0.0607735	0.582353	0.417647	0	TGCAGGAACATCATAGCCAAGACCTCGAGCCTGCAAAGAATAACTAGAATAAGAGCCATTTTCTCTTGA	NLL-03	14454399	0.064431	-	A	A	B	A	A	B	B	A	A	A	A	B	B	B	B	A	A	A	A	A	A	A	A	A	B	B	B	-	A	A	A	B	A	-	B	A	A	A
LangCGRIL_PAV02151	CxG_LG05	0	0.0773481	0.580838	0.419162	0	TGCAGGAAGAAGAGATGGCAGAATATCACTAGCTTCAGATACAAGAACAGACTTACCTTCTCCAACTTT	NLL-03	14454465	0.064431	A	A	A	B	A	A	B	B	A	A	A	A	B	B	B	B	A	A	A	A	A	A	A	A	A	B	B	B	-	A	A	A	B	A	A	B	A	A	A
LangCGRIL_PAV02152	CxG_LG05	0	0.0607735	0.582353	0.417647	0	TGCAGCTGAAGGAGCCCAGCCTGATGACGAAGAAGAGGAAGTTGATGAAACTGGTGTGGCTCCCCATGA	NLL-03	14460138	0.064431	A	A	A	B	A	A	B	B	A	A	A	A	B	B	B	B	A	A	A	A	A	-	A	A	A	B	B	B	-	A	A	A	B	A	A	B	A	A	-
LangCGRIL_PAV02153	CxG_LG05	0	0.0718232	0.577381	0.422619	0	TGCAGATGTGGTGTGTGCCAATGAACAAGGTATATTGTTTATCTCAAATCATGCCTCGCATCAACAGAA	NLL-03	14463690	0.064431	A	A	A	B	A	A	B	B	A	A	A	A	B	B	B	B	-	-	A	A	A	A	A	A	A	B	B	B	A	A	A	A	B	A	-	B	A	A	A
LangCGRIL_SNP0288	CxG_LG05	15.0193	0.0552486	0.578947	0.421053	1	TGCAGAATACATGATTTTATTTGATTTATATTCAGTTATTCACCAATTCGCAATATATAAATTTACAGA	NLL-03	23289976	0.120365	A	A	A	B	-	A	B	B	A	A	-	B	B	A	B	B	B	A	B	A	A	A	B	A	A	A	B	B	A	-	A	A	-	B	A	B	A	A	A
LangCGRIL_PAV02279	CxG_LG05	15.9285	0.0331492	0.571429	0.428571	0	TGCAGTTTTTCACTAATTTTACCTAGAGTCAAATCCAGGTATAGCAGAATTCAATTTGTTGTTACAGAT	NLL-03	23079570	0.210389	A	A	A	B	B	A	B	B	A	A	B	B	B	A	B	B	B	A	B	A	A	A	A	B	A	A	B	B	A	-	A	A	B	B	A	B	A	A	A
LangCGRIL_PAV02281	CxG_LG05	15.9285	0.0718232	0.60119	0.39881	0	TGCAGTTCTTCTACCAAAGAAATTGAAGGGAAAAAACACTGTAGTTCTGCCATGGAGCACATGTACTAT	NLL-03	23079632	0.210389	A	A	A	B	-	A	B	B	A	A	B	B	B	A	B	B	B	A	B	A	A	A	A	B	A	A	-	-	A	A	A	A	B	B	A	B	A	A	A
LangCGRIL_SNP0286	CxG_LG05	16.2262	0.038674	0.563218	0.436782	1	TGCAGATGTCCATGGCTTCTCCAAAAGAACCTTATAATATGAATTGTCAAAGGTCATTGGGCTCCCGAA	NLL-03	23088282	0.216827	A	A	A	B	-	A	B	B	A	A	B	B	B	A	B	B	B	A	B	A	A	A	A	B	A	A	B	B	A	A	A	A	-	B	A	B	A	A	A
LangCGRIL_PAV02278	CxG_LG05	16.825	0.038674	0.568966	0.431034	0	TGCAGTTTTTCACTAATTTTACCCAGAGTCAAATCCAGGTATAGCAGAATTCAATTTATTGTAACATGC	NLL-03	23079566	0.255267	-	A	A	B	-	A	B	B	A	A	B	B	B	A	B	B	B	A	B	A	A	-	A	B	-	A	B	B	A	A	A	A	A	B	A	B	A	A	A
LangCGRIL_PAV02280	CxG_LG05	16.825	0.0497238	0.569767	0.430233	0	TGCAGCTATTCTACCAAAGAAATTGAAGGGAAAAAACACTGTAGTTCTGCCATGGAGCACATGTACTAT	NLL-03	23079632	0.255267	A	A	A	B	-	A	B	B	A	A	B	B	B	A	B	B	B	A	B	A	A	A	A	B	A	A	B	B	A	A	A	A	-	B	A	B	A	A	A
LangCGRIL_SNP0280	CxG_LG05	16.825	0.0276243	0.573864	0.426136	0	TGCAGAATCGGGCATGTCATAGTTTATGACAATATTGACACGCTCAATGTCAATTCCCCTACCAACCAA	NLL-03	23027464	0.255267	A	A	A	B	-	A	B	B	A	A	B	B	B	A	B	B	B	A	B	A	A	A	A	B	A	A	B	B	A	A	A	A	-	B	A	B	A	A	A
LangCGRIL_SNP0282	CxG_LG05	16.825	0.038674	0.568966	0.431034	0	TGCAGTGCACGACCATTACTCATAGTCCAGAATCCCCTCTCGGTGACATTTGGGAGGCAATTACAGATC	NLL-03	23077643	0.255267	A	A	A	B	-	A	B	B	A	A	B	B	B	A	B	B	B	A	B	A	A	A	A	B	A	A	B	B	A	A	A	A	-	B	A	B	A	A	A
LangCGRIL_SNP0283	CxG_LG05	16.825	0.0331492	0.577143	0.422857	0	TGCAGCTATTCTACCAAAGAAATTGAAGGGAAAAAACACTGTAGTTCTGCCATGGAGCACATGTACTAT	NLL-03	23079632	0.255267	A	A	A	B	-	A	B	B	A	A	B	B	B	A	B	B	B	A	B	A	A	A	A	B	A	A	B	B	A	A	A	A	-	B	A	B	A	A	A
LangCGRIL_SNP0284	CxG_LG05	16.825	0.0331492	0.577143	0.422857	0	TGCAGCCATTGAAGAGAACAATACTTTGTCCAATGAGACAACCTCAGACAAGACAAGTGAAGCAGAATC	NLL-03	23080945	0.255267	A	A	A	B	-	A	B	B	A	A	B	B	B	A	B	B	B	A	B	A	A	A	A	B	A	A	B	B	A	A	A	A	-	B	A	B	A	A	A
LangCGRIL_SNP0285	CxG_LG05	16.825	0.0331492	0.577143	0.422857	0	TGCAGCCATCTCAACTTTCTCATCTCCCGTTGCATTAGACAAGGGGGTAACTTCAGATAAGGAGGTCAT	NLL-03	23081011	0.255267	A	A	A	B	-	A	B	B	A	A	B	B	B	A	B	B	B	A	B	A	A	A	A	B	A	A	B	B	A	A	A	A	-	B	A	B	A	A	A
LangCGRIL_SNP0289_A1	CxG_LG05	18.6115	0.187845	0.55102	0.44898	0	TGCAGTGGAGGGCAAAGGGACGGTTAAGTTTTTGGCATCTGTGCCATGCATTGTCAGCAAAGAAAGTAG	NLL-03	23387937	0.0190061	A	A	A	B	-	B	B	B	A	A	B	B	B	A	B	B	-	A	B	-	A	-	-	A	-	-	-	-	A	A	A	-	-	B	A	B	-	A	A
LangCGRIL_SNP0290	CxG_LG05	18.6115	0.370166	0.596491	0.403509	0	TGCAGCTAAACAAAATTAAGATAAACTTCCAAGTAAAACACATGTTGGCATCAATTCAAATAAAATGCT	NLL-03	23388003	0.0190061	A	-	A	B	A	-	B	B	A	-	-	B	B	A	-	B	-	-	-	-	-	A	-	A	-	-	-	-	-	-	A	A	B	-	-	B	A	-	A
LangCGRIL_PAV02303	CxG_LG05	19.3309	0.038674	0.551724	0.448276	0	TGCAGGTCGAATTCAAAAATAAAATCATCAGTTACAGATCGGAAGAGCGGTTCAGCAGGAATGCCGAGA	NLL-03	23454679	0.00235388	A	A	A	A	A	B	B	B	A	A	B	B	B	A	B	B	B	A	B	A	A	A	B	A	A	A	B	B	A	A	A	A	B	B	A	B	A	A	A
LangCGRIL_PAV02308	CxG_LG05	19.3309	0.0662983	0.579882	0.420118	0	TGCAGCTAGTGATCTTTCATTATTGCAGGTAAAATTACCCATAAAAACTTGTTACATATATGAATATTG	NLL-03	23462830	0.00235389	A	A	A	A	-	B	B	B	A	A	B	B	B	A	B	B	B	A	B	A	A	A	B	A	A	A	B	B	A	A	A	A	B	B	A	B	A	A	A
LangCGRIL_SNP0291	CxG_LG05	19.3309	0.0220994	0.559322	0.440678	0	TGCAGGTTTGGGATATGGCAAAGCTTGGACAACAGTCATCCAGTTGTAAGTTTGTAGTTGCAAATGTCA	NLL-03	23454613	0.00235391	A	A	A	A	-	B	B	B	A	A	B	B	B	A	B	B	B	-	B	A	A	A	B	A	A	A	B	B	A	A	A	A	B	B	A	B	A	A	A
LangCGRIL_SNP0293	CxG_LG05	19.3309	0.0331492	0.554286	0.445714	0	TGCAGGACGCAAAAACTAATGACAAGGTTTACAGATCGGAAGAGCGGTTCAGCAGGAATGCCGAGACCG	NLL-03	23462696	0.00235391	A	A	A	A	-	B	B	B	A	A	B	B	B	A	B	B	B	A	B	A	A	A	B	A	A	A	B	B	A	A	A	A	B	B	A	B	A	A	A
LangCGRIL_SNP0294	CxG_LG05	19.3309	0.038674	0.557471	0.442529	0	TGCAGTTTATAACTCTCTAGATGATGCTGCTCACCGCAATGTTTCTATCAGGTTTGTCATTCATGTCAA	NLL-03	23476086	0.00235391	A	A	A	A	-	B	B	B	A	A	B	B	B	A	B	B	B	A	B	A	A	A	B	A	A	A	B	B	A	A	A	A	B	B	A	B	A	A	A
LangCGRIL_SNP0295	CxG_LG05	19.3309	0.038674	0.563218	0.436782	0	TGCAGCACCTTGATTGGCACCAAAGTGTTTCATCTGATATTTGGTGTAACCATAGTCCCCAGAACGAGG	NLL-03	23476152	0.00235391	A	A	A	A	-	B	B	B	A	A	B	B	B	A	B	B	B	A	B	A	A	A	B	A	A	A	B	B	A	A	A	A	B	B	A	B	A	A	A
LangCGRIL_SNP0296	CxG_LG05	19.3309	0.0718232	0.559524	0.440476	0	TGCAGTAAATGGAAACTTTAGAAACCATTCCCATTGCATCCTCGTAAAATTAGCGTACCGAACAGACGT	NLL-03	23494338	0.00235391	A	A	A	A	-	B	-	B	A	A	B	B	B	A	B	B	B	A	B	A	A	A	B	A	A	A	B	B	A	-	A	A	B	B	A	B	A	A	A
LangCGRIL_SNP0297	CxG_LG05	19.3309	0.0441989	0.560694	0.439306	0	TGCAGCCTCACCAACTATGTACATCTAATACCAAAACCAGCATAAGATGAATTTTTACTCCCTAAAATC	NLL-03	23511800	0.00235392	A	A	A	A	-	B	B	B	A	A	B	B	B	A	B	B	B	A	B	A	A	A	B	A	A	A	B	B	A	A	A	A	B	B	A	B	A	A	A
LangCGRIL_SNP0298	CxG_LG05	19.3309	0.0662983	0.550296	0.449704	0	TGCAGGGGATCCAACCATTGGTCTATGAATCTGGTCACCAGACGATCCAACCACCGATCAAGGAAGTCG	NLL-03	23562523	0.00235392	A	A	A	A	-	B	B	B	A	A	B	B	B	A	B	B	B	A	B	A	A	A	B	A	A	A	B	B	A	A	A	A	B	B	A	B	A	A	A
LangCGRIL_SNP2429	CxG_LG05	19.3309	0.0331492	0.56	0.44	0	TGCAGATCGAATTCAAAAATCAAATCATCAGTTACAGATCGGAAGAGCGGTTCAGCAGGAATGCCGAGA	Unmapped	NA	0.00235392	A	A	A	A	-	B	B	B	A	A	B	B	B	A	B	B	B	A	B	A	A	A	B	A	A	A	B	B	A	A	A	A	B	B	A	B	A	A	A
LangCGRIL_PAV02304	CxG_LG05	19.9445	0.0497238	0.563953	0.436047	0	TGCAGCTCCTCGAGTCAAACCAGAACTCCCCTTGCCCGTAATGTATTCTCTTACAGATCGGAAGAGCGG	NLL-03	23455928	0.00410396	A	A	A	A	B	B	B	B	A	A	B	B	B	A	B	B	B	A	B	A	A	A	B	A	A	A	B	B	A	A	A	A	B	B	A	B	A	A	A
LangCGRIL_PAV02305	CxG_LG05	19.9445	0.0552486	0.573099	0.426901	0	TGCAGATACAATGTTAGCTTCAGGTTTTGCACTTTTCCCAGTTGCACTTCCGCCCTTGTCCTTTTTTAC	NLL-03	23455981	0.00410397	A	A	A	A	-	B	-	B	A	A	B	B	B	A	B	B	B	A	B	A	A	A	B	A	A	A	B	B	A	A	A	A	B	-	A	B	A	A	A
LangCGRIL_PAV02320	CxG_LG05	20.2493	0.0441989	0.549133	0.450867	0	TGCAGCAGGTGCATTTGCTTGACAAAAGGCTCAATCTCTGGTATTCTTCTTTACAGATCGGAAGAGCGG	NLL-03	23622181	0.0105573	A	A	A	A	B	B	B	B	A	A	B	B	B	A	B	B	B	A	B	A	A	A	B	A	A	A	B	B	A	A	A	A	B	B	A	B	A	A	A
LangCGRIL_PAV02326	CxG_LG05	20.2493	0.0497238	0.55814	0.44186	0	TGCAGTGGAGAAAACAGCATCTCATCCAATAGCGAAGGCTATTGTCAATAAAGCTGAATCATTAGAGTT	NLL-03	23650868	0.0105574	A	A	A	A	B	B	B	B	A	A	B	B	B	A	B	B	-	A	B	A	A	A	B	A	A	A	B	B	A	A	A	A	-	B	A	B	A	A	A
LangCGRIL_SNP0299	CxG_LG05	20.2493	0.0607735	0.552941	0.447059	0	TGCAGAATGAAGCTCAAGAGAATGCTGCTTCGGATGCAGCATCCATTATACTTCTTGGGAACAAAGTTT	NLL-03	23649341	0.0105574	A	A	A	A	-	B	B	B	A	A	B	B	B	A	B	B	B	A	B	A	A	A	B	A	A	A	B	B	A	-	A	A	B	B	A	B	A	A	A
LangCGRIL_SNP2337	CxG_LG05	20.2493	0.0552486	0.549708	0.450292	0	TGCAGTGAGGTTGAGCGAATCACATTACAGTGTGAAAAGCTGTGGGGATAACAGTATGCGCTTAGATGA	Scaffold_622	14424	0.0105574	A	A	A	A	-	B	B	B	A	A	B	B	B	A	B	B	B	A	B	A	A	A	B	A	A	A	B	B	A	A	A	A	B	B	A	B	A	A	A
LangCGRIL_SNP2338	CxG_LG05	20.2493	0.0441989	0.554913	0.445087	0	TGCAGCAAATAAAAGAAAATGCATTCAGGTCATAACAAATACTACTACAAACATGTATCATTTACAGAT	Scaffold_622	14490	0.0105574	A	A	A	A	-	B	B	B	A	A	B	B	B	A	B	B	B	A	B	A	A	A	B	A	A	A	B	B	A	A	A	A	B	B	A	B	A	A	A
LangCGRIL_PAV16629	CxG_LG05	20.5524	0.0441989	0.554913	0.445087	1	TGCAGAATAAAAAGGATAGCCAATATAAACAAAATGATAGCTCATAAACGTAGGTTACAGATCGGAAGA	Scaffold_622	18460	0.0122798	A	A	A	A	B	B	B	B	A	A	B	B	B	A	B	B	B	A	B	A	A	A	B	A	A	A	B	B	A	-	A	A	B	B	A	B	A	A	A
LangCGRIL_PAV02327	CxG_LG05	21.1774	0.0662983	0.573964	0.426036	0	TGCAGCTGCAATCTGAAGAATTTCCGACTCTCCATAATGAATAGAGCCTATGGCAGAGACAACCGGTTT	NLL-03	23650935	0.00401098	A	A	A	A	-	B	B	B	A	A	B	B	B	A	B	B	B	A	B	A	A	A	B	A	A	A	B	B	A	A	A	A	B	B	A	B	A	A	A
LangCGRIL_PAV16628	CxG_LG05	21.1774	0.0662983	0.573964	0.426036	0	TGCAGGTATGTTGCTACAGCTGTCACTTCAGTTCATGAAATGGAAAATGGTTTCAATATATGGTCTTTC	Scaffold_622	18392	0.00401098	A	A	A	A	B	B	B	B	A	A	B	B	B	A	B	B	-	A	B	A	A	A	B	A	A	A	B	B	A	A	A	A	B	B	A	B	A	A	A
LangCGRIL_PAV17234	CxG_LG05	21.1774	0.0883978	0.581818	0.418182	0	TGCAGCCACACGTGATAGCTCTTTACAGATCGGAAGAGCGGTTCAGCAGGAATGCCGAGACCGATCTCG	Unmapped	NA	0.00401098	A	A	A	A	B	B	B	B	A	A	B	B	B	A	B	B	B	A	B	A	A	A	B	A	A	A	B	B	A	A	A	A	B	-	A	B	A	A	A
LangCGRIL_SNP2406	CxG_LG05	21.1774	0.0497238	0.552326	0.447674	0	TGCAGAAAAAACTAAGCAAAACAAAAACCATCACTGAAAAATGGCTTCTATTTCTGTTTCAATGGCTTT	Unmapped	NA	0.00401093	A	A	A	A	-	B	B	B	A	A	B	B	B	A	B	B	B	A	B	A	A	A	B	A	A	A	B	B	A	A	A	A	B	B	A	B	A	-	A
LangCGRIL_PAV17174	CxG_LG05	21.4939	0.0773481	0.538922	0.461078	0	TGCAGAGTGCAGAGGGGGGGAGGGGACTATTTGTAAAAAAATTACAGATCGGAAGAGCGGTTCAGCAGG	Unmapped	NA	0.0112222	A	A	A	A	A	B	B	B	A	A	B	B	B	A	B	B	B	A	B	A	A	A	B	A	A	A	B	B	A	A	-	A	B	B	A	B	A	A	A
LangCGRIL_PAV02332	CxG_LG05	21.8044	0.0662983	0.550296	0.449704	0	TGCAGAACTATGTTCTTTGCTTCTATAATGAGATTTAGTTAGCAAGTCGTGCCCCGATTTTCGGCTACG	NLL-03	23742482	0.00173391	A	A	A	A	-	B	B	B	A	A	B	B	B	A	B	B	B	-	B	A	A	A	B	A	A	A	B	B	A	A	A	A	B	B	A	B	A	A	A
LangCGRIL_PAV02333	CxG_LG05	21.8044	0.0718232	0.565476	0.434524	0	TGCAGAACTATGTTCTTTGCTTCTATAATGAGATTTAGTTAGCAAGTCGTGCCCGATTTTCGGCTACGT	NLL-03	23742482	0.00173391	A	A	A	A	-	B	B	B	A	A	B	B	B	A	B	B	B	A	B	A	A	A	B	A	A	A	B	B	A	-	A	A	B	B	A	-	A	A	A
LangCGRIL_PAV02334	CxG_LG05	21.8044	0.0718232	0.553571	0.446429	0	TGCAGAAACTGGTCGAGATTTTTGTTGAGGTGTAACACCAAGCCAAGCTTTCATCATGTCATATGTGGT	NLL-03	23755460	0.00173391	A	A	A	A	-	B	B	B	A	A	B	B	B	A	B	B	B	A	B	A	-	-	B	A	A	A	B	B	A	A	A	A	B	B	A	B	A	A	A
LangCGRIL_PAV02335	CxG_LG05	21.8044	0.0552486	0.561404	0.438596	0	TGCAGAAACTCGTCGAGATTTTTGTTGAGGTGGAACACCAAGCCAAGCTTTCATCATGTCATATGTGGT	NLL-03	23755460	0.00173391	A	A	A	A	-	B	B	B	A	A	B	B	B	A	B	B	B	A	B	A	A	A	B	A	A	A	B	-	A	A	A	A	B	B	A	B	A	A	A
LangCGRIL_SNP0300	CxG_LG05	21.8044	0.0552486	0.555556	0.444444	0	TGCAGATGTGAAAGAATACCCAAAATCATTTGTCTTTGTGATAGACATGCCAGGGTTACAGATCGGAAG	NLL-03	23694860	0.00173391	A	A	A	A	-	B	B	B	A	A	B	B	B	A	B	B	B	A	B	A	A	A	B	A	A	A	B	B	A	A	A	A	B	B	A	B	A	A	A
LangCGRIL_SNP0301	CxG_LG05	21.8044	0.0607735	0.552941	0.447059	0	TGCAGAAACTGGTCGAGATTTTTGTTGAGGTGTAACACCAAGCCAAGCTTTCATCATGTCATATGTGGT	NLL-03	23755460	0.00173391	A	A	A	A	-	B	B	B	A	A	B	B	B	A	B	B	B	A	B	A	A	A	B	A	A	A	B	B	A	A	A	A	B	B	A	B	A	A	A
LangCGRIL_PAV02351	CxG_LG05	22.1229	0.0939227	0.530488	0.469512	0	TGCAGTCACTCAAGTCGAACAAGGATTTTCTTCATTACAGATCGGAAGAGCGGTTCAGCAGGAATGCCG	NLL-03	23929686	0.00508546	A	A	A	A	-	B	B	B	A	A	B	B	B	A	B	B	B	-	B	A	A	A	B	A	A	A	B	B	A	A	A	A	B	B	A	B	A	A	A
LangCGRIL_SNP0302	CxG_LG05	22.1229	0.0662983	0.544379	0.455621	0	TGCAGATACTTGCAACGTGCAAGAAGTATCTGTGGATGGCTTCAATTTTTTTGCTTGAATTGTAACTTT	NLL-03	23896630	0.00508547	A	A	A	A	-	B	B	B	A	A	B	B	B	A	B	B	B	A	B	A	A	A	B	A	A	A	B	B	A	A	A	A	B	B	A	B	A	A	A
LangCGRIL_PAV02352	CxG_LG05	22.4414	0.0662983	0.538462	0.461538	0	TGCAGCTGTAAAAGCTCTTCAAGACACCCATGTTGTTCTTGGAAGAACGGTAACTTTACCTGTTTGTTT	NLL-03	23932137	0.00597361	A	A	A	A	-	B	B	B	A	A	B	B	B	A	B	B	B	A	B	A	A	A	B	A	A	A	B	B	A	A	A	A	B	B	A	B	A	A	A
LangCGRIL_PAV02354	CxG_LG05	22.4414	0.110497	0.52795	0.47205	0	TGCAGACACAAGAGGCCAAGAGTGTTCCCCATTATCAAAAAGGCATTTACAGATCGGAAGAGCGGTTCA	NLL-03	23935440	0.00597362	A	A	A	A	A	B	B	B	A	A	B	B	B	A	B	B	B	A	B	A	A	A	B	A	A	A	B	B	A	A	A	A	B	B	A	B	A	A	A
LangCGRIL_PAV02358	CxG_LG05	22.4414	0.0773481	0.532934	0.467066	0	TGCAGAGATACTTCCCTTGGTCCAATAAGGATCCAAAGGGAATAGAATAATAATCTTTACAGATCGGAA	NLL-03	23984448	0.00597363	A	A	A	A	A	B	B	B	A	A	B	B	B	A	B	B	B	A	B	A	A	A	B	A	A	A	B	B	-	A	A	A	B	B	A	B	A	A	A
LangCGRIL_PAV11285	CxG_LG05	22.4414	0.0497238	0.540698	0.459302	1	TGCAGCTGAAAAAGCTCTTCAAGACACCCATGTTATTCTTGGAAGAACGGTAACTTTTTCTGTTTTTTT	NLL-14	15347085	0.00597363	A	A	A	A	B	B	B	B	A	A	B	B	B	A	B	B	B	A	B	A	A	A	B	A	A	A	B	B	A	-	A	A	B	B	A	B	A	A	A
LangCGRIL_SNP0303_A0	CxG_LG05	22.4414	0.414365	0.584906	0.415094	2	TGCAGTGTCTTTAGTACTTTAATTGTCTCCATCCAATTGATCTATTAGTTACTTGTCTGCATCCATCTT	NLL-03	23935487	0.00597363	-	-	A	A	A	B	-	B	A	-	-	B	-	A	B	B	-	-	-	A	-	A	B	-	-	-	-	-	A	A	-	-	-	-	-	-	A	A	A
LangCGRIL_PAV17216	CxG_LG05	23.3849	0.0497238	0.55814	0.44186	2	TGCAGTTACTCAAGTGGAACAAGGATTTCTCTATTACAGATCGGAAGAGCGGTTCAGCAGGAATGCCGA	Unmapped	NA	0.0431983	A	A	A	A	B	B	B	B	A	A	B	B	B	A	B	B	B	A	B	A	A	A	B	A	A	A	B	B	A	A	A	A	B	B	A	B	A	A	A
LangCGRIL_PAV02353	CxG_LG05	24.0022	0.0552486	0.532164	0.467836	0	TGCAGACACACAAGAGGCCAAGAGTGTTCCCCATTATCAAAAAGGCATTTACAGATCGGAAGAGCGGTT	NLL-03	23935433	0.0491886	A	A	A	A	-	B	B	B	A	A	B	B	B	A	B	B	B	A	B	A	A	A	B	A	A	A	B	B	A	A	A	A	B	B	A	B	A	A	A
LangCGRIL_PAV02357	CxG_LG05	24.3052	0.0607735	0.535294	0.464706	0	TGCAGAGATACTTCCCTTGGTCCATGAAGGATCCAAAGGGAATAGAATAATAATCTTGAAGTTGCATTT	NLL-03	23984448	0.0595575	A	A	A	A	-	B	B	B	A	A	B	B	B	A	B	B	B	A	B	A	A	A	B	A	A	A	B	B	B	A	A	A	B	B	A	B	A	A	A
LangCGRIL_PAV02359	CxG_LG05	24.3052	0.0994475	0.496933	0.503067	0	TGCAGGTCAGTGAGCTCATGCGTCAAAGATTTTTTTCCATGTTTTTTTAGATATTATTACAGCAAAGTT	NLL-03	23992751	0.0595575	A	A	A	A	A	B	B	B	A	A	B	B	B	A	B	B	B	A	B	A	A	A	-	A	A	A	B	B	B	A	A	A	B	B	A	B	A	A	A
LangCGRIL_SNP0304	CxG_LG05	24.3052	0.0497238	0.540698	0.459302	0	TGCAGAGTGAGCAAACATTTCCAATATGCCACAATTTCAAGAAACCATATCAGAATTAGATTTTGAAAT	NLL-03	23979091	0.0595574	A	A	A	A	-	B	B	B	A	A	B	B	B	A	B	B	B	A	B	A	A	A	B	A	A	A	B	B	B	A	A	A	B	B	A	B	A	A	A
LangCGRIL_SNP0305	CxG_LG05	24.3052	0.0552486	0.538012	0.461988	0	TGCAGTGTAATTCTAAATACCCACTGCTTCTTTTGTTTGGTTCCTTTACCGGGACACTATCTCCCGGTA	NLL-03	23979768	0.0595573	A	A	A	A	-	B	B	B	A	A	B	B	B	A	B	B	B	A	B	A	A	A	B	A	A	A	B	B	B	A	A	A	B	B	A	B	A	A	A
LangCGRIL_PAV02360	CxG_LG05	24.6237	0.0883978	0.533333	0.466667	0	TGCAGGTCAGTGAGCTCATGCGTCAAAGATTTTTTTCCATGTTTTTTTTAGATATTATTACAGCAAAGT	NLL-03	23992751	0.0265358	A	A	A	A	A	B	B	B	A	A	B	B	B	A	B	B	B	A	B	A	A	A	B	A	A	A	B	B	B	A	A	A	B	B	A	B	A	A	-
LangCGRIL_PAV02361	CxG_LG05	24.6237	0.0718232	0.529762	0.470238	0	TGCAGCAAACAAATAGATTGAATGTTATATATGAATAACATTCTCATCTGTATGTGCACACATTATCTG	NLL-03	24002100	0.0265358	A	A	A	A	A	B	B	B	A	A	B	B	B	A	B	B	B	A	B	-	A	A	B	A	A	A	B	B	B	-	A	A	B	B	A	B	A	A	-
LangCGRIL_PAV02370	CxG_LG05	24.9442	0.0718232	0.529762	0.470238	0	TGCAGTAGAAAAAGGGAATGGGATCCACTGTCACAGAAAAGTTCTTGTCCCATGTCCCACACTAATCAG	NLL-03	24158419	0.0505396	A	A	A	B	A	B	B	B	A	A	B	B	B	A	B	B	B	A	B	A	A	A	B	A	A	A	B	B	B	A	A	A	B	B	A	B	A	A	B
LangCGRIL_PAV02371	CxG_LG05	24.9442	0.0773481	0.526946	0.473054	0	TGCAGACATGAAAGCAAATTTCTCTTTCAGTAATGCTATATTTGGTTTTACAGATCGGAAGAGCGGTTC	NLL-03	24158485	0.0505396	A	A	A	B	A	B	B	B	A	A	B	B	B	A	B	B	B	A	B	A	A	A	B	A	A	A	B	B	B	A	A	A	B	B	A	B	A	A	B
LangCGRIL_PAV02364	CxG_LG05	25.2587	0.0773481	0.526946	0.473054	0	TGCAGTGGAAGAAATACCAACCCCATGAATGAAAATAGTGAAAGAAATGGAACACGAGAAAGAGCTCAG	NLL-03	24017900	0.103663	A	A	A	B	A	B	B	B	A	A	B	B	B	A	B	B	B	A	B	-	-	A	B	A	A	A	B	B	B	A	A	A	B	B	A	B	-	A	A
LangCGRIL_PAV02366	CxG_LG05	25.2587	0.0607735	0.529412	0.470588	0	TGCAGTGCAGTGCAGTACAGGCAGGACCCTGGGTAATCCATCTAATCCCCCAAAGTGCAATAGAACACA	NLL-03	24131884	0.103663	A	A	A	B	A	B	B	B	A	A	B	B	B	A	B	B	B	-	B	A	A	A	B	A	A	A	B	B	B	A	A	A	B	B	A	B	A	A	A
LangCGRIL_PAV02367	CxG_LG05	25.2587	0.0662983	0.532544	0.467456	0	TGCAGTGCAGTACAGGCAGGACCCTGGGTAATCCATCTAATCCCCCAAAGCGCAATAAAACACAAAACC	NLL-03	24131889	0.103663	A	A	A	B	A	B	B	B	A	A	B	B	B	A	B	B	B	A	-	A	A	A	B	A	A	A	B	B	B	-	A	A	B	B	A	B	A	A	A
LangCGRIL_PAV15698	CxG_LG05	25.2587	0.0939227	0.573171	0.426829	0	TGCAGTAATCTGCATATTTCCAAATTCCATATATAATCTGCATATTAGTCTAGGTAGTTATAGTGATGC	Scaffold_18_58	4311	0.103662	A	A	A	B	A	B	B	B	A	A	B	B	-	A	B	B	B	A	B	A	A	A	B	A	A	A	B	B	B	A	A	A	-	B	A	B	A	A	A
LangCGRIL_SNP0306	CxG_LG05	25.2587	0.0773481	0.526946	0.473054	0	TGCAGAAAAAAGCTTATGATATAGCATTACATATTTACATCAATGGGTACCTAACAATGCACCATAGCA	NLL-03	24014610	0.103662	A	A	A	B	A	B	B	B	A	A	B	B	B	A	B	B	B	A	B	A	A	A	B	A	A	A	B	B	B	A	A	A	B	B	A	B	-	A	A
LangCGRIL_SNP0308	CxG_LG05	25.2587	0.0552486	0.532164	0.467836	0	TGCAGCTATAAGGTCTGCCCTCATGACCACAGCATACAGAACCTACAAAAATGGTCAAACCATAAAAGA	NLL-03	24130815	0.103662	A	A	A	B	A	B	B	B	A	A	B	B	B	A	B	B	B	A	B	A	A	A	B	A	A	A	B	B	B	A	A	A	B	B	A	B	A	A	A
LangCGRIL_SNP0309	CxG_LG05	25.2587	0.038674	0.534483	0.465517	0	TGCAGGATAACAAAAATCTTCTTGTCTTAGAACTTTTATTGAGATTTACTGTTTTAGCACTTAGGTTTT	NLL-03	24131818	0.103662	A	A	A	B	A	B	B	B	A	A	B	B	B	A	B	B	B	A	B	A	A	A	B	A	A	A	B	B	B	A	A	A	B	B	A	B	A	A	A
LangCGRIL_SNP0310	CxG_LG05	25.2587	0.0552486	0.538012	0.461988	0	TGCAGACAAATCAAATTGTAAGCCAACTTATACATTACAGTTACAGATCGGAAGAGCGGTTCAGCAGGA	NLL-03	24141640	0.103662	A	A	A	B	A	B	B	B	A	A	B	B	B	A	B	B	B	A	B	A	A	A	B	A	A	A	B	B	B	A	A	A	B	B	A	B	A	A	A
LangCGRIL_SNP0311	CxG_LG05	25.2587	0.364641	0.53913	0.46087	0	TGCAGCCGCATATTCTTGAGACCACCACTATTTGTGTACTTAAATTCAGTTTTTACAGATCGGAAGAGC	NLL-03	24151905	0.103662	-	-	A	B	A	-	-	B	A	-	B	B	B	A	-	-	B	-	-	A	-	A	B	A	-	-	-	B	B	-	A	-	-	-	-	B	-	A	A
LangCGRIL_SNP2445	CxG_LG05	25.2587	0.0883978	0.533333	0.466667	0	TGCAGCCGCATATTCTTGAGACCACCACTATTTGTGTACTTACAGATCGGAAGAGCGGTTCAGCAGGAA	Unmapped	NA	0.103661	A	A	A	B	-	B	B	B	A	-	B	B	B	A	B	B	B	A	B	A	A	A	B	A	A	A	B	B	B	A	A	A	B	B	-	B	A	A	A
LangCGRIL_PAV17202	CxG_LG05	25.5732	0.0662983	0.550296	0.449704	0	TGCAGCAGCAAGCAATAAATAGCCCTAAACCATGAACCTGAACCCTGAACCCTGAATCCTGAACCCTAG	Unmapped	NA	0.0651457	A	A	A	B	A	B	B	B	A	A	B	B	B	A	B	B	B	A	B	A	A	A	B	A	A	A	B	B	B	A	A	A	B	B	A	B	A	A	A
LangCGRIL_SNP0307	CxG_LG05	25.5732	0.0718232	0.529762	0.470238	0	TGCAGCAGCTTTGGGAGAGAAATCTAGCAATGAAGTAAAGAAGTATGTTTTCTCTTCTCCTAATCCCAC	NLL-03	24130458	0.0651454	A	A	A	B	A	B	B	B	A	A	B	B	B	A	B	B	B	A	-	A	A	A	B	A	A	A	B	B	B	A	-	A	B	B	A	B	A	A	-
LangCGRIL_SNP0312	CxG_LG05	28.1395	0.0497238	0.52907	0.47093	0	TGCAGCTGTTGTAACCGAAAGAATTCAAGAAGCTCATCAGAATAAGTCTGCTCCACTAATGATGCTATT	NLL-03	24591712	0.0265418	A	A	A	B	A	B	B	B	A	A	B	B	B	A	B	B	B	A	B	A	A	A	B	A	A	A	A	B	B	A	A	A	A	B	A	B	A	B	B
LangCGRIL_SNP0313	CxG_LG05	30.0154	0.0773481	0.508982	0.491018	0	TGCAGGAAATAAATGTTCTGTTGAAGAAGCTAGATTTTATAGCAACATCGTTGTTCACAACGGACCTGC	NLL-03	24665292	0.135292	A	A	A	B	B	B	B	B	A	A	B	B	B	A	B	B	B	A	B	-	A	A	B	A	A	A	A	B	B	A	A	A	A	B	A	B	A	B	B
LangCGRIL_SNP0314	CxG_LG05	30.3299	0.0883978	0.49697	0.50303	0	TGCAGGGAATTTGTGGGTTGTGTCCGCTGCATAAGAATTCTATCACCGACCGAAGTTGAGCAAATGAGT	NLL-03	24767725	0.0937624	A	A	A	B	B	B	B	B	A	A	B	B	B	A	B	B	B	A	B	A	A	A	B	A	A	A	A	B	B	A	A	A	A	B	A	B	A	B	B
LangCGRIL_SNP0315	CxG_LG05	30.3299	0.0607735	0.5	0.5	0	TGCAGAGAGCATGTGTACAAATTGATATATCAGTGCCTCACAAGATATAGGGTCACATTATTGACACTT	NLL-03	24767791	0.0937624	A	A	A	B	B	B	B	B	A	A	B	B	B	A	B	B	B	A	B	A	A	A	B	A	A	A	A	B	B	A	A	A	A	B	A	B	A	B	B
LangCGRIL_SNP2273	CxG_LG05	30.6348	0.0662983	0.497041	0.502959	0	TGCAGAGGAAGTGGTGACTAAACTTGATAAGAGGCCAACTAATATGGCATTGTTATATGTGGTTGGTTC	Scaffold_30_5	3608	0.0677246	A	A	B	B	B	B	B	B	A	A	B	B	B	A	B	B	B	A	B	A	A	A	B	A	A	A	A	B	B	A	A	A	A	B	A	B	A	B	B
LangCGRIL_PAV02394	CxG_LG05	32.1978	0.0718232	0.505952	0.494048	0	TGCAGCTTAGTGATTGGATGCGTTATTTGTGGAGCGAATTGAGTTGAAATTTTCTTTACAGATCGGAAG	NLL-03	24881420	0.089276	A	A	B	B	B	B	B	B	A	A	B	B	B	A	B	B	B	A	B	A	A	A	A	A	A	A	B	B	B	-	A	A	A	B	A	B	A	B	B
LangCGRIL_PAV02395	CxG_LG05	32.1978	0.0718232	0.52381	0.47619	0	TGCAGCTTAGTGATTGGATGCGTTATTTGTGGCGCGCATTGAGTTGAAATTTTCTTTACAGATCGGAAG	NLL-03	24881420	0.089276	A	A	B	B	B	B	B	B	A	A	B	B	B	A	B	B	B	A	B	A	A	A	A	A	A	A	B	-	B	A	A	A	A	B	A	B	A	B	B
LangCGRIL_SNP0316	CxG_LG05	32.1978	0.0607735	0.511765	0.488235	0	TGCAGCTTAGTGATTGGATGCGTTATTTGTGGCGCGCATTGAGTTGAAATTTTCTTTACAGATCGGAAG	NLL-03	24881420	0.089276	A	A	B	B	B	B	B	B	A	A	B	B	B	A	B	B	B	A	B	A	A	A	A	A	A	A	B	B	B	A	A	A	A	B	A	B	A	B	B
LangCGRIL_PAV02398	CxG_LG05	34.1342	0.0441989	0.491329	0.508671	4	TGCAGCGCCAAACCAACACTAATTTTTTACAGATCGGAAGAGCGGTTCAGCAGGAATGCCGAGACCGAT	NLL-03	24928519	0.0379244	A	A	B	B	B	B	B	B	A	A	B	B	B	A	B	B	B	B	B	A	A	A	A	A	A	A	B	B	B	A	A	A	A	B	A	B	A	B	B
LangCGRIL_PAV02397	CxG_LG05	35.3924	0.0662983	0.508876	0.491124	0	TGCAGACCTCACACTCTTATACTGAAAGGTAAGGTTTTGTATAAGACCAATTTTCAAGAAATATGTTTG	NLL-03	24921468	0.0778562	A	A	B	B	B	B	B	B	A	A	B	B	B	A	B	B	B	B	B	A	A	A	A	A	A	A	B	B	B	A	A	A	A	B	A	B	A	B	B
LangCGRIL_PAV02399	CxG_LG05	35.3924	0.0718232	0.505952	0.494048	0	TGCAGAATTTCATTTATCATGTTTGGATATCATTTAGAATTGCAATTATAATTGCAGGCATAATTCCAT	NLL-03	24928546	0.0778562	A	A	B	B	B	B	B	B	A	A	B	B	B	A	B	B	B	B	B	A	A	A	A	A	A	A	B	B	B	A	A	A	A	B	A	B	A	B	B
LangCGRIL_PAV02396	CxG_LG05	35.6936	0.0441989	0.50289	0.49711	0	TGCAGACCTCACACTCTTATACTGAAAGGTAAGGTTTTGTTTGTGCAATTTTGAAGAAATTTGTTTGTG	NLL-03	24921468	0.144663	A	A	B	B	B	B	B	B	A	A	B	B	B	A	B	B	B	B	B	A	A	A	A	A	A	A	B	B	B	A	A	A	A	B	A	B	A	B	B
LangCGRIL_SNP0317	CxG_LG05	35.6936	0.0773481	0.502994	0.497006	0	TGCAGTGTAATCAAAACAATAACAGAAGCTTAGAGTTCAATTCAATAAACTTTGACAAATAAAAAATGA	NLL-03	24921534	0.144663	A	A	B	B	B	B	B	B	A	A	B	B	B	A	B	B	B	B	B	A	A	A	A	A	A	A	B	B	B	-	A	A	A	B	A	B	A	B	B
LangCGRIL_PAV17124	CxG_LG05	36.2924	0.0607735	0.511765	0.488235	0	TGCAGGTAGTAACTATATGGACAAGAAAATTATCCAAGTATGGACAAGAAAATTATCCAAGTGCTATAG	Unmapped	NA	0.164237	A	A	B	B	B	B	B	B	A	A	B	B	B	A	B	B	B	B	B	A	A	A	A	A	A	A	B	B	B	-	A	A	A	B	A	B	A	B	B
LangCGRIL_PAV02405	CxG_LG05	36.603	0.0883978	0.509091	0.490909	0	TGCAGGTAGTAACTATATGGACAAGAAAATTATCCAAGTGCTATAGATATACAAATTGCAGAATTGGAG	NLL-03	24991469	0.0872332	A	A	B	B	B	B	B	B	A	A	B	B	B	A	B	B	B	B	B	-	A	A	A	A	A	A	B	B	B	A	A	A	A	B	A	B	A	B	B
LangCGRIL_SNP0322	CxG_LG05	36.603	0.337017	0.575	0.425	0	TGCAGATTAAGCATATCAGGGAAAGAAAACAATATTGGTTAGGCGTAAAACAAATGGTAAAGCAAAAAA	NLL-03	25113225	0.0872331	A	-	B	-	-	B	-	B	A	A	-	B	-	A	-	B	-	-	-	-	A	A	A	-	-	-	-	B	B	A	A	-	-	B	A	-	-	B	B
LangCGRIL_PAV02409	CxG_LG05	36.9174	0.0773481	0.520958	0.479042	0	TGCAGGGACAGTAAAAACAGACGGATAAGAAAAAACAAATAAGATCACAGTAAAAGAATAGAGTATGAC	NLL-03	25055423	0.0668438	A	A	B	B	B	B	B	B	A	A	B	B	B	A	B	B	B	B	B	A	A	A	A	A	A	A	B	B	B	A	A	A	A	B	A	B	A	B	B
LangCGRIL_PAV17178	CxG_LG05	36.9174	0.0552486	0.532164	0.467836	0	TGCAGGGACAGTAAAAATAGACGGATCAGAAAAAACAAATAAGATCACAGCAAAAGAATAGAGTATGAC	Unmapped	NA	0.0668439	A	A	B	B	B	B	B	B	A	A	B	B	B	A	B	B	B	B	B	A	A	A	A	A	A	A	B	B	B	A	A	A	A	B	A	B	A	B	B
LangCGRIL_SNP0319	CxG_LG05	36.9174	0.0607735	0.529412	0.470588	0	TGCAGCGCATTCATGACAAATGGATGACACGAAGCACGTGTAGTTTAGACGATGATGAAATTGATGCAG	NLL-03	25056603	0.0668439	A	A	B	B	B	B	B	B	A	A	B	B	B	A	B	B	B	B	B	A	A	A	A	A	A	A	B	B	B	-	A	A	A	B	A	B	A	B	B
LangCGRIL_SNP2427	CxG_LG05	36.9174	0.0607735	0.529412	0.470588	0	TGCAGGGACAGTAAAAATAGACGGATCAGAAAAAACAAATAAGATCACAGCAAAAGAATAGAGTATGAC	Unmapped	NA	0.066844	A	A	B	B	B	B	B	B	A	A	B	B	B	A	B	B	B	B	B	A	A	A	A	A	A	A	B	B	B	A	A	A	A	B	A	B	A	B	B
LangCGRIL_PAV02418	CxG_LG05	37.5386	0.0607735	0.523529	0.476471	0	TGCAGGAACAAAAACTCGATAAACTGGTGATAGATCCTGCCAATGCTAAAGAATTCGAAAGACCATTCA	NLL-03	25086908	0.153595	A	A	B	B	B	B	B	B	A	A	A	B	B	A	B	B	B	B	B	A	A	A	A	A	A	A	B	B	B	A	A	A	A	B	A	B	A	B	B
LangCGRIL_PAV02413	CxG_LG05	38.5064	0.0773481	0.461078	0.538922	2	TGCAGACATTGTTTTCTACTAACTGTACGAATAAGAGGGATGACCAATTTACAGATCGGAAGAGCGGTT	NLL-03	25063085	0.247704	A	A	B	B	B	B	B	B	A	A	A	B	B	A	B	B	B	B	B	A	A	-	A	A	A	A	B	B	B	A	A	A	A	B	A	B	A	B	B
LangCGRIL_PAV02417	CxG_LG05	39.1687	0.0828729	0.53012	0.46988	0	TGCAGGAACCAAAACTCGATAAACTGGTGATAGATCCTGCCAATGCTAAAGAATTCGAGAGACCATTCA	NLL-03	25086908	0.238628	A	A	B	B	B	B	B	B	A	A	A	B	B	A	B	B	B	B	B	A	-	A	A	A	A	A	B	B	B	A	A	A	-	B	A	B	A	B	B
LangCGRIL_SNP0320	CxG_LG05	39.1687	0.0552486	0.538012	0.461988	0	TGCAGTGCCTCATGCTCAGCTCTAATACGGAAAGGAACACCATTTTTTTGATACACATTGCTCTGTGCC	NLL-03	25086306	0.238628	A	A	B	B	B	B	B	B	A	A	A	B	B	A	B	B	B	B	B	A	A	A	A	A	A	A	B	B	B	A	A	A	A	B	A	B	A	B	B
LangCGRIL_SNP0321	CxG_LG05	39.1687	0.0662983	0.538462	0.461538	0	TGCAGGAACCAAAACTCGATAAACTGGTGATAGATCCTGCCAATGCTAAAGAATTCGAGAGACCATTCA	NLL-03	25086908	0.238628	A	A	B	B	B	B	B	B	A	A	A	B	B	A	B	B	B	B	B	A	A	A	A	A	A	A	B	B	B	A	A	A	A	B	A	B	A	B	B
LangCGRIL_SNP0323	CxG_LG05	39.1687	0.0607735	0.535294	0.464706	0	TGCAGCTACCTGTTGGATCATTCCATCAACCTTCAAGTGTAGAAAAGGAGGTTTGTATACTGGTCTCTT	NLL-03	25126559	0.238628	A	A	B	B	B	B	B	B	A	A	A	B	B	A	B	B	B	B	B	A	A	A	A	A	A	A	B	B	B	A	A	A	A	B	A	B	A	B	B
LangCGRIL_SNP0327	CxG_LG05	47.7711	0.0662983	0.508876	0.491124	1	TGCAGCGACTTCTCGCGAACCTGGACACAAAGTTTCTGATGAGATTCAACTTCCTCATCTAATCTCTTC	NLL-03	26430755	0.0312562	A	B	B	B	B	B	A	B	B	A	A	B	B	A	B	B	B	A	B	A	A	A	-	A	B	A	B	B	B	A	A	A	A	A	A	B	A	B	B
LangCGRIL_PAV02482	CxG_LG05	49.9948	0.165746	0.668874	0.331126	5	TGCAGCCTAAAACAAAAAAATTCAAATTCAAATCAGCATTTCCATGACCTAAATAATCATCTTCATAAT	NLL-03	26344724	0.0834115	A	B	B	B	B	B	A	B	B	A	A	B	B	A	B	B	B	A	B	A	A	A	-	A	B	A	B	B	-	A	A	A	A	A	A	-	A	B	-
LangCGRIL_PAV02488	CxG_LG05	53.006	0.0773481	0.526946	0.473054	1	TGCAGTGCAGTGAGAATAAAATTGAAGAGTAACTCAATTTTTTTTTTTTGCATATACTAATTTGATCCT	NLL-03	26518271	0.0127231	A	B	B	B	B	B	A	B	B	A	A	B	B	A	B	B	B	A	B	A	A	A	B	A	B	A	B	B	B	A	B	A	A	A	A	-	A	B	B
LangCGRIL_PAV02487	CxG_LG05	53.3204	0.0497238	0.488372	0.511628	0	TGCAGTGTTCCCCTCTTCAAACTCCAATAACTGCGTCGATAAAAAACAAAACCATGTTAGAACTTGGCT	NLL-03	26517712	0.00543411	A	B	B	B	B	B	A	B	B	A	A	B	B	A	B	B	B	A	B	A	A	A	B	A	B	A	B	B	B	-	B	A	A	A	A	B	A	B	B
LangCGRIL_PAV09805	CxG_LG05	53.3204	0.0607735	0.488235	0.511765	0	TGCAGTGTTCCCCTCTTCGAACTCCAATAACTGCGTTGATAAAAAACAAAACCATGTTAGAACTTGGCT	NLL-12	11956488	0.00543412	A	B	B	B	B	B	A	B	B	A	A	B	B	A	B	B	B	A	B	A	A	A	B	-	B	A	B	B	B	A	B	A	A	A	A	B	A	B	B
LangCGRIL_SNP0329	CxG_LG05	53.3204	0.038674	0.494253	0.505747	0	TGCAGTGTTCCCCTCTTCAAACTCCAATAACTGCGTCGATAAAAAACAAAACCATGTTAGAACTTGGCT	NLL-03	26517712	0.00543412	A	B	B	B	B	B	A	B	B	A	A	B	B	A	B	B	B	A	B	A	A	A	B	A	B	A	B	B	B	-	B	A	A	A	A	B	A	B	B
LangCGRIL_SNP0924	CxG_LG05	53.3204	0.0331492	0.497143	0.502857	0	TGCAGATTCATCTGAAGAGGTTGATGACAAATCTAACAAAAAGGTTGAATGAAATTGAAGCTTCCCAAT	NLL-08	5364505	0.00543412	A	B	B	B	B	B	A	B	B	A	A	B	B	A	B	B	B	A	B	A	A	A	B	A	B	A	B	B	B	A	B	A	A	A	A	B	A	B	B
LangCGRIL_SNP0328	CxG_LG05	53.6146	0.038674	0.505747	0.494253	1	TGCAGAAGTAAGCCCACATATATAGTTTGATATCTTTCTGTTTTCATCAGTTGGAGAGATCATATATCA	NLL-03	26499712	0.00409867	A	B	B	B	B	B	A	B	B	A	A	B	B	A	B	B	B	A	B	A	A	A	B	A	B	A	B	B	B	A	A	A	A	A	A	B	A	B	B
LangCGRIL_SNP0331	CxG_LG05	54.2063	0.0441989	0.508671	0.491329	0	TGCAGACTTGATATGGTAATTGGCAGCATTACAGTTCATTAGTGTTACAGATCGGAAGAGCGGTTCAGC	NLL-03	26600646	0.00469003	A	B	B	A	B	B	A	B	B	A	A	B	B	A	B	B	B	A	B	A	A	A	B	A	B	A	B	B	B	-	B	A	A	A	A	B	A	B	B
LangCGRIL_PAV02499	CxG_LG05	56.094	0.0662983	0.514793	0.485207	0	TGCAGTAGATAATGATGAGCATATGATCTAAACATAAATACCTCATGTTCTTACAGATCGGAAGAGCGG	NLL-03	26641099	0.0477911	A	B	B	A	B	B	A	B	B	A	A	B	B	A	B	B	B	A	B	A	A	A	B	A	B	A	B	B	-	A	B	A	B	A	A	B	A	B	-
LangCGRIL_PAV02500	CxG_LG05	56.094	0.0773481	0.48503	0.51497	0	TGCAGTAGATAATGATGAGCATATGATCTAAACATAAATACCTTATCTTCTTACAGATCGGAAGAGCGG	NLL-03	26641099	0.0477911	A	B	B	A	B	B	A	B	B	A	A	B	B	A	B	B	B	A	B	A	A	A	B	A	B	A	B	B	B	A	B	A	B	A	A	B	A	B	B
LangCGRIL_PAV02501	CxG_LG05	56.094	0.0497238	0.505814	0.494186	0	TGCAGTTTTTGGACCAATATGCGCACAAATAAGAAATCAATAGTGTGCAAGTGAAAGATGCTCTTACAG	NLL-03	26646826	0.0477911	A	B	B	A	B	B	A	B	B	A	A	B	B	A	B	B	B	A	B	A	A	A	B	A	B	A	B	B	B	A	B	A	B	A	A	B	A	B	B
LangCGRIL_SNP0332	CxG_LG05	56.094	0.038674	0.505747	0.494253	0	TGCAGTAGATAATGATGAGCATATGATCTAAACATAAATACCTCATGTTCTTACAGATCGGAAGAGCGG	NLL-03	26641099	0.0477911	A	B	B	A	B	B	A	B	B	A	A	B	B	A	B	B	B	A	B	A	A	A	B	A	B	A	B	B	B	A	B	A	B	A	A	B	A	B	B
LangCGRIL_PAV17155	CxG_LG05	56.7269	0.0718232	0.52381	0.47619	0	TGCAGAGTTCAGACTAAGATTCAAATTTCTTACAGATCGGAAGAGCGGTTCAGCAGGAATGCCGAGACC	Unmapped	NA	0.15094	A	B	B	A	B	B	A	B	B	A	A	B	B	A	B	B	B	A	B	A	A	A	B	A	B	A	B	B	-	A	-	A	B	A	A	B	A	B	B
LangCGRIL_SNP0334_A1	CxG_LG05	56.7269	0.038674	0.505747	0.494253	0	TGCAGCAACAACATGCTGTTGAAGAATTCAATTTCGATACTTATTTATCCTCTTTACACACATATCTTG	NLL-03	26672224	0.15094	A	B	B	A	B	B	A	B	B	A	A	B	B	A	B	B	B	A	B	A	A	A	B	A	B	A	B	B	B	A	B	A	B	A	A	B	A	B	B
LangCGRIL_PAV02502	CxG_LG05	57.3721	0.0607735	0.482353	0.517647	1	TGCAGAGTTCAGACTATAAGATTCAAATTTCTTACAGATCGGAAGAGCGGTTCAGCAGGAATGCCGAGA	NLL-03	26667808	0.0965708	A	B	B	A	B	B	A	B	B	A	A	B	B	A	B	B	B	A	B	A	A	A	B	A	B	A	B	B	B	A	B	A	B	A	A	B	A	B	B
LangCGRIL_SNP0108	CxG_LG05	59.4141	0.104972	0.512346	0.487654	0	TGCAGAATGTTCACACGCTTTTCATTTTCCTTGCATAGCTTCACATGTTCGAAACCATGGTAGTCTCGT	NLL-02	5821062	0.0430019	A	B	B	A	B	B	A	B	B	-	A	A	B	A	B	B	-	A	B	A	A	A	B	A	B	A	-	B	B	A	B	A	B	A	A	-	A	B	B
LangCGRIL_SNP0336	CxG_LG05	60.382	0.038674	0.511494	0.488506	0	TGCAGCAACAGCAGTATCCATATCTGCAAGAATATGAAAGAAAGATCAGCAGGAAACTGTGACAGATGA	NLL-03	26810047	0.0290768	A	B	B	A	B	B	A	B	B	A	A	A	B	A	B	B	B	A	B	A	A	A	B	A	B	A	B	B	B	A	B	A	B	A	B	B	A	B	B
LangCGRIL_PAV02527	CxG_LG05	60.6887	0.0662983	0.532544	0.467456	0	TGCAGAATTACTAATTGATCTCAGTTATATCCCCATCTTTCAATATTACAGATCGGAAGAGCGGTTCAG	NLL-03	26988942	0.0197826	A	B	B	A	B	B	A	B	B	A	A	A	B	A	B	B	B	A	B	A	A	A	B	A	B	A	B	B	B	-	B	A	B	A	B	B	A	B	B
LangCGRIL_SNP0337	CxG_LG05	60.6887	0.0276243	0.517045	0.482955	0	TGCAGAAGGAAACAAAACATGTAATTATAATTGCAAGCTAATAGGTAAGTTGAAGACAACATGAGAGAA	NLL-03	26966097	0.0197826	A	B	B	A	B	B	A	B	B	A	A	A	B	A	B	B	B	A	B	A	A	A	B	A	B	A	B	B	B	A	B	A	B	A	B	B	A	B	B
LangCGRIL_PAV02528	CxG_LG05	60.9936	0.0331492	0.502857	0.497143	0	TGCAGATATTGAGAAAGCTGAAATCAAGACATGGGTAAAAAATGAGATATGAGAGAACACTTCTGTTTT	NLL-03	26988990	0.034989	A	B	B	A	B	B	A	B	B	A	A	A	B	A	B	B	B	A	B	A	A	A	B	A	B	A	B	B	B	-	B	A	B	A	B	B	A	B	B
LangCGRIL_PAV15876	CxG_LG05	61.2966	0.0607735	0.517647	0.482353	0	TGCAGAGGTGATATTTCATGATAACCCTAGAAAAGGCATCGGGTTATGGATTTGTGTCCTTCAAGTCCA	Scaffold_235_2	34137	0.0543178	A	B	B	A	B	B	A	B	B	A	A	A	B	A	B	B	B	A	B	A	A	-	B	A	B	A	B	-	B	A	B	A	B	A	B	B	A	B	B
LangCGRIL_SNP2254	CxG_LG05	61.2966	0.0441989	0.508671	0.491329	0	TGCAGAAACAACACTTCCACTACCAATTCCTGAATCAAAAAACTCCTTGAGATCCTTAGACCTTCCTTC	Scaffold_235_2	34203	0.0543179	A	-	B	A	B	B	A	B	B	A	A	A	B	A	B	B	B	A	B	A	A	B	B	A	B	A	B	B	B	A	B	A	B	A	B	B	A	B	B
LangCGRIL_PAV15875	CxG_LG05	61.6072	0.0607735	0.5	0.5	0	TGCAGAGGTGATATTTCATGATAACCCTAGAAAGGCATCGGGTTATGGATTTGTGTCCTTCAAGTCCAA	Scaffold_235_2	34137	0.0403447	A	B	B	A	B	B	A	B	B	A	-	A	B	A	B	B	B	A	B	A	A	B	B	A	B	A	B	B	B	A	B	A	B	-	B	B	A	B	B
LangCGRIL_PAV17072	CxG_LG05	61.6072	0.0441989	0.508671	0.491329	0	TGCAGTTGGCGAAAAAGGAAATCACCCGGAGCCCTTTACAGATCGGAAGAGCGGTTCAGCAGGAATGCC	Unmapped	NA	0.0403446	A	B	B	A	B	B	A	B	B	A	A	A	B	A	B	B	B	A	B	A	A	B	B	A	B	A	B	B	B	A	B	A	B	A	B	B	A	B	B
LangCGRIL_PAV02530	CxG_LG05	61.9139	0.0497238	0.5	0.5	0	TGCAGTCATATTGTGACAATCACAAATCTTTGGCCAACTGAAAACAGTTCTAGCAGTTCTTGCTTGACA	NLL-03	27030405	0.0579091	A	B	B	A	B	B	A	B	B	A	A	A	B	A	B	B	B	A	B	A	-	B	B	A	B	-	B	B	B	A	B	A	B	A	B	B	-	B	B
LangCGRIL_PAV02531	CxG_LG05	61.9139	0.0497238	0.494186	0.505814	0	TGCAGAGAGTGGTGAACTTCTAGCTATTGTCTCATTTTTCTTTGTCTTGGATCTATGCCTGTAATGGTC	NLL-03	27030471	0.0579091	A	B	B	A	B	B	A	B	B	A	A	A	B	A	B	B	B	A	B	A	A	B	B	A	B	A	B	B	B	A	B	A	B	A	B	B	A	B	B
LangCGRIL_SNP0339	CxG_LG05	61.9139	0.0331492	0.502857	0.497143	0	TGCAGAAATTCATTCAAACAATTTGATGCCTTACGCTTCTAGAGAAGCCAGTAGAAGCTAATAAAAAAC	NLL-03	27014539	0.0579091	A	B	B	A	B	B	A	B	B	A	A	A	B	A	B	B	B	A	B	A	A	B	B	A	B	A	B	B	B	A	B	A	B	A	B	B	A	B	B
LangCGRIL_PAV15401	CxG_LG05	63.1721	0.0607735	0.476471	0.523529	0	TGCAGAAGTACCCTTCTTATGAGATTGATTGGGATTCACTGTGAAGTGTCTTTGTTTGTCACATGTTTA	Scaffold_132_126	27647	0.125007	A	B	B	A	B	B	B	B	B	A	A	A	B	A	B	B	B	A	B	A	-	B	B	-	B	A	B	B	B	B	B	A	B	A	B	B	A	B	B
LangCGRIL_PAV15402	CxG_LG05	63.1721	0.0773481	0.532934	0.467066	0	TGCAGAAGTACCCTTCTTATGAGATTGATTGGGATTCACTGTGAAGTGTCTTTGTTTGTGTCACATGTT	Scaffold_132_126	27647	0.125007	A	B	B	A	B	B	B	B	B	A	A	A	B	A	B	B	B	A	B	A	A	B	B	A	B	A	B	B	B	B	B	A	B	A	B	-	A	B	B
LangCGRIL_SNP0341	CxG_LG05	64.4069	0.0276243	0.511364	0.488636	0	TGCAGACATACAGGATGCATATCAGGTGAGAGGCGTGTACATCTAAACCATAGCATCGTACATGAATAG	NLL-03	27429807	0.0187085	A	B	B	A	B	B	B	B	B	A	-	A	B	A	B	B	B	A	B	A	A	B	B	A	B	A	B	B	B	B	B	A	B	A	B	B	A	B	B
LangCGRIL_PAV15408	CxG_LG05	66.2946	0.0662983	0.473373	0.526627	0	TGCAGAAACACTAGCAGTAACTAAAAGTTCCATCTATATATATGCTTATCAACTATAAAATTATTACAG	Scaffold_132_76	41142	0.00237744	A	B	B	A	B	B	B	B	B	A	A	A	B	A	B	B	A	A	B	A	A	B	B	A	B	A	B	B	B	B	B	A	B	A	B	B	A	B	B
LangCGRIL_PAV15409	CxG_LG05	66.2946	0.0497238	0.488372	0.511628	0	TGCAGTCTTGAAAAAAATCACATTTCTATAATTACAACACTATGTCATCATTTTTCAATTACAGATCGG	Scaffold_132_76	41208	0.00237746	A	B	B	A	B	B	B	B	B	A	A	A	B	A	B	B	A	A	B	A	A	B	B	A	B	A	B	B	B	B	B	A	B	A	B	B	A	B	B
LangCGRIL_PAV15407	CxG_LG05	67.2562	0.0662983	0.502959	0.497041	0	TGCAGAAACACCAGCAGTAACTAAAAGTTCCATCTATATATATGCTTATCAACTATAAAGTTATTACAG	Scaffold_132_76	41142	0.0191022	A	B	B	A	B	B	B	B	B	A	B	A	B	A	B	B	A	A	B	A	A	B	B	A	B	A	B	B	B	B	-	A	B	A	B	B	A	B	B
LangCGRIL_PAV17085	CxG_LG05	67.2562	0.0552486	0.502924	0.497076	0	TGCAGAATAGGAATGAGGTATCAGTCCAATTTTACCATGATTTTCTTGAAACTGTACTTCCCAGATATC	Unmapped	NA	0.0191022	A	B	B	A	B	B	B	B	B	A	-	A	B	A	B	B	A	A	B	A	A	B	B	A	B	A	B	-	-	B	B	A	B	A	B	B	A	B	B
LangCGRIL_PAV17104	CxG_LG05	67.2562	0.0220994	0.485876	0.514124	0	TGCAGTCTTGAAAAAAATCACATATTTCTATAATTACAACACTATGTCTTCTTTTTTCAATTACAGATC	Unmapped	NA	0.0191021	A	B	B	A	B	B	B	B	B	A	B	A	B	A	B	B	A	A	B	A	A	B	B	A	B	A	B	B	B	B	B	A	B	A	B	B	A	B	B
LangCGRIL_SNP2215	CxG_LG05	67.2562	0.038674	0.488506	0.511494	0	TGCAGAAACACTAGCAGTAACTAAAAGTTCCATCTATATATATGCTTATCAACTATAAAATTATTACAG	Scaffold_132_76	41142	0.0191021	A	B	B	A	B	B	B	B	B	A	-	A	B	A	B	B	A	A	B	A	A	B	B	A	B	A	B	B	B	B	B	A	B	A	B	B	A	B	B
LangCGRIL_SNP0342	CxG_LG05	68.8491	0.0552486	0.479532	0.520468	0	TGCAGGTTGTCTCCGTCTCTTCAGCCTCGATGCCCTGGTCAGAGTGCAGCAGCCACTTATATATTTTAG	NLL-03	27537755	0.0279112	A	B	B	A	B	B	B	B	B	A	B	A	B	A	B	B	A	A	B	A	A	B	B	A	B	A	B	B	B	B	B	A	B	A	B	B	A	B	B
LangCGRIL_PAV02551	CxG_LG05	69.1503	0.0552486	0.461988	0.538012	0	TGCAGCTGTCTATGCTTGTGCCGAGGAGCAAGGTTTTGAGATTTTAGAGGTATATTTTATATATTTTTT	NLL-03	27554299	0.0404982	A	B	B	A	B	B	B	B	B	A	B	A	B	A	B	B	A	A	B	A	A	B	B	A	B	A	B	B	B	B	B	A	B	A	B	B	A	B	B
LangCGRIL_PAV17099	CxG_LG05	69.1503	0.0828729	0.487952	0.512048	0	TGCAGCTGTCTATGCTTGTGCCGAGGAGCAAGGTTTTGAGATTTTAGAGGTATCATCGTTTATTTTATA	Unmapped	NA	0.0404983	A	B	B	A	B	B	B	B	B	A	B	A	B	A	B	B	A	A	B	A	A	B	B	A	B	A	B	B	B	B	B	A	-	A	B	B	A	-	-
LangCGRIL_PAV02554	CxG_LG05	69.4534	0.0497238	0.465116	0.534884	0	TGCAGATGCAAGACACTGTACTAAGTATTTATCAAAACTCCAAAAATCGACACTGTTTAGGTGTTGTTT	NLL-03	27595161	0.0305184	A	B	B	A	B	B	B	B	B	A	B	A	B	B	B	B	A	A	B	A	A	B	B	A	B	A	B	B	B	B	B	-	B	A	B	B	A	B	B
LangCGRIL_PAV02555	CxG_LG05	69.4534	0.0718232	0.458333	0.541667	0	TGCAGATGCAAGACACTGTACTAAGTATTTATCAAAACTCCAAAAATCGACACTGTTTTACAGATCGGA	NLL-03	27595169	0.0305184	A	B	B	A	B	B	B	B	B	A	B	A	B	B	B	B	A	A	B	A	A	B	B	A	B	A	B	B	-	B	B	B	B	A	B	B	A	B	B
LangCGRIL_SNP0345	CxG_LG05	69.4534	0.0773481	0.45509	0.54491	0	TGCAGCAATCTATTCTATTATTTATGAATTCTCAGTATAAATAATCAATGATATTTACAGATCGGAAGA	NLL-03	27623679	0.0305184	A	B	B	A	B	B	B	B	B	A	B	A	B	B	-	B	A	A	B	A	A	B	B	A	B	A	B	B	B	B	B	B	B	A	B	B	A	B	B
LangCGRIL_SNP0344	CxG_LG05	69.751	0.038674	0.465517	0.534483	1	TGCAGCATGGAGAATATGTCTCCTTGGGAAAGGTACCATTATTGGTTTGTGGAAGGCACCATTCTTACA	NLL-03	27567586	0.0318512	A	B	B	A	B	B	B	B	B	A	B	A	B	A	B	B	A	A	B	A	A	B	B	A	B	A	B	B	B	B	B	B	B	A	B	B	A	B	B
LangCGRIL_PAV02563	CxG_LG05	71.3439	0.0994475	0.441718	0.558282	0	TGCAGCATAAAACAAAACAATCGTTTACTCCAGACCGAAAATTCAATCCAAAATCATACACACTGCCAT	NLL-03	27772827	0.0931069	A	B	B	A	B	B	B	B	B	A	B	A	B	B	B	B	A	A	B	-	-	B	B	A	A	A	B	B	B	B	B	B	B	A	B	B	A	B	B
LangCGRIL_SNP0346	CxG_LG05	71.3439	0.0441989	0.473988	0.526012	0	TGCAGCTCTTCACACCAAATCAAAACTTCACCCAACATCTATCCCTGGTCTAGAACAGTCAAACTAACA	NLL-03	27766274	0.0931069	A	B	B	A	B	B	B	B	B	A	B	A	B	B	B	B	A	A	B	A	A	B	B	A	A	A	B	B	B	B	B	B	B	A	B	B	A	B	B
LangCGRIL_SNP0347	CxG_LG05	71.3439	0.0441989	0.473988	0.526012	0	TGCAGAATCCGGAAAAACCTTGGCAAAACTGTGATCCGAGATTTTGCCAGCACCCTTATCAGCACACAT	NLL-03	27787852	0.0931069	A	B	B	A	B	B	B	B	B	A	B	A	B	B	B	B	A	A	B	A	A	B	B	A	A	A	B	B	B	B	B	B	B	A	B	B	A	B	B
LangCGRIL_PAV02570	CxG_LG05	73.6634	0.0552486	0.48538	0.51462	0	TGCAGATACCAGAATCCAAATAAATCAAAATTGATATCTAGGATTCTTCAGAATTCAACTTACAGATCG	NLL-03	28014080	0.0596834	A	B	B	A	B	B	B	A	B	A	A	A	B	B	B	B	A	A	B	A	A	B	B	A	A	A	B	B	B	B	B	B	B	A	B	B	A	B	B
LangCGRIL_PAV02576	CxG_LG05	75.2363	0.0718232	0.505952	0.494048	0	TGCAGCTTCGAGAGCAAAATTCAGCAGAGCATCTTCACAAATAAATCAATACATAGCATAGAAGTATAG	NLL-03	28154076	0.0491404	A	B	A	A	B	B	B	A	B	A	A	A	B	B	B	B	A	A	B	A	A	B	B	A	A	A	B	B	B	B	B	A	B	A	B	B	A	A	B
LangCGRIL_SNP0349	CxG_LG05	75.5412	0.0552486	0.497076	0.502924	0	TGCAGGTGGCCATTTTCAGAGATTTCACATGCCAGCATTGACACTCAAAGCAAGCACATAAATGTATGT	NLL-03	28285058	0.0262966	A	B	A	A	B	B	A	A	B	A	A	A	B	B	B	B	A	A	B	A	A	B	B	A	A	A	B	B	B	B	B	A	B	A	B	B	A	A	B
LangCGRIL_PAV02588	CxG_LG05	77.4652	0.0718232	0.517857	0.482143	0	TGCAGCAACATATATCAACCAACAAGGAAGAAAGTCATTCCAAGCACATAATTTGATGATTATAAAAAC	NLL-03	28728700	0.0967833	A	B	A	A	B	B	A	A	B	A	A	A	-	B	B	B	A	A	B	A	A	B	B	A	A	A	B	B	B	B	B	A	B	A	B	B	A	A	-
LangCGRIL_PAV02589	CxG_LG05	77.4652	0.0718232	0.47619	0.52381	0	TGCAGCAACATATATCAACCAATAAGAAAGAAAGTCATTCCAAGCACATAATTTGATGATTATAAAAAC	NLL-03	28728700	0.0967834	A	B	A	A	B	B	A	A	B	A	A	A	B	B	B	B	A	A	B	A	A	B	B	A	A	A	B	B	-	B	B	A	B	A	B	B	A	A	B
LangCGRIL_PAV02587	CxG_LG05	77.7857	0.0773481	0.473054	0.526946	0	TGCAGTATCAACATTTATTTAGTTCCGATACTCAACTTTCTATATTTATTGAGAGGCTTTGGACTGTTA	NLL-03	28728634	0.131312	A	B	A	A	B	B	A	A	B	A	A	A	B	B	B	B	A	A	B	A	A	B	B	A	A	A	B	B	B	B	B	A	B	A	B	B	A	A	B
LangCGRIL_SNP0351	CxG_LG05	77.7857	0.038674	0.5	0.5	0	TGCAGCAACATATATCAACCAACAAGGAAGAAAGTCATTCCAAGCACATAATTTGATGATTATAAAAAC	NLL-03	28728700	0.131312	A	B	A	A	B	B	A	A	B	A	A	A	B	B	B	B	A	A	B	A	A	B	B	A	A	A	B	B	-	B	B	A	B	A	B	B	A	A	B
LangCGRIL_SNP0352	CxG_LG05	78.4268	0.0607735	0.494118	0.505882	0	TGCAGTATACCCTATTCTGCCTACATAACCGTGTTGAATTTGAAAAGTCATTCCATTCATGATTCATTT	NLL-03	28818357	0.137081	A	B	A	A	B	B	A	A	B	A	A	A	B	B	B	B	A	A	B	B	A	-	B	A	A	A	B	-	B	B	B	A	B	A	B	B	A	A	B
LangCGRIL_PAV02594	CxG_LG05	81.0097	0.0441989	0.491329	0.508671	0	TGCAGAAAACAAAAGTTATTGGTGAGGGAATAAGGGTTGCATTGTGGGGCTTTTATAGGATTAGGAATG	NLL-03	29085388	0.00468473	A	B	A	A	B	B	A	A	B	A	A	B	B	B	B	B	A	A	-	B	A	B	B	A	A	A	A	B	B	B	B	A	B	A	B	B	A	A	B
LangCGRIL_PAV02595	CxG_LG05	81.3073	0.0497238	0.47093	0.52907	0	TGCAGAAAACAAAAGATATTGGTGAGGGAATAAGGGTTGCATTGTGGGGCTTTTATAGCATTAGGAATG	NLL-03	29085388	0.000798977	A	B	A	A	B	B	A	A	B	A	A	B	B	B	B	B	A	A	B	B	A	B	B	A	A	A	A	B	B	B	B	A	B	A	B	B	A	A	B
LangCGRIL_SNP0353	CxG_LG05	81.3073	0.0276243	0.488636	0.511364	0	TGCAGTGTTTCTCTAACCCTTTAGAGAAGTACCGCAAAAATAATAAATAAATAAATAAATAAACACAAC	NLL-03	29085322	0.000798975	A	B	A	A	B	B	A	A	B	A	A	B	B	B	B	B	-	A	B	B	A	B	B	A	A	A	A	B	B	-	B	A	B	A	B	B	A	A	B
LangCGRIL_SNP0354	CxG_LG05	81.3073	0.0276243	0.482955	0.517045	0	TGCAGAAAACAAAAGTTATTGGTGAGGGAATAAGGGTTGCATTGTGGGGCTTTTATAGGATTAGGAATG	NLL-03	29085388	0.000798983	A	B	A	A	B	B	A	A	B	A	A	B	B	B	B	B	A	A	B	B	A	B	B	A	A	A	A	B	B	B	B	A	B	A	B	B	A	A	B
LangCGRIL_SNP0355	CxG_LG05	81.6032	0.0497238	0.476744	0.523256	0	TGCAGGATAATGCTACACTCTGGAGACTATATTACTATATTGAAGCTTTTGAGAAAGCCAAAATACTCT	NLL-03	29145654	0.00934101	A	B	A	A	B	B	A	A	B	A	A	B	B	B	B	B	A	A	B	B	A	B	B	A	A	A	A	B	B	B	B	A	B	A	B	B	A	A	B
LangCGRIL_PAV02601	CxG_LG05	82.1984	0.0607735	0.482353	0.517647	0	TGCAGAAAAGCCCGCCACAAATTTTTCAATACGTTGAAGAATGGAAGTACATAATGTCATCCATTACAG	NLL-03	29246019	0.00119986	A	B	A	A	B	B	A	A	B	A	A	B	B	B	B	B	A	A	B	B	A	B	B	A	A	A	A	B	B	B	B	A	B	A	B	B	A	A	B
LangCGRIL_PAV02602	CxG_LG05	82.1984	0.038674	0.471264	0.528736	0	TGCAGAAAAGCCCGCCACAAATTTTTCAATACGTTGAAGAATGTTAGTACATAATGTCATCCATTACAG	NLL-03	29246019	0.00119986	A	B	A	A	B	B	A	A	B	A	A	B	B	B	B	B	A	A	B	B	A	B	B	A	A	A	A	B	B	B	B	A	B	A	B	B	A	A	B
LangCGRIL_SNP0356	CxG_LG05	82.1984	0.0276243	0.471591	0.528409	0	TGCAGACAATCCTTTACATTCTTTCTCTACCGATATCATTTTTGTACTACTTTCAACTTACAGATCGGA	NLL-03	29245961	0.00119986	A	B	A	A	B	B	A	A	B	A	A	B	B	B	B	B	A	A	B	B	A	B	B	A	A	A	A	B	B	B	B	A	B	A	B	B	A	A	B
LangCGRIL_SNP0358	CxG_LG05	82.1984	0.0220994	0.474576	0.525424	0	TGCAGAAAAGCCCGCCACAAATTTTTCAATACGTTGAAGAATGGAAGTACATAATGTCATCCATTACAG	NLL-03	29246019	0.00119986	A	B	A	A	B	B	A	A	B	A	A	B	B	B	B	B	A	A	B	B	A	B	B	A	A	A	A	B	B	B	B	A	B	A	B	B	A	A	B
LangCGRIL_PAV02600	CxG_LG05	82.5052	0.0552486	0.491228	0.508772	0	TGCAGTGAGTAGTGATCTTATGCTCTGCGTCTTACGGAATTATGACTTTGATTATGGAATTTTGGTGAA	NLL-03	29245663	0.00680535	A	B	A	A	B	B	A	A	B	A	A	B	B	B	B	B	A	A	B	B	A	B	B	A	A	A	A	B	-	-	B	A	B	A	B	B	A	A	-
LangCGRIL_PAV02605	CxG_LG05	82.5052	0.0331492	0.474286	0.525714	0	TGCAGTCCATGACAAGACCATGCAAATATAATTAGTTACTCACATAAACAGAAAGGGCATAGCATGGCA	NLL-03	29320784	0.00680535	A	-	A	A	B	B	A	A	B	A	A	B	-	B	B	B	A	-	B	B	A	B	B	A	A	A	A	-	B	B	B	A	B	A	B	B	A	A	A
LangCGRIL_PAV02607	CxG_LG05	82.5052	0.0718232	0.505952	0.494048	0	TGCAGTGTCTCTGCTAATGATTGTCTTTGTTGTTCTTGTACAGTGTACACTCCCTCTGATTCTGTATTG	NLL-03	29373300	0.00680539	A	B	A	A	B	B	A	A	B	A	A	B	B	B	B	B	A	A	B	B	A	B	B	A	A	A	A	B	B	B	B	A	B	A	B	B	A	A	A
LangCGRIL_PAV02608	CxG_LG05	82.5052	0.0718232	0.452381	0.547619	0	TGCAGTGTCTCTGCTAATGATTGTCTTTGTTGTTCTTGTACAGTGTACACTCCCTCTGTGATTCTGTAT	NLL-03	29373300	0.00680538	A	-	A	A	B	B	A	A	B	A	A	B	B	B	B	B	A	A	B	B	A	B	B	A	A	A	-	B	B	B	B	-	B	A	B	B	A	-	-
LangCGRIL_PAV02609	CxG_LG05	82.5052	0.0552486	0.491228	0.508772	0	TGCAGCATGGTGGGCATAGTGTATAGGCGCCACTAAAGAAGAAAAATGAAAGGGGAAATTATTATACAA	NLL-03	29378488	0.00680535	A	B	A	A	B	B	A	A	B	A	A	B	B	B	B	B	A	A	B	B	A	B	-	A	A	A	A	B	B	B	B	A	B	A	B	B	A	A	A
LangCGRIL_SNP0359	CxG_LG05	82.5052	0.0220994	0.474576	0.525424	0	TGCAGTCCATGACAAGACCATGCAAATATAATTAGTTACTCACATAAACAGAAAGGGCATAGCATGGCA	NLL-03	29320784	0.00680536	A	-	A	A	B	B	A	A	B	A	A	B	B	B	B	B	A	A	B	B	A	B	B	A	A	A	A	B	B	B	B	A	B	A	B	B	A	A	A
LangCGRIL_PAV02604	CxG_LG05	82.8237	0.0276243	0.488636	0.511364	0	TGCAGTCCATGACAAGACCATGCAAATATAATTAGTTACTCACATAAACAGAAAGGGCATGGCATGGAA	NLL-03	29320784	0.00124502	A	A	A	A	B	B	A	A	B	A	A	B	B	B	B	B	A	A	B	B	A	B	B	-	A	A	A	B	B	B	B	A	B	A	B	B	A	A	A
LangCGRIL_PAV02610	CxG_LG05	82.8237	0.0607735	0.452941	0.547059	0	TGCAGCATGGTGGGCATAGTGTATAGGCGCCACTAAAGAAGAAAAATGAAAGAAGAAAAATGAAAGGGG	NLL-03	29378488	0.00124501	A	A	A	A	B	B	A	A	B	A	A	B	B	B	B	B	A	A	B	B	A	B	B	A	A	A	A	B	B	B	B	A	B	A	B	B	A	A	A
LangCGRIL_PAV02614	CxG_LG05	84.0434	0.00552486	0.477778	0.522222	0	TGCAGTTGTATTTGACAAACAGCATGATGTGATCTTTACTTTTACAGATCGGAAGAGCGGTTCAGCAGG	NLL-03	29419948	0.00121252	A	B	A	A	B	B	B	A	B	A	A	B	B	B	B	B	A	A	B	B	A	B	B	A	A	A	A	B	B	B	B	A	B	A	B	B	A	A	A
LangCGRIL_SNP0360	CxG_LG05	84.0434	0.0220994	0.491525	0.508475	0	TGCAGGATTTAGTCCCACAGGTTTGTCGACCAACCTGTGAACCCACATCAAAAATTAAGTTACAGATCG	NLL-03	29426706	0.00121252	A	-	A	A	B	B	B	A	B	A	A	B	B	B	B	B	A	A	B	B	A	B	B	A	A	A	A	B	B	B	B	A	B	A	B	B	A	A	A
LangCGRIL_SNP0361	CxG_LG05	84.0434	0.0276243	0.494318	0.505682	0	TGCAGGATTTAGTCCCACAGGTTTGTCGACCAACCTGTGAACCCACATCAAAAATTACAGATCGGAAGA	NLL-03	29426711	0.00121253	A	-	A	A	B	B	B	A	B	A	A	B	B	B	B	B	A	A	B	B	A	B	B	A	A	A	A	B	B	B	B	A	B	A	B	B	A	A	A
LangCGRIL_SNP0362	CxG_LG05	84.0434	0.0220994	0.485876	0.514124	0	TGCAGCATCTCCAAGTCTTTGAACCAACACATCTATGCATACCTGCATCAGCATGAAGTCAGTTTACAG	NLL-03	29428989	0.00121251	A	-	A	A	B	B	B	A	B	A	A	B	B	B	B	B	A	A	B	B	A	B	B	A	A	A	A	B	B	B	B	A	B	A	B	B	A	A	A
LangCGRIL_SNP0363	CxG_LG05	84.3836	0.171271	0.58	0.42	0	TGCAGCTGCATTGACAGTTAACTCTTTCTCCGAGATATCTTTCGTCGACGACACTCTGCATAACATTTA	NLL-03	29445853	0.0052452	A	A	A	A	-	B	-	A	B	A	A	B	B	B	B	B	-	A	-	B	A	B	B	A	A	A	A	-	B	-	B	A	B	A	-	B	A	A	A
LangCGRIL_PAV02635	CxG_LG05	84.7459	0.0662983	0.467456	0.532544	0	TGCAGGAATTTCTTATGGAATGGAGGTAAGGCAGGTAAACCATGATCGTTGGTGAGCCGGACTGATATA	NLL-03	30035221	0.0139091	A	-	A	A	B	B	B	A	B	A	A	B	B	B	B	B	A	A	B	B	-	B	B	A	A	A	A	B	B	B	B	A	B	A	B	B	A	A	-
LangCGRIL_SNP0367	CxG_LG05	84.7459	0.0220994	0.485876	0.514124	0	TGCAGGAATTTCTTATGGAATGGAGGTAAGGCAGGTAAACCAAGATCTTTGGTGAGCCGGACTGATATA	NLL-03	30035221	0.0139091	A	-	A	A	B	B	B	A	B	A	A	B	B	B	B	B	A	A	B	B	-	B	B	A	A	A	A	B	B	B	B	A	B	A	B	B	A	A	A
LangCGRIL_PAV02634	CxG_LG05	85.0604	0.0607735	0.494118	0.505882	0	TGCAGGAATTTCTTATGGAATGGAGGTAAGGCAGGTAAACCAAGATCTTTGGTGAGCCGGACTGATATA	NLL-03	30035221	0.0133301	A	-	A	A	B	B	B	A	B	A	A	B	B	B	B	B	A	A	B	B	B	B	B	A	A	A	A	B	B	B	B	A	B	A	B	B	A	A	A
LangCGRIL_PAV02632	CxG_LG05	85.9807	0.038674	0.488506	0.511494	0	TGCAGGTTTCAGCTTCATGCTCCACCACTCATGTCAGCTCTTACGTGTTACAGATCGGAAGAGCGGTTC	NLL-03	29994178	0.0282525	A	-	A	A	B	B	B	A	B	A	A	B	B	B	B	B	A	A	B	B	-	B	B	A	A	A	A	B	B	B	B	A	B	A	B	B	A	B	A
LangCGRIL_PAV17131	CxG_LG05	85.9807	0.0773481	0.51497	0.48503	0	TGCAGCTTCTGCCATTACAATTTACATGGTGGTTGGTGGTGCTTACAGATCGGAAGAGCGGTTCAGCAG	Unmapped	NA	0.0282525	A	-	A	A	B	B	B	A	B	A	A	B	B	B	B	B	A	A	B	B	B	B	-	A	A	A	A	B	B	B	-	A	B	A	B	B	A	B	A
LangCGRIL_PAV02631	CxG_LG05	86.2856	0.0552486	0.479532	0.520468	0	TGCAGCTTCTGCCATTACAATTTACTTGAAAGATTTCTCCAAGTCAGTTACAGATCGGAAGAGCGGTTC	NLL-03	29994130	0.0587526	A	A	A	A	B	B	B	A	B	A	A	B	B	B	B	B	A	A	B	B	A	B	B	A	A	A	A	B	B	B	B	A	B	A	B	B	A	B	A
LangCGRIL_PAV02633	CxG_LG05	86.2856	0.0276243	0.488636	0.511364	0	TGCAGGTTTCAGCTTCATGCTCCACCACTCATGCCGGCTCTTGCGTGTTACAGATCGGAAGAGCGGTTC	NLL-03	29994178	0.0587526	A	A	A	A	B	B	B	A	B	A	A	B	B	B	B	B	A	A	B	B	-	B	B	A	A	A	A	B	B	B	B	A	B	A	B	B	A	B	A
LangCGRIL_SNP0366	CxG_LG05	86.2856	0.0331492	0.485714	0.514286	0	TGCAGGTTTCAGCTTCATGCTCCACCACTCATGCCGGCTCTTGCGTGTTACAGATCGGAAGAGCGGTTC	NLL-03	29994178	0.0587526	A	-	A	A	B	B	B	A	B	A	A	B	B	B	B	B	A	A	B	B	-	B	B	A	A	A	A	B	B	B	B	A	B	A	B	B	A	B	A
LangCGRIL_SNP0414	CxG_LG06	0	0.0607735	0.535294	0.464706	0	TGCAGGAAAACCGGATAACAGATACTAGTGCCGCAGAAGCTAGAAGAGGTAAGGATATCCAAGGTATAC	NLL-04	8064127	0.0105752	A	A	B	A	B	B	A	B	A	B	B	A	A	A	A	A	A	A	A	B	A	B	B	A	-	B	A	B	B	B	B	B	B	A	B	B	A	B	A
LangCGRIL_PAV17160	CxG_LG06	0.301208	0.0773481	0.532934	0.467066	0	TGCAGGACCAAGCTAAAGTCCAAACAAAATAAAGGAAAAGAAAAAAATGCTCTCTAATATATCAACAAA	Unmapped	NA	0.0671899	A	A	B	A	B	B	A	B	A	B	B	A	A	A	A	A	A	A	A	B	A	B	B	A	A	B	A	B	-	B	B	B	B	-	B	B	A	B	A
LangCGRIL_SNP0416	CxG_LG06	0.301208	0.0607735	0.529412	0.470588	0	TGCAGCTCACATCATCCCTTGGTCCGCGGTTTTATTCTAACATTTTCAAATGCAAGCAAATATCAGAAA	NLL-04	8086097	0.0671898	A	A	B	A	B	B	A	B	A	B	B	A	A	A	A	A	A	A	A	B	A	B	B	A	-	B	A	B	B	B	B	B	B	A	B	B	A	B	A
LangCGRIL_SNP0417	CxG_LG06	0.301208	0.187845	0.52381	0.47619	0	TGCAGAGTATTGTTTCCTTAACTCCCATCACTTTCAGGCAGAAATGCATATTACAGATCGGAAGAGCGG	NLL-04	8096311	0.0671899	A	A	B	A	B	-	A	B	A	B	-	A	A	A	A	A	A	-	-	B	A	B	-	A	-	-	-	B	B	B	B	B	B	A	B	B	A	B	A
LangCGRIL_SNP0418	CxG_LG06	0.301208	0.0662983	0.532544	0.467456	0	TGCAGCAAACTCCGGCTACGAATTAGTACGTAGATTTCATTTCATTTTTCGTCTTAGGCGAACCAGTCA	NLL-04	8103627	0.0671899	A	A	B	A	B	B	A	B	A	B	B	A	A	A	A	A	A	A	A	B	A	B	B	A	-	B	A	B	B	B	B	B	B	A	B	B	A	B	A
LangCGRIL_SNP0413_A1	CxG_LG06	1.82607	0.0552486	0.520468	0.479532	0	TGCAGAAAAAGTTTCACCTTTTCCAGCTTTCATAGTGTCAACTTTGAGGATACGATTTCCAATAGCAAC	NLL-04	8005085	0.00707634	A	A	B	A	B	B	A	B	A	B	B	A	A	A	A	A	A	A	A	B	A	B	B	B	-	B	A	B	B	B	B	B	A	A	B	B	A	B	A
LangCGRIL_PAV02847	CxG_LG06	4.65929	0.0220994	0.553672	0.446328	1	TGCAGATTTATATCGTGGTGGGTAATTTGTACTATTCTGATTTGTTTAGGTGATTGTTACTTGAGAAAA	NLL-04	6424798	0.0632483	A	A	B	A	B	B	A	B	A	B	B	A	A	A	A	A	A	A	A	B	A	B	B	B	-	B	A	B	B	B	B	B	A	A	A	B	A	B	A
LangCGRIL_PAV02795	CxG_LG06	12.5821	0.0883978	0.515152	0.484848	0	TGCAGAAAACAAATATTCAACATGGCATAATATCCACTTCAGAACTTCTCTCCAGAAAAAGTAATAAAA	NLL-04	5003709	0.12591	A	A	B	A	B	B	A	A	A	B	B	A	A	B	A	A	A	A	-	B	A	B	B	B	B	B	A	A	A	A	A	B	A	A	A	B	A	B	A
LangCGRIL_PAV02796	CxG_LG06	12.5821	0.0718232	0.529762	0.470238	0	TGCAGACATGTATGTTAGAATTTGAACATGGTTTGAATTCTCAATGATCGTTTTTTGTTTGTTTGTTAT	NLL-04	5003775	0.12591	A	A	B	A	B	B	A	A	A	B	B	A	A	B	A	A	A	A	-	B	A	-	B	B	B	B	A	A	-	A	A	B	A	A	A	B	A	B	A
LangCGRIL_PAV13430	CxG_LG06	12.5821	0.0828729	0.53012	0.46988	0	TGCAGACCTTGAAAGAATTGAGAAGACAAGTCATAAAAGATAACAAGATAAAACCTATCCGGCTATTTG	NLL-18	3907863	0.12591	A	A	B	A	B	B	A	A	A	B	B	A	A	B	A	A	A	A	A	B	A	-	B	B	B	B	A	A	A	A	A	B	A	A	A	B	A	B	A
LangCGRIL_PAV13431	CxG_LG06	12.5821	0.038674	0.54023	0.45977	0	TGCAGACCTTGGAAGAATTGAGAAGACAAGTCATAAAAGATAACAAGATAAAACCTATCCGGATATTCG	NLL-18	3907863	0.12591	A	A	B	A	B	B	A	A	A	B	B	A	A	B	A	A	A	A	A	B	A	B	B	B	B	B	A	-	A	A	A	B	A	A	A	B	A	B	A
LangCGRIL_SNP1999	CxG_LG06	12.5821	0.038674	0.551724	0.448276	0	TGCAGACCTTGGAAGAATTGAGAAGACAAGTCATAAAAGATAACAAGATAAAACCTATCCGGATATTCG	NLL-18	3907863	0.12591	A	A	B	A	B	B	A	A	A	B	B	A	A	B	A	A	A	A	A	B	A	-	B	B	B	B	A	A	A	A	A	B	A	A	A	B	A	B	A
LangCGRIL_PAV02780	CxG_LG06	13.8482	0.038674	0.563218	0.436782	0	TGCAGCTCTTCTTATTTTTCCTAATTCATCCTTTGAAGGAAACTCTCTTTTATGCGGGCCACCTTTACA	NLL-04	4387040	0.0103031	A	A	B	A	B	B	A	A	A	B	B	A	A	B	A	A	A	A	A	B	A	-	A	B	B	B	A	A	A	A	A	B	A	A	A	B	B	B	A
LangCGRIL_PAV02775	CxG_LG06	14.1587	0.0662983	0.579882	0.420118	0	TGCAGGTCATATCCTTTTTTATTGATGTCAATAACTTTGCTGGAGTGGAACGGTTTGTTCATTATGTAT	NLL-04	4155794	0.0108947	A	A	B	A	B	B	A	A	A	B	B	A	A	B	A	A	A	A	A	B	A	B	A	B	B	B	A	A	A	A	A	-	A	A	A	B	B	-	A
LangCGRIL_PAV02782	CxG_LG06	14.1587	0.0552486	0.549708	0.450292	0	TGCAGTATTGTATTATTTTCTGCTTGAAGATTTTTTTCTCCTGTATTTTGAGTGTTTGATGTTTTTATG	NLL-04	4394321	0.0108948	A	A	B	A	B	B	A	A	A	B	B	A	A	B	A	A	A	A	A	B	-	-	A	B	B	B	A	-	A	A	A	B	A	A	A	B	B	B	A
LangCGRIL_PAV17224	CxG_LG06	14.1587	0.0497238	0.55814	0.44186	0	TGCAGTATTGTATTATTTTCTGCTTGGAGATTTTTTTCTCCTGTATTTTGAATGTTTGATGTTTTTATG	Unmapped	NA	0.0108949	A	A	B	A	B	B	A	A	A	B	B	A	A	B	A	A	-	A	A	B	A	-	A	B	B	B	A	A	A	A	A	B	A	A	A	B	B	B	A
LangCGRIL_SNP0401	CxG_LG06	14.1587	0.038674	0.563218	0.436782	0	TGCAGCCACATTGCCAAACCAAATAGCATAGTTTGTCTGCGCAGTTTGTTACATAATTGTTTTACACTA	NLL-04	4161613	0.0108947	A	A	B	A	B	B	A	A	A	B	B	A	A	B	A	A	A	A	A	B	A	-	A	B	B	B	A	A	A	A	A	B	A	A	A	B	B	B	A
LangCGRIL_SNP0402	CxG_LG06	14.1587	0.0276243	0.556818	0.443182	0	TGCAGTCCTATTTTGTTGTAATTCTTATCACTATTCAATATCTTTAGCAGAATAATGTATGACTCCTAT	NLL-04	4235911	0.0108947	A	A	B	A	B	B	A	A	A	B	B	A	A	B	A	A	A	A	A	B	A	-	A	B	B	B	A	A	A	A	A	B	A	A	A	B	B	B	A
LangCGRIL_SNP0403	CxG_LG06	14.1587	0.0441989	0.566474	0.433526	0	TGCAGCATATAGTCACATAATAAATGCCCATCATACAATGACAAATTTGCTCCTCTCACTTTATTTGAT	NLL-04	4307030	0.0108949	A	A	B	A	B	B	A	A	A	B	B	A	A	B	A	A	A	A	A	B	A	-	A	B	B	B	A	A	A	A	A	B	A	A	A	B	B	B	A
LangCGRIL_SNP0404	CxG_LG06	14.1587	0.0331492	0.565714	0.434286	0	TGCAGATGGCATTACAATTCAGAAGACATCGCAAAATTTGTCAACCAAGCAGATACAGAACCAGAGTGA	NLL-04	4394255	0.0108947	A	A	B	A	B	B	A	A	A	B	B	A	A	B	A	A	A	A	A	B	A	-	A	B	B	B	A	A	A	A	A	B	A	A	A	B	B	B	A
LangCGRIL_SNP0405	CxG_LG06	14.1587	0.0276243	0.556818	0.443182	0	TGCAGTATTGTATTATTTTCTGCTTGAAGATTTTTTTCTCCTGTATTTTGAGTGTTTGATGTTTTTATG	NLL-04	4394321	0.0108947	A	A	B	A	B	B	A	A	A	B	B	A	A	B	A	A	A	A	A	B	A	-	A	B	B	B	A	A	A	A	A	B	A	A	A	B	B	B	A
LangCGRIL_PAV17232	CxG_LG06	14.4732	0.0607735	0.576471	0.423529	0	TGCAGACAAACTCAGCTCTTTATAGGAACTTCACACTCAATGAATTCACCTTACTAAATGCAAAATTAT	Unmapped	NA	0.0903552	A	A	B	A	B	B	A	A	A	B	B	A	A	B	A	A	A	A	A	B	A	-	A	B	-	B	A	A	A	A	-	B	A	A	A	B	B	B	A
LangCGRIL_SNP0400	CxG_LG06	14.4732	0.038674	0.563218	0.436782	0	TGCAGTCATAGCCAGAAAGACTTCTGTATCTTGTGGCTTGTGCACCTAACGTTTTCATAGTAATAATAG	NLL-04	4125381	0.0903552	A	A	B	A	B	B	A	A	A	B	B	A	A	B	A	A	A	A	A	B	A	B	A	B	B	B	A	A	A	A	-	B	A	A	A	B	B	B	A
LangCGRIL_PAV02770	CxG_LG06	14.7857	0.0662983	0.550296	0.449704	0	TGCAGACAAACTCAGCTCTTTATAGGAACTTCACACTCAATGAATTCACCTTATTTAGTGGATTGTGAT	NLL-04	4092430	0.14453	A	A	B	A	B	B	A	A	A	B	B	A	A	B	A	A	A	A	A	B	A	A	A	B	B	B	A	A	A	A	-	B	A	A	A	B	B	B	A
LangCGRIL_SNP0399	CxG_LG06	14.7857	0.038674	0.557471	0.442529	0	TGCAGAAGCAGGTAAAGAATAATAATAGTGAAGAAGTGTGTGTAAAAATGGGCTGGGCCGTCATTTGTC	NLL-04	4095557	0.14453	A	A	B	A	B	B	A	A	A	B	B	A	A	B	A	A	A	A	A	B	A	A	A	B	B	B	A	A	A	A	B	B	A	A	A	B	B	B	A
LangCGRIL_PAV02766	CxG_LG06	15.4393	0.104972	0.518519	0.481481	0	TGCAGAAAGTACTTATAATAAATCAAACTATTTTCATCTTAGTTTTTATTTTATCTCAAAAAACTTATC	NLL-04	3928377	0.126543	A	A	B	A	B	B	A	A	A	B	B	A	A	B	A	A	A	A	A	B	-	-	A	B	B	B	A	A	A	A	-	B	A	A	A	B	B	B	-
LangCGRIL_PAV02767	CxG_LG06	15.4393	0.0497238	0.563953	0.436047	0	TGCAGAAAGTATTTATAATAAATCAAACTATTTTCATCTCTTAGTTTTTATTTTATCTCAAAAAACTTA	NLL-04	3928377	0.126543	A	A	B	A	B	B	A	A	A	B	B	A	A	B	A	A	A	A	A	B	A	B	A	B	B	B	A	A	A	A	-	B	A	A	A	B	B	-	A
LangCGRIL_SNP0396	CxG_LG06	15.4393	0.0441989	0.554913	0.445087	0	TGCAGTAATCAAGTTTCCAGGAACGTATTTTTGAGATAGCACTCTAACCTAAAATGTATCCTTATCATG	NLL-04	3780353	0.126459	A	A	B	A	B	B	A	A	A	B	B	A	A	B	A	A	A	A	A	B	A	-	A	B	B	B	A	A	-	A	-	B	A	A	A	B	B	B	A
LangCGRIL_SNP0397_A0	CxG_LG06	15.4393	0.21547	0.521127	0.478873	0	TGCAGACAAAATTAAATAAGCGAGGAGGAACGAAGAGTCACAAGTGAAACACCACGTCTTGAACTAAAA	NLL-04	3811408	0.126375	A	-	B	A	B	B	A	A	A	B	B	A	A	B	A	-	-	-	-	B	A	-	A	B	B	-	-	-	A	A	B	B	-	A	-	B	B	-	A
LangCGRIL_SNP0398	CxG_LG06	15.4393	0.0331492	0.548571	0.451429	0	TGCAGCCAGACATGATATGATTTCATGTTCTCGATCATTTTCTATAATGTTGTTTGCTTACCCCTACAC	NLL-04	3814122	0.126375	A	A	B	A	B	B	A	A	A	B	B	A	A	B	A	A	A	A	A	B	A	-	A	B	B	B	A	A	A	-	-	B	A	A	A	B	B	B	A
LangCGRIL_PAV02756	CxG_LG06	16.0973	0.0828729	0.53012	0.46988	0	TGCAGCAAAATACCATTTCAAATTATTTATTGATGGGTAAAGAAAGGTGTTATTTACAGATCGGAAGAG	NLL-04	3587783	0.0757394	A	A	B	A	B	B	A	A	A	B	B	A	A	B	A	A	A	A	A	B	A	A	A	B	B	B	A	A	A	A	-	B	A	A	A	B	B	B	A
LangCGRIL_PAV02741	CxG_LG06	18.1118	0.0773481	0.491018	0.508982	5	TGCAGCTCTCATGTAAAATCTAGGTCTTACAACCATACATGGATAATTAGGATTACAGATCGGAAGAGC	NLL-04	3301319	0.0469535	A	B	B	A	B	B	A	A	A	B	B	A	A	B	A	A	A	A	A	B	-	A	-	B	B	B	A	A	A	A	A	B	A	A	A	B	B	B	A
LangCGRIL_SNP0393	CxG_LG06	19.7047	0.0276243	0.551136	0.448864	0	TGCAGAGGTGGTATCCGTTCATCTACTTTCCTGCTCATCTATATTCTAGTCTTGCCCTATACTGATAGC	NLL-04	3458304	0.134442	A	A	B	A	B	B	A	A	A	B	B	A	A	B	A	A	A	A	A	B	A	-	A	B	B	B	A	A	A	A	-	B	A	A	A	B	B	B	A
LangCGRIL_SNP0394	CxG_LG06	19.7047	0.0220994	0.548023	0.451977	0	TGCAGGATCTAATCATCGCTTTGCATGCCGCCAGCTGCTATTGCTTGGTGTCATGTTCGATTTTTCTGA	NLL-04	3459826	0.134442	A	A	B	A	B	B	A	A	A	B	B	A	A	B	A	A	A	A	A	B	A	-	A	B	B	B	A	A	A	A	-	B	A	A	A	B	B	B	A
LangCGRIL_SNP0395	CxG_LG06	19.7047	0.0331492	0.542857	0.457143	0	TGCAGCATCAGAGCCTTTGGCCTATTGGGGTACAAATCATTATACTTGAAGATTTGGCAAAAAAATAAC	NLL-04	3460109	0.134442	A	A	B	A	B	B	A	A	A	B	B	A	A	B	A	A	A	A	A	B	A	-	A	B	B	B	A	A	A	-	-	B	A	A	A	B	B	B	A
LangCGRIL_PAV02754	CxG_LG06	20.322	0.0662983	0.532544	0.467456	0	TGCAGTGTACTTCAAACGCAATCACAAATCTATTAGATGCTTCTACAAGACTAAATATGATACAAGAAG	NLL-04	3580602	0.267715	A	A	B	A	B	B	A	A	A	B	B	A	A	B	A	A	A	B	A	B	A	B	A	B	B	B	A	-	A	A	B	B	-	A	A	B	B	B	A
LangCGRIL_PAV02755	CxG_LG06	20.322	0.0607735	0.505882	0.494118	0	TGCAGATGCATATGATGTGCTCTTGCACCGTGATTCAACAACACAAGTGAAAACAGTATATGAGCGGGA	NLL-04	3580668	0.267715	A	A	B	A	B	B	A	A	A	B	B	A	A	B	A	A	A	B	A	B	A	B	A	B	B	B	A	A	A	A	B	B	A	A	A	B	B	B	A
LangCGRIL_SNP0390	CxG_LG06	21.8753	0.0220994	0.553672	0.446328	0	TGCAGCCATGACATCATATGTATTATAAACTATAAAGTGTGGTACAAGGAACCACACATTTGTGATGTT	NLL-04	3143689	0.135787	A	A	B	A	B	B	A	A	A	B	B	A	A	B	A	A	A	A	A	B	A	B	A	B	B	B	A	A	A	A	-	B	A	A	A	B	B	B	A
LangCGRIL_SNP0391	CxG_LG06	21.8753	0.0552486	0.549708	0.450292	0	TGCAGAAATCAAAATCTGTATGGTTTGATAAAAATCTATATGGTTTGATTAGAAACTGTGATAACTCCA	NLL-04	3179427	0.135787	A	A	B	A	B	B	A	A	A	B	B	A	A	B	A	A	A	-	A	B	A	-	A	B	B	B	A	A	A	A	B	B	A	A	A	B	B	B	A
LangCGRIL_PAV02728	CxG_LG06	22.1712	0.0552486	0.549708	0.450292	0	TGCAGACCGAGCAGTGTTATAATATCGGCATTCTTTCACAGCTTTCTAGTGACAAGCTTGCGGTCCTTA	NLL-04	2970759	0.239122	A	A	B	A	B	B	A	A	A	B	B	A	A	B	A	A	A	A	A	B	A	-	A	B	B	B	A	-	A	A	-	-	A	A	A	B	B	B	A
LangCGRIL_PAV02729	CxG_LG06	22.1712	0.0441989	0.554913	0.445087	0	TGCAGACCGAGCAGTGTTATAATATCGGTGTTCTTTCACAGCTTTCTAGTGACAAGCTTGCGGTCCTTA	NLL-04	2970759	0.239123	A	A	-	A	B	B	A	A	A	B	B	A	A	B	A	A	A	A	A	B	A	-	A	B	B	B	A	A	A	A	-	B	A	A	A	B	B	-	A
LangCGRIL_SNP0388	CxG_LG06	22.1712	0.038674	0.551724	0.448276	0	TGCAGACCGAGCAGTGTTATAATATCGGCATTCTTTCACAGCTTTCTAGTGACAAGCTTGCGGTCCTTA	NLL-04	2970759	0.239123	A	A	B	A	B	B	A	A	A	B	B	A	A	B	A	A	A	A	A	B	A	-	A	B	B	B	A	A	A	A	-	-	A	A	A	B	B	B	A
LangCGRIL_SNP0389	CxG_LG06	22.1712	0.0276243	0.545455	0.454545	0	TGCAGTGACATTCTTACTCTATATAGTCATCTAGTCGCACTATTGTACAATCATAGTTACATGGTTCCC	NLL-04	3066966	0.239123	A	A	B	A	B	B	A	A	A	B	B	A	A	B	A	A	A	A	A	B	A	-	A	B	B	B	A	A	A	-	-	B	A	A	A	B	B	B	A
LangCGRIL_PAV02713	CxG_LG06	23.1029	0.0718232	0.577381	0.422619	0	TGCAGCTGTAGAGTGTGATAGGATGTTAGGCTCCAATTGCAAAGTATGGGACTTGAGTACTACATCAGA	NLL-04	2537655	0.0384163	A	A	B	A	B	B	A	A	A	A	B	A	A	B	A	A	A	A	A	-	A	-	A	B	B	B	A	A	A	A	-	B	A	A	A	B	-	B	A
LangCGRIL_PAV02714	CxG_LG06	23.1029	0.0773481	0.57485	0.42515	0	TGCAGTGACCATGTCGGGCTTGCTATGCACTGACCCTTTATTTAGTCTTGGGAAAACACTGCAATGTTG	NLL-04	2537722	0.0384163	A	A	B	A	B	B	A	A	A	A	B	A	A	B	A	A	A	A	A	-	A	-	A	B	B	B	A	A	A	-	-	-	A	A	A	-	B	B	A
LangCGRIL_PAV02716	CxG_LG06	23.1029	0.0607735	0.552941	0.447059	0	TGCAGATCTCCAACCCATAGAACTAAACAGTGTTGACACAATTTCCATATTTTACAGATCGGAAGAGCG	NLL-04	2694905	0.0384161	A	A	B	A	B	B	A	A	A	A	B	A	A	B	A	A	A	A	A	B	A	A	A	B	B	B	A	A	A	A	-	-	A	A	A	B	B	B	A
LangCGRIL_PAV02709	CxG_LG06	23.4097	0.0497238	0.563953	0.436047	0	TGCAGGTTGGTTCTCATTTTTGCGTAGCAAATGCATATCCTATGGCTGCGTTATTATTTGTTTTGTGAA	NLL-04	2381329	0.0293428	A	A	B	A	B	B	A	A	A	A	B	A	A	B	A	A	A	A	A	B	A	-	A	B	B	B	A	A	A	A	-	-	A	A	A	B	B	B	A
LangCGRIL_PAV02710	CxG_LG06	23.4097	0.0497238	0.563953	0.436047	0	TGCAGGTTGGTTCTCATTTTAGCGTAGCAAATGCATATCCTATGGCTGCGTTATTATTTGTGTTGTGAA	NLL-04	2381329	0.0293428	A	A	B	A	B	B	A	A	A	A	B	A	A	B	A	A	A	A	A	-	A	-	A	B	B	B	A	A	A	A	-	-	A	A	A	B	B	B	A
LangCGRIL_SNP0387	CxG_LG06	23.4097	0.038674	0.563218	0.436782	0	TGCAGGTTGGTTCTCATTTTAGCGTAGCAAATGCATATCCTATGGCTGCGTTATTATTTGTGTTGTGAA	NLL-04	2381329	0.0293428	A	A	B	A	B	B	A	A	A	A	B	A	A	B	A	A	A	A	A	B	A	-	A	B	B	B	A	A	A	A	-	-	A	A	A	B	B	B	A
LangCGRIL_PAV02706	CxG_LG06	24.0085	0.038674	0.563218	0.436782	0	TGCAGGATAATTGTGGATATTCACATACAGCATTGCCTCTGGTGCGAGATTACAGATCGGAAGAGCGGT	NLL-04	2267157	0.0295232	A	A	B	A	B	B	A	A	A	A	B	A	A	B	A	A	A	A	A	B	A	-	A	B	B	B	A	A	A	A	-	A	A	A	A	B	B	B	A
LangCGRIL_SNP0384	CxG_LG06	24.0085	0.0441989	0.572254	0.427746	0	TGCAGGATAATTGTGGATATTCACATACAGCATCGCCTCTAGTGCGAGATTAACTTACAGATCGGAAGA	NLL-04	2267152	0.0295232	A	A	B	A	B	B	A	A	A	A	B	A	A	B	A	A	A	A	A	B	A	-	A	B	B	B	A	A	A	A	-	-	A	A	A	B	B	B	A
LangCGRIL_PAV02705	CxG_LG06	24.5968	0.0110497	0.541899	0.458101	0	TGCAGGATAATTGTGGATATTCACATACAGCATCGCCTCTAGTGCGAGATTACAGATCGGAAGAGCGGT	NLL-04	2267157	0.0748539	A	A	B	A	B	B	A	A	A	A	B	A	A	B	A	A	A	A	A	B	A	B	A	B	B	B	A	A	A	-	B	B	A	A	A	B	B	B	A
LangCGRIL_PAV02707	CxG_LG06	24.5968	0.0552486	0.573099	0.426901	0	TGCAGCTAAACCCACAATTCCGTCAAGATCCTCCACACCTTTGTCAAGATCTACCGCAAGATCTTCAAC	NLL-04	2281333	0.0748539	A	A	B	A	B	B	A	A	A	A	B	A	A	B	A	A	A	A	A	-	A	-	A	B	B	B	A	A	A	A	B	-	A	A	A	B	B	-	A
LangCGRIL_SNP0385	CxG_LG06	24.5968	0.038674	0.557471	0.442529	0	TGCAGGATAATTGTGGATATTCACATACAGCATCGCCTCTAGTGCGAGATTACAGATCGGAAGAGCGGT	NLL-04	2267157	0.0748539	A	A	B	A	B	B	A	A	A	A	B	A	A	B	A	A	A	A	A	B	A	-	A	B	B	B	A	A	A	A	-	-	A	A	A	B	B	B	A
LangCGRIL_SNP0386	CxG_LG06	24.5968	0.287293	0.511628	0.488372	0	TGCAGACACCAGGCGTCATACATAGCCATTCATGCTGTATATTAAAACGACAGAATCAATTACAGATCG	NLL-04	2288395	0.074854	A	A	B	A	B	-	-	A	A	A	B	-	A	B	A	-	A	A	A	-	-	-	A	-	-	-	-	-	-	A	B	B	-	-	A	B	B	B	A
LangCGRIL_SNP0383	CxG_LG06	25.1782	0.0331492	0.548571	0.451429	0	TGCAGCACAAATTTTCTTGGCCGGTACTTTTTGCTGTTGGTAACTAGCTTTTGATGCTTGAATGTGCCT	NLL-04	2219511	0.050009	A	A	B	A	B	B	A	A	A	A	B	A	B	B	B	A	A	A	A	B	A	-	A	B	B	B	A	A	A	A	-	-	A	A	A	B	B	B	A
LangCGRIL_PAV02702	CxG_LG06	26.11	0.0828729	0.554217	0.445783	0	TGCAGACATGTTAGATATTTATAGAATGACAAGTGCACCGTATCGTCAAATAATAAAGTCTGGCAAAAT	NLL-04	1920821	0.109538	A	A	B	A	B	B	A	A	A	A	B	A	B	B	B	A	A	A	A	B	A	-	A	B	B	B	A	A	A	A	-	-	A	A	A	B	B	B	A
LangCGRIL_PAV02697	CxG_LG06	29.1543	0.0718232	0.565476	0.434524	0	TGCAGCAAAATTTATATCCAAAATAGAAGTGGTACACGGTATAAAGTAGACGTGTTTCATAATTTTGTA	NLL-04	1839336	0.0910096	A	A	B	A	B	B	A	A	A	A	B	A	B	B	B	A	A	A	A	B	A	-	A	B	B	B	A	A	A	A	A	B	A	A	A	B	A	A	-
LangCGRIL_PAV02698	CxG_LG06	29.1543	0.127072	0.518987	0.481013	0	TGCAGTAATTGTAGGCTGTACTTGAACTCCATGTAAATGGAACCAGAAAAGACATAAAAATGATTACAG	NLL-04	1839402	0.0910096	A	A	B	A	B	B	A	A	A	A	B	A	B	B	B	A	A	A	A	B	A	A	A	B	B	B	A	A	-	A	A	B	A	-	A	B	-	A	A
LangCGRIL_SNP0380	CxG_LG06	33.1629	0.0441989	0.566474	0.433526	1	TGCAGCTGAGGTTATGACAGTTCGTGTTGCCCTGACCCAAAAGTTGAGAGACAAGATACCTTCCATCGT	NLL-04	1824017	0.0151428	A	A	B	A	B	B	A	A	A	A	B	A	B	A	B	A	A	A	A	B	A	-	A	B	B	B	A	A	A	-	-	-	A	A	A	A	B	B	A
LangCGRIL_SNP0378	CxG_LG06	36.3316	0.0552486	0.532164	0.467836	0	TGCAGTTGTCAATTGGGATTTGATCTTCTTGATCTCAGTAGAAAATGAGTGAACGCCTTGTTCTTTGGT	NLL-04	1705178	0.0453386	A	A	B	A	B	B	A	A	A	A	B	A	B	A	B	A	A	A	A	A	A	-	A	B	B	B	A	A	A	-	B	-	A	A	A	A	B	B	B
LangCGRIL_SNP0379	CxG_LG06	36.3316	0.038674	0.534483	0.465517	0	TGCAGAGTTGATAATGTGAAGGAGGTTCTTCAATCTTCAAAAGTCAAAACCCTAAAATTGATCACTATT	NLL-04	1705244	0.0453386	A	A	B	A	B	B	A	A	A	A	B	A	B	A	B	A	A	A	A	A	A	-	A	B	B	B	A	A	A	A	B	-	A	A	A	A	B	B	B
LangCGRIL_PAV02685	CxG_LG06	36.9606	0.0883978	0.563636	0.436364	0	TGCAGATGTTTGTACATATAATGTGTTGATAGATAATTTGTGCAGGGAAGGTAGGAGTGCAAAAGCGTA	NLL-04	1439610	0.0203102	A	A	B	A	B	B	A	A	A	A	B	A	B	A	B	A	A	A	A	A	A	-	A	-	B	-	B	A	A	A	B	-	A	A	A	A	B	B	B
LangCGRIL_PAV02686	CxG_LG06	36.9606	0.0718232	0.547619	0.452381	0	TGCAGCAATACCCTTAGATGCCATACGATCAATAAGCTCGGATGCTGCTTTATACCTTCCTTTCTTGCA	NLL-04	1439677	0.0203102	A	A	B	A	B	B	A	A	A	A	B	A	-	A	B	A	A	A	A	A	A	-	A	B	B	B	B	A	A	-	B	-	A	A	A	A	B	B	-
LangCGRIL_PAV02689	CxG_LG06	36.9606	0.0497238	0.546512	0.453488	0	TGCAGCGTAAATGATTCTACAGGGGGTGCTCGAGAGCTGTTGTTTGCAAATGTTCAATGATTTTTCTCT	NLL-04	1520206	0.0203102	A	A	B	A	B	B	A	A	A	A	B	A	B	A	B	A	A	A	A	A	A	-	A	B	B	B	B	A	A	A	B	-	A	A	A	A	B	B	B
LangCGRIL_PAV02690	CxG_LG06	36.9606	0.0497238	0.52907	0.47093	0	TGCAGGCTTAGATGCAAACTTGAAGGAGCTTCTATTGCAATTGCAAACACTTCCTCATCTTGTCTCATG	NLL-04	1520272	0.0203102	A	A	B	A	B	B	A	A	A	A	B	A	B	A	B	A	A	A	A	A	A	-	A	B	B	B	B	A	A	-	B	-	A	A	A	A	B	B	B
LangCGRIL_SNP0377	CxG_LG06	36.9606	0.0939227	0.530488	0.469512	0	TGCAGCCACCACTAATTCTTACTCCCAGCCAAACAAACTCTTATCCGATTTACAAGAAACAGAGGACAA	NLL-04	1452621	0.0203102	A	A	B	A	B	B	A	A	A	A	B	A	B	A	B	A	A	A	A	A	A	B	A	B	B	B	B	A	A	A	B	-	A	A	A	A	B	B	-
LangCGRIL_PAV02676	CxG_LG06	39.6298	0.0607735	0.494118	0.505882	0	TGCAGTTTTTTTGAATATTTATAGAAGAATGTCAATTATCCACCAATATAAGATATGTTACAGATCGGA	NLL-04	1219174	0.085471	A	A	B	A	B	B	A	A	A	B	B	A	B	A	B	A	A	A	A	A	B	A	A	B	B	B	B	A	A	A	B	-	A	A	A	A	B	B	B
LangCGRIL_PAV02677	CxG_LG06	39.6298	0.0497238	0.505814	0.494186	0	TGCAGTGCTTACGTACCCTGCTCCAAATCAATAGCCAGCCTCACCTCACCTCACTTGAGATTTTGTTTA	NLL-04	1219232	0.085471	A	A	B	A	B	B	A	A	A	B	B	A	B	A	B	A	A	A	A	A	B	-	A	B	B	B	B	A	A	-	B	-	A	A	A	A	B	B	B
LangCGRIL_PAV02678	CxG_LG06	39.6298	0.0607735	0.494118	0.505882	0	TGCAGAGATTACAACTTGTGTAGAGTTGATTCTATGATCTCAACCGCAACATCTATTCTTATATATGCT	NLL-04	1247357	0.085471	A	A	B	A	B	B	A	A	A	B	B	A	B	A	B	-	A	A	A	A	B	A	A	B	B	B	B	A	-	-	B	-	A	A	A	A	B	B	B
LangCGRIL_PAV02679	CxG_LG06	39.6298	0.0718232	0.488095	0.511905	0	TGCAGATTTTGTAATGTCCGGCTATCTCCCCATGGGTTCTTTATGGTCCAATAAAGCTTTTCCATAAGT	NLL-04	1247423	0.085471	A	A	B	A	B	B	A	A	A	B	B	A	B	A	B	A	A	-	A	A	B	-	A	B	B	B	B	-	A	A	B	-	A	A	A	-	B	B	B
LangCGRIL_SNP0376	CxG_LG06	39.6298	0.0441989	0.508671	0.491329	0	TGCAGAGGTTCAGCTATAGCCACGTATTTCTAATGAAAGAAGTAAACAATTTGAAGAACAAGTACATTG	NLL-04	1270366	0.085471	A	A	B	A	B	B	A	A	A	B	B	A	B	A	B	A	A	A	A	A	B	-	A	B	B	B	B	A	A	A	B	-	A	A	A	A	B	B	B
LangCGRIL_SNP0374	CxG_LG06	39.9347	0.0497238	0.505814	0.494186	0	TGCAGACAACTTTCTATTGCATGTAAGATCTTGGGTCATACCTGAAATTCCTAAAAAGCTATAATATTG	NLL-04	1143498	0.0676219	-	A	B	A	B	B	A	A	A	B	B	A	B	A	B	A	A	A	A	A	B	-	A	B	B	B	B	A	A	A	B	-	A	A	A	A	B	B	B
LangCGRIL_PAV02665	CxG_LG06	40.2433	0.0607735	0.5	0.5	0	TGCAGAAGGTAGCACATTTGAAATGTTACTAGATTTTTCTCAAGATTTTTTTACAGATCGGAAGAGCGG	NLL-04	1016396	0.0782885	A	A	B	A	B	B	A	A	A	B	B	A	B	A	B	A	A	A	A	A	B	A	A	B	B	B	B	A	A	A	-	A	A	A	A	A	B	B	B
LangCGRIL_PAV02669	CxG_LG06	40.2433	0.0552486	0.502924	0.497076	0	TGCAGTAGTGAAATGCATTTGCTCTGTAGGGAATGGGGCAGTATGATGCAAGGTATGTTATGTACACTA	NLL-04	1061668	0.0782885	A	A	B	A	B	B	A	A	A	B	B	A	B	A	B	A	A	A	A	A	B	-	A	B	B	B	B	A	A	A	-	-	A	A	A	A	B	B	B
LangCGRIL_PAV02670	CxG_LG06	40.2433	0.0718232	0.52381	0.47619	0	TGCAGTAGTGAAATGCATTTGCTCTGTAGGGAATGGGGCAGTATGATGCAAGTATGTTATGTACACTAC	NLL-04	1061668	0.0782885	A	A	B	A	B	B	A	A	A	B	B	A	B	A	B	A	A	A	A	A	B	-	A	B	-	B	B	A	A	-	B	-	A	A	A	A	B	B	B
LangCGRIL_SNP0373	CxG_LG06	40.2433	0.038674	0.511494	0.488506	0	TGCAGCCTTTTTTCCGGCCATAACAGGCCCTCGGGATCTCCGCTTTGAAGAAGATATCTCATCCCTTGA	NLL-04	1016330	0.0782884	A	A	B	A	B	-	A	A	A	B	B	A	B	A	B	A	A	A	A	A	B	-	A	B	B	B	B	A	A	A	B	-	A	A	A	A	B	B	B
LangCGRIL_SNP0370	CxG_LG06	40.8494	0.0276243	0.494318	0.505682	0	TGCAGATCGAACTATCAAGGTAGTTTGATCATGAACTGCATGTTATGGTTGCTTGTTACAGATCGGAAG	NLL-04	946521	0.0221142	A	A	B	A	B	B	A	A	A	B	B	A	B	A	B	A	A	A	A	A	B	-	A	B	B	B	B	A	A	A	B	-	A	A	A	A	B	B	B
LangCGRIL_SNP0372	CxG_LG06	40.8494	0.0276243	0.494318	0.505682	0	TGCAGTGTATTTGAAATCAGCCCAAGTCCAATTACTTCCCACATTTCTTCTAACCAGACAATTGTAACA	NLL-04	987381	0.0221142	A	A	B	A	B	B	A	A	A	B	B	A	B	A	B	A	A	A	A	A	B	-	A	B	B	B	B	A	A	A	B	-	A	A	A	A	B	B	B
LangCGRIL_PAV17209	CxG_LG06	41.4745	0.0828729	0.542169	0.457831	0	TGCAGAAGGTAGCACAGTTGAAATGTTACTAGATTTTTCTTACAGATCGGAAGAGCGGTTCAGCAGGAA	Unmapped	NA	0.0470551	A	A	B	A	B	B	A	A	A	B	B	A	B	A	B	A	A	A	A	A	B	B	A	B	B	B	B	A	A	A	B	B	A	A	A	A	B	B	-
LangCGRIL_PAV03221	CxG_LG07	0	0.0552486	0.590643	0.409357	0	TGCAGATTCGGATGAGCCCTAGTCAGATGTTTGGCGATTGGTGTGGCACTTACAGATCGGAAGAGCGGT	NLL-04	18487543	0.0346576	A	A	-	B	A	B	B	A	A	B	B	A	A	B	A	A	A	A	A	B	B	B	A	A	A	A	A	A	B	A	-	B	B	A	A	B	A	A	B
LangCGRIL_PAV03225	CxG_LG07	3.31611	0.0607735	0.564706	0.435294	0	TGCAGTTCATATCCAAAAAAAAGTTATGTAATTATATATGTGCATATCTATATATGCATAATGGATGAT	NLL-04	18746913	0.0108947	A	B	B	B	A	B	B	A	A	B	B	B	A	B	B	B	A	-	A	B	-	B	A	A	A	A	A	A	B	A	-	B	B	A	A	B	A	A	B
LangCGRIL_SNP0435_A0	CxG_LG07	3.31611	0.38674	0.531532	0.468468	0	TGCAGTTGCAGTGAACACAACCACAATTTAAAACCCAAGTCGAACCTACCCACATGCTAAATCTAGCAG	NLL-04	18666049	0.0108947	-	-	B	B	-	-	B	A	A	B	-	B	A	B	-	B	-	B	A	B	B	B	A	-	-	A	-	A	-	-	-	B	B	A	-	-	-	-	B
LangCGRIL_PAV03229	CxG_LG07	3.93726	0.0497238	0.552326	0.447674	0	TGCAGCAACAGCAACAACAATCTAGTCTTGTCTTCTCAACCCCGTCTTTAGTGGATTGTCATTATTACA	NLL-04	18895871	0.00859069	A	B	B	B	A	B	B	A	A	B	B	B	A	B	B	B	A	B	A	B	B	B	A	A	A	A	A	A	B	A	A	B	B	A	A	B	A	A	B
LangCGRIL_PAV17219	CxG_LG07	3.93726	0.0220994	0.553672	0.446328	0	TGCAGTTGCTGCTGTTGTTGTTGTTGTAGTTGTTGTTGTGTTTGTCCTTGTTGTTGTTGCTTGGGTGCT	Unmapped	NA	0.00859069	A	B	B	B	A	B	B	A	A	B	B	B	A	B	B	B	A	B	A	B	B	B	A	A	A	A	A	A	B	A	A	B	B	A	A	B	A	A	B
LangCGRIL_PAV17231	CxG_LG07	3.93726	0.0773481	0.568862	0.431138	0	TGCAGGCACATGGACACATTTTTCATGATTTTTTACAATGGTGATAAACACAATCTCATTACAATTATA	Unmapped	NA	0.00859075	A	B	B	B	A	B	B	A	A	B	B	B	A	B	B	B	A	-	A	B	B	B	A	A	A	A	A	A	B	A	-	B	B	-	A	B	A	A	-
LangCGRIL_PAV03240	CxG_LG07	4.25372	0.0718232	0.52381	0.47619	0	TGCAGTTTCAGACTTGATGTCATTGAGGAGACTCAAAAGCTATAATAATGTAGCCACAATTATATTTAT	NLL-04	19336092	0.0307628	A	B	B	B	A	B	B	A	A	B	B	B	A	B	B	B	A	B	A	B	B	B	A	A	A	A	A	A	B	-	-	B	B	B	A	B	-	A	B
LangCGRIL_PAV03242	CxG_LG07	4.25372	0.0662983	0.532544	0.467456	0	TGCAGCAAAAGTCCATGTAGAAAATGTGTTAGTGGGAGTGAAACAGCTTAGTTTTCTAATATCATGACT	NLL-04	19337963	0.0307628	A	B	B	B	A	B	B	A	A	B	B	B	A	B	B	B	A	B	A	B	B	B	A	A	A	A	A	A	B	A	-	B	B	B	A	B	A	A	B
LangCGRIL_SNP0436	CxG_LG07	4.25372	0.038674	0.545977	0.454023	0	TGCAGTTGGTCTGTCTCCTACTCAATATCTGTAATATGATGATATAAACAATGGGGTTAGAATTACAAG	NLL-04	19329145	0.0307628	A	B	B	B	A	B	B	A	A	B	B	B	A	B	B	B	A	B	A	B	B	B	A	A	A	A	A	A	B	A	-	B	B	B	A	B	A	A	B
LangCGRIL_SNP0437	CxG_LG07	4.25372	0.038674	0.545977	0.454023	0	TGCAGCAAAAGTCCATGTAGAAAATGTGTTAGTGGGAGTGAAACAACTTAGTTTTCTGATATCATGACA	NLL-04	19337963	0.0307629	A	B	B	B	A	B	B	A	A	B	B	B	A	B	B	B	A	B	A	B	B	B	A	A	A	A	A	A	B	A	-	B	B	B	A	B	A	A	B
LangCGRIL_PAV03241	CxG_LG07	4.89892	0.0662983	0.556213	0.443787	0	TGCAGTTTCAGACTATGTCATTGAGGAGATTCAAAAGCTATAATAATGTAGCCACAATTATATTTATAA	NLL-04	19336092	0.0528676	A	B	B	B	A	B	B	A	A	B	B	B	A	B	B	B	A	B	A	B	B	B	A	A	A	A	A	A	B	A	-	B	B	B	A	B	A	A	B
LangCGRIL_PAV03243	CxG_LG07	4.89892	0.0552486	0.555556	0.444444	0	TGCAGCAAAAGTCCATGTAGAAAATGTGTTAGTGGGAGTGAAACAACTTAGTTTTCTGATATCATGACA	NLL-04	19337963	0.0528676	A	B	B	B	A	B	B	A	A	B	B	B	A	B	B	B	A	-	A	B	B	B	A	A	A	A	A	A	-	A	-	B	B	B	A	B	A	A	-
LangCGRIL_PAV17211	CxG_LG07	5.50871	0.0441989	0.543353	0.456647	0	TGCAGAAGTGAGTAACCTCTTTTCTTTTCCAGGGACAGGGAATGGATTGCTAATAGTACGAGTATCTTA	Unmapped	NA	0.0170791	A	B	B	B	A	B	B	A	A	B	B	B	A	B	B	B	A	B	A	B	B	B	A	A	A	A	A	A	B	A	-	B	B	B	A	B	A	A	B
LangCGRIL_PAV17214	CxG_LG07	5.50871	0.0662983	0.550296	0.449704	0	TGCAGAGAGAACCTACTGGTGTTACTTCCCCTCCTTGGAAGCAGATTTATAAAAGTTACAGATCGGAAG	Unmapped	NA	0.0170791	A	B	B	B	A	B	B	A	A	B	B	B	A	B	B	B	A	B	A	B	B	B	A	A	A	A	A	A	B	-	-	B	B	B	A	B	A	A	B
LangCGRIL_PAV03257	CxG_LG07	5.80633	0.0441989	0.543353	0.456647	0	TGCAGAGAGAACCTACTGATGCTACTTCCCCTCCTTGAAAGCAGATATGGAAAAGTTACAGATCGGAAG	NLL-04	20081644	0.00261292	A	B	B	B	A	B	B	A	A	B	B	B	A	B	B	B	A	B	A	B	B	B	A	A	A	A	A	A	B	A	A	B	B	B	A	B	A	A	B
LangCGRIL_PAV03258	CxG_LG07	5.80633	0.0718232	0.517857	0.482143	0	TGCAGAAATGGGTAACCTCTTTTCCTTTTCAGGGACAGGGAAATTGCTAGTAGTACAAGTATCTTACTT	NLL-04	20081700	0.00261292	A	B	B	B	A	B	B	A	A	B	B	B	A	B	B	B	A	B	A	B	B	B	A	A	A	A	A	A	B	A	A	B	B	B	A	B	A	A	B
LangCGRIL_PAV03259	CxG_LG07	5.80633	0.0662983	0.52071	0.47929	0	TGCAGTCCCCAAAATTTTCACTTACATGTACTCGCAGAGTAGGTACATGAGGAAGATAACACTTTGGCA	NLL-04	20082500	0.00261292	-	B	B	B	A	B	B	A	A	B	B	B	-	B	B	B	A	B	A	B	B	B	A	A	A	A	A	-	B	A	-	B	B	B	A	B	A	A	B
LangCGRIL_PAV03260	CxG_LG07	5.80633	0.0552486	0.520468	0.479532	0	TGCAGTTTGTCAATTGATTCTTTAGGATCTACAGGAACTGAGAAGGATGACAGTACTGATGAGAATAGA	NLL-04	20082566	0.00261292	A	B	B	B	A	B	B	A	A	B	B	B	A	B	B	B	A	B	A	B	B	B	-	A	A	A	-	A	B	A	A	B	B	B	A	B	A	-	B
LangCGRIL_PAV03261	CxG_LG07	5.80633	0.0441989	0.537572	0.462428	0	TGCAGGCCATAGCCCTCCATTTATAGAGGAATTCAACCTCGGTGGCACAGGCACTAATGCCCTTTACAC	NLL-04	20082887	0.00261291	A	B	B	B	A	B	B	A	A	B	B	B	A	B	B	B	A	B	A	B	B	B	A	A	A	A	A	A	B	A	-	B	B	B	A	B	A	A	B
LangCGRIL_PAV03262	CxG_LG07	5.80633	0.0441989	0.554913	0.445087	0	TGCAGGCCATAGCCCTCCATTTATAGAGGAGTGCAACCTCGATGGCAGTATAGCACAGGCACTAATGCC	NLL-04	20082887	0.00261291	A	B	B	B	A	B	B	A	A	B	B	B	A	B	B	B	A	B	A	B	B	B	A	A	A	A	A	A	B	A	-	B	B	B	A	B	A	A	B
LangCGRIL_PAV03263	CxG_LG07	5.80633	0.0276243	0.545455	0.454545	0	TGCAGTTTATGTAATGTTTCAGTAACAACTCTAGAGTAATTTAGCAAGATCACTGTGTTCCCTCCCACC	NLL-04	20082953	0.00261291	A	B	B	B	A	B	B	A	A	B	B	B	A	B	B	B	A	B	A	B	B	B	A	A	A	A	A	-	B	A	A	B	B	B	A	B	A	A	B
LangCGRIL_PAV17217	CxG_LG07	5.80633	0.0607735	0.547059	0.452941	0	TGCAGTTATTGAGATTGTAGGTTTATTTGTTTTTTCGTTTTTTGCAGCATCTCTTGATCTCAAAGAAAT	Unmapped	NA	0.00261292	A	B	B	B	A	B	B	A	A	B	B	B	A	B	B	B	-	B	A	B	B	B	A	A	A	A	A	A	B	A	-	B	B	B	A	B	A	A	B
LangCGRIL_SNP0438	CxG_LG07	5.80633	0.0662983	0.544379	0.455621	0	TGCAGTTTACCTGTTTATGAGTTGAAGGAATCTTAGTGCCTTGGTAGATAGAAGATAACCTTTGTCTAT	NLL-04	19651252	0.00261293	A	B	B	B	A	B	B	A	A	B	B	B	A	B	B	B	A	-	A	B	B	B	A	A	A	A	A	A	B	A	-	B	B	B	A	B	A	A	B
LangCGRIL_PAV03264	CxG_LG07	6.10573	0.0552486	0.532164	0.467836	0	TGCAGTTGCTTGTTTTTCTATGTCATGTTTTCAAATAGTATGTTTTCTCTAACATTTTTATTATTACTT	NLL-04	20130466	0.010223	A	B	B	B	A	B	B	A	A	B	B	B	A	B	B	B	A	B	A	B	B	B	A	A	A	A	A	A	B	-	-	B	B	B	A	B	A	A	B
LangCGRIL_PAV03265	CxG_LG07	6.10573	0.0552486	0.538012	0.461988	0	TGCAGTTGCTTGTTTTTCTATATGTCATGTTTTCAAATAGTATGTTTTCTCTAACATTTTTATTATTAC	NLL-04	20130466	0.010223	A	B	B	B	A	B	B	A	A	B	B	B	A	B	B	B	A	B	A	B	B	B	A	-	A	A	A	A	B	A	-	B	B	B	A	B	A	A	B
LangCGRIL_SNP0439	CxG_LG07	6.10573	0.370166	0.517544	0.482456	0	TGCAGTCTTAAAGAACAATAGGCCATTGTTTTACAGATCGGAAGAGCGGTTCAGCAGGAATGCCGAGAC	NLL-04	19676290	0.010223	A	-	B	-	A	B	B	A	A	B	B	B	A	B	B	B	-	B	-	B	B	B	A	-	-	A	-	-	B	A	A	-	-	B	A	B	A	A	-
LangCGRIL_SNP0443	CxG_LG07	6.10573	0.0552486	0.520468	0.479532	0	TGCAGATGTTTCTATGGATTCAGCACCAGCTAAGCATGTCATTGGAATGTCACATCCAAGCGTACTCAA	NLL-04	21510543	0.010223	-	B	B	B	A	B	B	A	A	B	B	B	A	B	B	B	-	B	A	B	B	B	A	A	A	A	A	A	B	A	-	B	B	B	A	B	A	A	B
LangCGRIL_SNP2314	CxG_LG07	6.10573	0.0607735	0.529412	0.470588	0	TGCAGGTTACATGAAATAACTATTTATTATTCTAGCTAGTAATCTAGTATTCCTTTTTTATTGTTTCCA	Scaffold_5_21	27636	0.010223	A	B	B	B	A	B	B	A	A	B	B	B	A	B	B	B	A	B	A	B	B	B	A	A	A	A	A	A	B	-	-	B	B	B	A	B	A	A	B
LangCGRIL_PAV02868	CxG_LG07	7.04334	0.0718232	0.511905	0.488095	0	TGCAGAAAAGTTTGGGACAACTTCTTAGAGGAAAATAATAAATCGGAAATCTAAGGCTAGGCCCAACAG	NLL-04	7062321	0.0539255	A	B	B	B	A	B	B	A	A	B	B	-	A	B	B	B	A	B	A	-	B	B	A	A	A	A	B	A	B	-	A	B	B	B	A	B	A	A	B
LangCGRIL_PAV02869	CxG_LG07	7.04334	0.0718232	0.52381	0.47619	0	TGCAGAAAAGTTTGGGACAACTTCTTAGAGGAAAATAATAAAAGTCGGAAATCTAAGGCTAGGCCCAAC	NLL-04	7062321	0.0539255	A	B	B	B	A	B	B	A	A	B	B	-	A	B	B	B	A	B	A	-	B	B	A	A	A	A	B	A	B	-	-	B	B	B	A	-	A	A	B
LangCGRIL_PAV02876	CxG_LG07	7.35585	0.0662983	0.497041	0.502959	0	TGCAGTCCTTGAAAAGTGTAATGCTTCTCTTCTCAGTAAAAATGTTTTTACTTTTGCACTGCATGTTGC	NLL-04	7376800	0.0139179	A	B	B	B	-	B	B	A	A	B	B	A	A	B	B	B	A	B	A	-	B	B	A	A	A	A	B	A	B	A	A	B	B	B	A	B	-	A	B
LangCGRIL_SNP0409	CxG_LG07	7.35585	0.0607735	0.505882	0.494118	0	TGCAGGTAAGCTTTCTTCTCCCTATTGTGATATTACTACTTCTATTCTATCTACCTTTTACCTCTGTTT	NLL-04	7341269	0.0139179	A	B	B	B	-	B	B	A	A	B	B	-	A	B	B	B	A	B	A	-	B	B	A	A	A	A	B	A	B	A	-	B	B	B	A	B	A	A	B
LangCGRIL_SNP0410	CxG_LG07	7.35585	0.0607735	0.505882	0.494118	0	TGCAGTAACAACATTTTCATTGGGATGGCCTAATCTACAGTACCACAAAGGCACAAATTATCAGAGGAG	NLL-04	7376734	0.0139179	A	B	B	B	-	B	B	A	A	B	B	-	A	B	B	B	A	B	A	-	B	B	A	A	A	A	B	A	B	A	-	B	B	B	A	B	A	A	B
LangCGRIL_SNP0411	CxG_LG07	7.35585	0.0607735	0.505882	0.494118	0	TGCAGTCCTTGAAAAGTGTAATGCTTCTCTTCTCAGTAAAAATGTTTTTACTTTTGCACTGCATGTTGC	NLL-04	7376800	0.0139179	A	B	B	B	-	B	B	A	A	B	B	-	A	B	B	B	A	B	A	-	B	B	A	A	A	A	B	A	B	A	A	B	B	B	A	B	A	A	B
LangCGRIL_PAV02882	CxG_LG07	7.67432	0.0828729	0.493976	0.506024	0	TGCAGGGTTTGTAGAAGGTTTTGTGGGTATACAAACTAAAATTGTAGTCAAACCCATTACAGATCGGAA	NLL-04	7453317	0.00195838	A	B	B	B	-	B	B	A	A	B	B	-	A	B	B	B	A	B	A	A	B	B	A	A	A	A	B	A	B	A	-	B	B	B	A	B	A	A	B
LangCGRIL_PAV02883	CxG_LG07	7.67432	0.0497238	0.511628	0.488372	0	TGCAGAAGGCAATTTATATATTTTTTAGTATGAAACTATATGGAACTTTTTTTTTACAGATCGGAAGAG	NLL-04	7453379	0.00195838	A	B	B	B	A	B	B	A	A	B	B	A	A	B	B	B	A	B	A	A	B	B	A	A	A	A	B	A	B	A	A	B	B	B	A	B	A	A	B
LangCGRIL_PAV02877	CxG_LG07	8.3113	0.0607735	0.511765	0.488235	0	TGCAGTCCTTGAAAAGTGTAATGCTTCTCATATCAGTAAAAATGTTTTTACTTTTGCACTGCATGTTGC	NLL-04	7376800	0.119056	A	B	B	B	-	B	B	A	A	B	-	B	A	B	B	B	A	B	A	-	B	B	A	A	A	A	B	A	B	A	A	B	B	B	A	B	A	A	B
LangCGRIL_PAV02879	CxG_LG07	8.3113	0.0607735	0.505882	0.494118	0	TGCAGGCAAAATGTCCATAGATTCACAGAAAGTTGTTTTACTGTTGCAACTTATCGGAAGACATACTCA	NLL-04	7384839	0.119056	A	B	B	B	-	B	B	A	A	B	B	B	A	B	B	B	A	B	A	-	B	B	A	A	A	A	B	A	B	A	-	B	B	B	A	B	A	A	-
LangCGRIL_PAV02878	CxG_LG07	8.93245	0.038674	0.511494	0.488506	0	TGCAGGAAAGAAGTGCTGCTACAGCATGTGCACATGGCAATCCATAGAGCTGCCAACCACGACAAAGAC	NLL-04	7384773	0.0814608	A	B	B	B	A	B	B	A	A	B	B	-	A	B	B	B	A	B	A	B	B	B	A	A	A	A	A	A	B	A	B	B	B	B	A	B	A	A	B
LangCGRIL_SNP0408	CxG_LG07	8.93245	0.0607735	0.505882	0.494118	0	TGCAGTTATGTCTTCATTGTGAAATTGGTTATTGTTTTCATGATGCACCATTTCTTTTGAAACCAAAAA	NLL-04	7212877	0.0814608	A	B	B	B	-	B	B	A	A	B	B	-	A	B	B	B	A	B	A	-	B	B	A	A	A	A	-	A	B	A	B	B	B	B	A	B	A	A	B
LangCGRIL_SNP0407	CxG_LG07	9.8528	0.0441989	0.508671	0.491329	0	TGCAGTGGTCAATGACCAAAGTGGTGATGCTGTTGAAAATGCGGTGCCCAGAAAATCTGTTGACACATT	NLL-04	6770213	0.102437	A	B	B	B	A	B	B	A	A	B	B	B	A	B	B	B	A	B	A	B	B	B	A	A	A	A	B	A	B	A	-	B	B	B	A	B	A	A	B
LangCGRIL_PAV03251	CxG_LG07	12.1723	0.0994475	0.466258	0.533742	5	TGCAGACTATAATGGCTATCAAGTGTTACCAATAGTAAAATTTTACAGATCGGAAGAGCGGTTCAGCAG	NLL-04	19817719	0.0280952	A	B	B	B	A	B	B	A	A	B	B	B	A	B	B	B	A	B	A	B	B	B	A	B	-	-	A	A	B	A	-	B	B	B	A	B	B	A	B
LangCGRIL_PAV17236_A0	CxG_LG07	23.3183	0.165746	0.370861	0.629139	0	TGCAGGTTGCTTCTTTAGCAGAGTTTTTTTTACAGATCGGAAGAGCGGTTCAGCAGGAATGCCGAGACC	Unmapped	NA	0.148399	A	A	B	B	A	B	A	A	A	B	B	B	-	B	B	B	-	A	-	B	B	B	-	B	-	B	B	A	B	A	-	B	B	-	A	B	A	A	A
LangCGRIL_PAV04195_A1	CxG_LG08	0	0.0607735	0.429412	0.570588	0	TGCAGGTCTGGTTCACAGTCCTTACTCTGTTTTTATTTTTCTACTTACATCCTTTCACATTATTATTGA	NLL-05	26339366	0.000222825	B	A	B	B	-	A	B	B	B	B	B	A	B	A	B	A	A	B	B	B	B	B	A	A	B	B	A	B	A	A	B	B	B	A	B	A	B	B	A
LangCGRIL_PAV04190_A0	CxG_LG08	0.303034	0.0497238	0.424419	0.575581	0	TGCAGCAAAAACACTTAGACCAAAATTTGATGCCTTTCGATATCGAGTGCATTCCCAAGTTGGTGCTCA	NLL-05	26240530	0.00591844	B	A	B	B	-	A	B	B	B	B	B	A	B	A	B	A	A	B	B	B	-	-	A	A	B	B	A	B	A	A	B	B	B	A	B	A	B	B	A
LangCGRIL_PAV04191_A1	CxG_LG08	0.303034	0.0662983	0.408284	0.591716	0	TGCAGCAAAAGCACTTAGACCAAAATTTGATGCCTTTCGATATCGAGTGCATTCCCAAGTTGGTGTTCA	NLL-05	26240530	0.00591826	B	A	B	B	-	A	B	B	B	B	B	A	B	A	B	A	A	B	B	B	B	B	A	-	B	B	-	B	A	A	B	B	B	-	B	-	B	B	-
LangCGRIL_SNP0527_A0	CxG_LG08	0.303034	0.0552486	0.432749	0.567251	0	TGCAGCAGATATGTCTAAGGTTCTACAAGTCGAGATTCAAGCGGAACCAAGGATTACAGATCGGAAGAG	NLL-05	26232753	0.00591825	B	A	B	B	-	A	B	B	B	B	B	A	B	A	B	A	A	B	B	B	B	B	A	A	B	B	A	B	-	A	B	B	B	A	B	A	B	B	A
LangCGRIL_SNP0528_A0	CxG_LG08	0.303034	0.0441989	0.433526	0.566474	0	TGCAGTCTTTGCTATGCAAGGTTTTGGAATTTTGGGAGGTGGTATATTTGCAATTATAGTCTCGGCTGC	NLL-05	26233002	0.00591842	B	A	B	B	-	A	B	B	B	B	B	A	B	A	B	A	A	B	B	B	B	B	A	A	B	B	A	B	A	A	B	B	B	A	B	A	B	B	A
LangCGRIL_SNP0529_A1	CxG_LG08	0.303034	0.0441989	0.427746	0.572254	0	TGCAGCAAAAACACTTAGACCAAAATTTGATGCCTTTCGATATCGAGTGCATTCCCAAGTTGGTGCTCA	NLL-05	26240530	0.00591825	B	A	B	B	-	A	B	B	B	B	B	A	B	A	B	A	A	B	B	B	B	B	A	A	B	B	A	B	A	A	B	B	B	A	B	A	B	B	A
LangCGRIL_PAV04187_A0	CxG_LG08	0.617504	0.0773481	0.449102	0.550898	0	TGCAGCAGACTCCTTACGGGCAATATTAGCTCTCATGAGATCACTTGCAGCCTCAGCAGCCTCAATACC	NLL-05	26225467	3.10221e-05	B	A	B	B	B	A	B	B	B	B	B	A	B	A	B	A	A	B	B	B	B	B	A	A	-	B	A	B	A	A	B	B	B	A	B	A	B	B	A
LangCGRIL_PAV04188_A1	CxG_LG08	0.933963	0.0662983	0.408284	0.591716	0	TGCAGCAGACTCCTTACGGGCAATATTAGCTCTCATAAGATCGCTTGCAGCCTCAGCAGCCTCAATACC	NLL-05	26225467	0.00374784	B	A	B	B	A	A	B	B	B	B	B	A	B	A	B	A	-	B	B	B	B	B	A	A	B	B	A	B	A	A	B	B	B	A	B	A	B	B	A
LangCGRIL_SNP0522_A0	CxG_LG08	0.933963	0.0552486	0.438596	0.561404	0	TGCAGAGGCACAAAGGTATTTGACAAGAGTATAAGAGGATTTCTACAACTGTTTTTGAATGAAAAAAAA	NLL-05	26173814	0.00374782	B	A	B	B	-	A	B	B	B	B	B	A	B	A	B	A	A	B	B	B	B	B	A	A	B	B	A	B	A	A	B	B	B	A	B	A	B	B	A
LangCGRIL_SNP0523_A0	CxG_LG08	0.933963	0.0441989	0.421965	0.578035	0	TGCAGATTTTCATTTTGGAGCAGCAACAGTTTTTTTCCATCAAAAGTAATCTTACAGATCGGAAGAGCG	NLL-05	26173880	0.00374783	B	A	B	B	-	A	B	B	B	B	B	A	B	A	B	A	A	B	B	B	B	B	A	A	B	B	A	B	A	A	B	B	B	A	B	A	B	B	A
LangCGRIL_SNP0525_A0	CxG_LG08	0.933963	0.038674	0.431034	0.568966	0	TGCAGGTTCGTACATCAATTCCTTTCCTTTGTTGTTATTAGTTGTTATTTTCTTCTTCCATTTTATGTT	NLL-05	26225401	0.00374783	B	A	B	B	-	A	B	B	B	B	B	A	B	A	B	A	A	B	B	B	B	B	A	A	B	B	A	B	A	A	B	B	B	A	B	A	B	B	A
LangCGRIL_SNP0526_A0	CxG_LG08	0.933963	0.0331492	0.428571	0.571429	0	TGCAGCAGACTCCTTACGGGCAATATTAGCTCTCATAAGATCGCTTGCAGCCTCAGCAGCCTCAATACC	NLL-05	26225467	0.00374784	B	A	B	B	-	A	B	B	B	B	B	A	B	A	B	A	A	B	B	B	B	B	A	A	B	B	A	B	A	A	B	B	B	A	B	A	B	B	A
LangCGRIL_PAV04182_A0	CxG_LG08	1.23517	0.0497238	0.418605	0.581395	0	TGCAGCGACAACGGCTGCTGGAAACGACTTTGGAACCGCAGGTTTGTTACATGTCAAATTTTTTAGTAG	NLL-05	26138677	0.00348511	B	A	B	B	-	A	B	B	B	B	B	A	B	A	B	A	A	B	B	-	B	B	A	A	B	B	A	B	A	A	B	-	B	A	B	A	B	B	A
LangCGRIL_PAV04183_A1	CxG_LG08	1.23517	0.0441989	0.421965	0.578035	0	TGCAGCGACAACGGTTGCTGGAAACGACTTTGGAACCGCAGGTTTGCTACATGTCAAATTTTTTAGTAG	NLL-05	26138677	0.0034851	B	A	B	B	-	A	B	B	B	B	B	A	B	A	B	A	A	B	B	B	B	B	A	A	B	B	A	B	A	A	B	B	B	A	B	A	B	B	A
LangCGRIL_SNP0519_A1	CxG_LG08	1.23517	0.038674	0.41954	0.58046	0	TGCAGCGACAACGGCTGCTGGAAACGACTTTGGAACCGCAGGTTTGTTACATGTCAAATTTTTTAGTAG	NLL-05	26138677	0.00348508	B	A	B	B	-	A	B	B	B	B	B	A	B	A	B	A	A	B	B	B	B	B	A	A	B	B	A	B	A	A	B	B	B	A	B	A	B	B	A
LangCGRIL_SNP0520_A0	CxG_LG08	1.23517	0.038674	0.41954	0.58046	0	TGCAGAATCATTGTGTAAACATAGTCATAAACATTGATGAAAACATATTACAGATCGGAAGAGCGGTTC	NLL-05	26145272	0.00348507	B	A	B	B	-	A	B	B	B	B	B	A	B	A	B	A	A	B	B	B	B	B	A	A	B	B	A	B	A	A	B	B	B	A	B	A	B	B	A
LangCGRIL_SNP0521_A0	CxG_LG08	1.23517	0.0497238	0.424419	0.575581	0	TGCAGCATTACACTTTGTTTTAGTTGATTTGAGATAATCTCACTCATTTTTTTCTTACTTCCAAGTAAA	NLL-05	26163765	0.00348505	B	A	B	B	-	A	B	B	B	B	B	A	B	A	B	A	A	B	B	B	B	B	A	A	B	B	A	B	A	A	B	B	B	A	B	A	B	B	A
LangCGRIL_SNP0516_A1	CxG_LG08	1.82692	0.0276243	0.4375	0.5625	0	TGCAGTATGTTATGTCCCTCTTCTTCATACATCTAATGAAATTTTAGATGGTAAATTATTTTATCCCCA	NLL-05	26081957	0.0046174	B	A	B	B	-	A	B	B	B	B	B	A	B	A	B	A	A	B	B	B	B	B	A	A	B	B	A	B	A	A	B	B	B	A	B	A	B	B	A
LangCGRIL_SNP0517_A0	CxG_LG08	1.82692	0.0441989	0.433526	0.566474	0	TGCAGAGATTACTTGCACACAGTTCCTCATGTGTTTCTTAGTGGTCCACTGGAATTACAGATCGGAAGA	NLL-05	26095116	0.00461741	B	A	B	B	-	A	B	B	B	B	B	A	B	A	B	A	A	B	B	B	B	B	A	A	B	B	A	B	A	A	B	B	B	A	B	A	B	B	A
LangCGRIL_SNP0518_A1	CxG_LG08	1.82692	0.414365	0.443396	0.556604	0	TGCAGAGATTACTTGCACACAGTTCCTCGTGTGTTTCTTAGTGGTCCACTGGAATTAAAGTTACAGATC	NLL-05	26095116	0.0046174	-	A	B	B	-	A	-	B	B	B	B	A	-	A	-	A	-	B	-	B	-	B	A	-	-	-	-	-	A	-	B	-	B	A	-	A	-	B	A
LangCGRIL_PAV04174_A1	CxG_LG08	2.12278	0.0497238	0.436047	0.563953	0	TGCAGAAAAGGTTACTGAAGGAATTGATGCCACCAATCTCACTGTAATTATCACAGGTTAGTTTTTACA	NLL-05	26031341	0.00355426	B	A	B	B	-	A	B	B	B	B	B	A	B	A	B	A	A	B	B	B	B	B	A	A	B	B	A	B	A	A	B	B	B	A	B	A	B	B	A
LangCGRIL_SNP0515_A1	CxG_LG08	2.4204	0.0441989	0.439306	0.560694	0	TGCAGAATCAAGTTCACAATTTTGATATTGCCTTGCTGATATTGCTGTTTGATCACAAAGTAGTGAAGT	NLL-05	25965441	0.0126497	B	A	B	B	-	A	B	B	B	B	B	A	B	A	B	A	A	B	B	B	B	B	A	A	B	B	A	B	A	A	B	B	B	A	B	A	B	B	A
LangCGRIL_PAV04167_A0	CxG_LG08	3.92688	0.0441989	0.462428	0.537572	0	TGCAGTGGTCAGAAAGAAGAAGAAGCAACAATCAATTATGACTTCAATTCACAGAATCAGACCCGACCC	NLL-05	25917379	0.0628459	B	A	B	B	-	A	B	B	B	B	B	A	B	A	B	A	A	-	B	B	B	B	A	A	B	B	A	B	A	A	B	B	B	A	B	A	B	B	A
LangCGRIL_PAV17190_A0	CxG_LG08	3.92688	0.0441989	0.456647	0.543353	0	TGCAGTGCATAGAGAGAGAGAGAGAGAGAAGAAGAAGAAGAAGAAACATGGGTTGGATTCCATGTTCTG	Unmapped	NA	0.0628459	B	A	B	B	B	A	B	B	B	B	B	A	B	A	-	A	A	B	B	B	B	B	A	A	B	B	A	B	A	A	B	B	B	A	B	A	B	B	A
LangCGRIL_PAV17225_A1	CxG_LG08	3.92688	0.0773481	0.431138	0.568862	0	TGCAGTGCATAGAGAGAGAGAGAGAGAGAGAGAGAAGAAGAAGAAGAAGAAACATGGGTTGGATTCCAT	Unmapped	NA	0.0628459	B	A	B	B	-	A	B	B	B	B	B	A	B	A	B	A	A	B	B	B	B	B	A	A	B	B	A	B	A	A	B	B	B	A	B	-	B	B	-
LangCGRIL_SNP0512_A0	CxG_LG08	3.92688	0.0497238	0.465116	0.534884	0	TGCAGGTATAACTCTAAAACCAATTACTACTCTCATTCTCACAACATTTTTTCTATAATATGCCGAAGG	NLL-05	25856639	0.0628459	B	A	B	B	-	A	B	B	B	B	B	A	B	A	B	A	A	B	B	B	B	B	A	A	-	B	A	B	A	A	B	B	B	A	B	A	B	B	A
LangCGRIL_SNP0513_A0	CxG_LG08	3.92688	0.038674	0.45977	0.54023	0	TGCAGTGGTCAGAAAGAAGAAGAAGCAACAATCAATTATGCCTTGAATTCACAGAATCAGACCCGACCC	NLL-05	25917379	0.0628459	B	A	B	B	-	A	B	B	B	B	B	A	B	A	B	A	A	B	B	B	B	B	A	A	B	B	A	B	A	A	B	B	B	A	B	A	B	B	A
LangCGRIL_SNP0514_A0	CxG_LG08	3.92688	0.038674	0.45977	0.54023	0	TGCAGATTTTGAATTGTCAATCGCTTTCCTTCCAGTAATTATTTCCAGAAGAACCACGCCGAAGCTATA	NLL-05	25919536	0.0628459	B	A	B	B	-	A	B	B	B	B	B	A	B	A	B	A	A	B	B	B	B	B	A	A	B	B	A	B	A	A	B	B	B	A	B	A	B	B	A
LangCGRIL_SNP0510_A1	CxG_LG08	6.89087	0.0939227	0.439024	0.560976	0	TGCAGCATATTGACGTTGCCAACTTTCTGTTTGCCTTTATGAATTTTCTTGGGATTTTTTTGAGACAAC	NLL-05	24901181	0.103197	B	A	B	B	-	A	B	B	B	B	B	A	B	A	B	A	A	B	B	B	B	B	A	-	B	B	A	B	B	A	B	B	B	A	B	A	B	B	A
LangCGRIL_SNP0511_A1	CxG_LG08	6.89087	0.0331492	0.445714	0.554286	0	TGCAGTATCAGCATCCTGAATCAACATAGTGTACTTTTCACGCAACATTTCAACCTCCTTTTGGTAATC	NLL-05	24925064	0.103197	B	A	B	B	-	A	B	B	B	B	B	A	B	A	B	A	A	B	B	B	B	B	A	A	B	B	A	B	B	A	B	B	B	A	B	A	B	B	A
LangCGRIL_SNP0507_A0	CxG_LG08	10.5889	0.0331492	0.44	0.56	0	TGCAGAATAAAGTGCCCCTCCATCGAAATTATCAACTATGGTCACAGTGCCAGACATGCACAATGACCA	NLL-05	24758842	0.0833561	B	A	B	B	-	A	A	B	B	B	B	A	B	A	A	A	A	B	B	B	B	B	B	A	B	B	A	B	B	A	B	B	B	A	B	A	B	B	A
LangCGRIL_SNP0508	CxG_LG08	10.5889	0.0662983	0.426036	0.573964	0	TGCAGAGAGAACACAATCTCTTGATGCCAATTGTAATATAGACCACTTATCTATATTGACTAATGGTGA	NLL-05	24758908	0.0833561	B	A	B	B	-	A	A	B	B	B	B	A	B	A	A	A	A	B	B	B	B	B	B	A	B	B	A	B	B	A	B	B	B	A	B	A	B	B	A
LangCGRIL_SNP0509_A0	CxG_LG08	10.5889	0.038674	0.442529	0.557471	0	TGCAGCCTCTAATTCCATTCTGAATTTCCTATACATATCCCCTTTATAAAATTTCCGAGTCCTTAGCAC	NLL-05	24776889	0.0833561	B	A	B	B	-	A	A	B	B	B	B	A	B	A	A	A	A	B	B	B	B	B	B	A	B	B	A	B	B	A	B	B	B	A	B	A	B	B	A
LangCGRIL_PAV04152_A1	CxG_LG08	10.8779	0.0662983	0.420118	0.579882	0	TGCAGTATCTAGTTGCTTAGCCATTTCTTTCTGCAACCAGAAAAGAACGAAAGTAGAGAAGTAAAGTAG	NLL-05	24694580	0.0573627	B	A	B	B	A	A	A	B	B	B	B	A	B	A	A	A	A	B	B	B	B	B	B	A	B	B	A	B	B	A	B	B	B	A	B	A	B	B	A
LangCGRIL_SNP0506_A0	CxG_LG08	10.8779	0.038674	0.431034	0.568966	0	TGCAGGGTTCTTGTATTTGATTCTATCAAGTTTGAGAAGGAAACCAGATAAATGTTCCTCTTCAGGCCT	NLL-05	24720334	0.0573627	B	A	B	B	-	A	A	B	B	B	B	A	B	A	A	A	A	B	B	B	B	B	B	A	B	B	A	B	B	A	B	B	B	A	B	A	B	B	A
LangCGRIL_PAV04150	CxG_LG08	11.7762	0.0497238	0.44186	0.55814	0	TGCAGACGTTGCTAGTAATCCTGTCAGAGGCAAGGATGGCCGGTTTCTATATGGAGACGAAGACAAGTG	NLL-05	24669339	0.245796	B	A	B	B	A	A	A	B	B	B	B	A	B	A	A	A	A	B	B	B	B	B	B	A	B	B	A	B	B	A	B	B	B	A	B	A	B	B	A
LangCGRIL_SNP0505_A0	CxG_LG08	11.7762	0.0441989	0.439306	0.560694	0	TGCAGACGTTGCTAGTAATCCTGTCAGAGGCAAGGATGGCCGGTTTCTATATGGAGACGAAGACAAGTG	NLL-05	24669339	0.245796	B	A	B	B	-	A	A	B	B	B	B	A	B	A	A	A	A	B	B	B	B	B	B	A	B	B	A	B	B	A	B	B	B	A	B	A	B	B	A
LangCGRIL_SNP2480	CxG_LG08	11.7762	0.0773481	0.419162	0.580838	0	TGCAGAGCTCCACCATTGGTAATAATTACAGATCGGAAGAGCGGTTCAGCAGGAATGCCGAGACCGATC	Unmapped	NA	0.245796	B	A	B	B	-	A	A	B	B	B	B	A	B	A	A	A	A	B	B	B	B	B	B	-	B	B	A	B	B	A	B	B	B	A	B	A	B	B	-
LangCGRIL_PAV04138_A0	CxG_LG08	13.6175	0.0220994	0.451977	0.548023	0	TGCAGATATATTTGTATATTCTTTACCATAGTGTTATACTAATAGTATACACTATCCAAAGTTTACAGA	NLL-05	24328019	0.196864	A	A	B	B	B	A	A	B	B	B	B	A	B	A	A	A	A	B	B	B	B	B	B	A	B	B	A	B	B	A	B	B	B	A	B	A	B	A	A
LangCGRIL_PAV04142_A0	CxG_LG08	13.6175	0.0828729	0.475904	0.524096	0	TGCAGCTTCAAGGGATGCTAAATTTGCAGTATTCTTTTTACAGATCGGAAGAGCGGTTCAGCAGGAATG	NLL-05	24590205	0.196864	A	A	B	B	B	A	A	B	B	B	B	A	B	A	A	A	A	B	B	B	B	B	B	A	B	B	A	B	B	A	B	B	B	A	B	A	B	A	A
LangCGRIL_PAV04128	CxG_LG08	15.8064	0.0552486	0.467836	0.532164	0	TGCAGCAGAGCGATGGTTAGATGTTTCCCTTGTGCGAAGTAAGATGAAGGAAAGGAATGTGCGGAAGAT	NLL-05	24151741	0.224003	A	A	B	B	A	A	B	B	B	B	-	A	B	A	A	A	A	B	B	B	B	B	B	A	B	B	A	B	B	A	B	B	A	-	B	A	B	A	A
LangCGRIL_PAV04129	CxG_LG08	15.8064	0.0552486	0.467836	0.532164	0	TGCAGCATATATGTTAGACAACAGCACATAGTTAGCACCATTTTCAGGCTCGAGCTCAAAAAGTCGATT	NLL-05	24151807	0.224003	A	A	B	B	A	A	B	B	B	B	-	A	B	A	A	A	A	B	B	B	B	B	B	A	B	B	A	-	B	A	B	B	A	B	B	A	B	A	A
LangCGRIL_PAV04130	CxG_LG08	15.8064	0.0718232	0.452381	0.547619	0	TGCAGGTTGTACCTCATTTTACTTTTTCCCTAACCAACATTCAGGGCATAAAGAATAGATTCCACATCA	NLL-05	24169849	0.224003	-	A	B	B	A	A	B	B	B	B	-	A	B	A	A	A	A	B	B	B	B	B	B	A	B	B	A	B	B	A	B	B	-	B	B	A	B	A	A
LangCGRIL_PAV17117_A0	CxG_LG08	15.8064	0.0773481	0.479042	0.520958	1	TGCAGGTTGTACCTCCTTTTACTTTTTCCCTGACCAACATTTAGGGCACAAAGAATAGATTCCACATCA	Unmapped	NA	0.224003	A	A	B	B	A	A	B	B	B	B	-	A	B	A	A	A	A	-	B	B	B	B	B	A	B	B	A	B	B	A	B	B	A	B	B	A	B	A	A
LangCGRIL_SNP0504	CxG_LG08	15.8064	0.0607735	0.464706	0.535294	1	TGCAGAGAAGTGGAGCAGGTGACAATGATAATCCATCCATATTTCTCGATGGTAGTAAGGAAAACCTAG	NLL-05	24169783	0.224003	A	A	B	B	A	A	B	B	B	B	-	A	B	A	A	A	A	B	B	B	-	B	B	-	B	B	A	B	B	A	B	B	A	B	B	A	B	A	A
LangCGRIL_PAV04125_A0	CxG_LG08	17.0725	0.0718232	0.482143	0.517857	0	TGCAGATAGGTTCCTCCGGCGACGGAAAAACCAGTGGGTTGAGCTACACACCGTTTCAGAAAAATCCTG	NLL-05	24098838	0.0992611	A	A	-	B	A	A	B	B	B	B	-	A	B	A	A	A	A	B	-	B	B	B	B	A	B	B	A	B	B	A	B	B	A	B	B	A	B	A	A
LangCGRIL_PAV04126	CxG_LG08	17.0725	0.0497238	0.476744	0.523256	0	TGCAGATAGGTTCCTCCGGCGATGGAAAAACCAGTGGGTTGAGCTACACACCGTTTCAGAAAAACCCTG	NLL-05	24098838	0.099261	A	A	B	B	A	A	B	B	B	B	-	A	B	A	A	A	A	B	B	B	B	B	B	A	B	B	A	B	B	A	B	B	A	B	B	A	B	A	A
LangCGRIL_PAV04127	CxG_LG08	17.0725	0.0883978	0.49697	0.50303	0	TGCAGACAAGTCTAAGCTAAAAACAAAGGAAAAACTAATAATACAAGTTTGACAATATAAACTACAGAC	NLL-05	24121277	0.0992611	A	A	B	B	A	A	B	B	B	B	B	A	B	A	A	A	A	B	B	B	B	B	-	A	B	B	A	B	B	A	B	B	A	B	B	A	B	A	A
LangCGRIL_SNP0498_A1	CxG_LG08	17.0725	0.038674	0.465517	0.534483	0	TGCAGTATGTATCAACTAATTCATCTACAAATAACGAAATAAATTTACAGATCGGAAGAGCGGTTCAGC	NLL-05	24070509	0.0992611	A	A	B	B	A	A	B	B	B	B	-	A	B	A	A	A	A	B	B	B	B	B	B	A	B	B	A	B	B	A	B	B	A	B	B	A	B	A	A
LangCGRIL_SNP0500_A0	CxG_LG08	17.0725	0.0331492	0.468571	0.531429	0	TGCAGAAGCACGACGTTCGCCGGTGTGTGGTTGTTACAGATCGGAAGAGCGGTTCAGCAGGAATGCCGA	NLL-05	24073835	0.0992611	A	A	B	B	A	A	B	B	B	B	-	A	B	A	A	A	A	B	B	B	B	B	B	A	B	B	A	B	B	A	B	B	A	B	B	A	B	A	A
LangCGRIL_SNP0501_A0	CxG_LG08	17.0725	0.0939227	0.463415	0.536585	0	TGCAGCGGAACGCCGCCGTGCCTTTCGATTTCTCTCCGGCTCTGAGTCTGATCGATTACGAGAAACGCA	NLL-05	24073869	0.0992611	A	A	B	B	A	A	B	B	B	B	-	A	B	A	A	A	A	B	B	-	B	B	B	A	B	B	A	B	B	A	B	B	A	B	B	A	B	A	A
LangCGRIL_SNP0502_A0	CxG_LG08	17.0725	0.0497238	0.476744	0.523256	0	TGCAGATAGGTTCCTCCGGCGATGGAAAAACCAGTGGGTTGAGCTACACACCGTTTCAGAAAAACCCTG	NLL-05	24098838	0.0992611	A	A	B	B	A	A	B	B	B	B	-	A	B	A	A	A	A	B	B	B	B	B	B	A	B	B	A	B	B	A	B	B	A	B	B	A	B	A	A
LangCGRIL_SNP0503_A1	CxG_LG08	17.0725	0.0607735	0.470588	0.529412	0	TGCAGAACAAGGTCACTATTTTCCGGCGAGTCGTCGAATTTATGAGAAACTAAACAGTAAGAAAATCTC	NLL-05	24098904	0.0992612	A	-	B	B	A	A	B	B	B	B	-	A	B	A	A	A	A	B	B	B	B	B	B	A	B	B	A	B	B	A	B	B	A	B	B	A	B	A	A
LangCGRIL_SNP2422_A0	CxG_LG08	19.2892	0.0331492	0.48	0.52	0	TGCAGCAACAATTACAAATAGAGATAGTAAAAACCAAAGCAAACCCTCGCTCACCGCTTACAGATCGGA	Unmapped	NA	0.0208186	A	A	B	B	A	A	B	B	B	B	A	A	B	A	A	A	A	B	B	B	B	B	B	A	B	B	A	B	B	A	B	B	A	B	B	A	B	A	A
LangCGRIL_SNP2492_A0	CxG_LG08	19.2892	0.259669	0.455224	0.544776	0	TGCAGCAACAATTACAAATAGAGATAGTAAAAACCAAAGCAAACCCTCGCTCACCGCTTAAGCGCGCGC	Unmapped	NA	0.0208186	-	-	B	B	A	-	B	-	-	B	A	A	B	A	A	A	A	-	-	B	B	B	B	A	-	-	A	-	B	A	B	B	-	B	B	A	B	-	A
LangCGRIL_SNP0497_A0	CxG_LG08	19.7794	0.41989	0.495238	0.504762	0	TGCAGTCAAATGCTCTACCACTGAGCTATGGACCCTTGGTGATGTTGGTTTTGATTTAATTATTATTAT	NLL-05	23904052	0.00859716	-	A	B	B	-	-	B	-	-	B	-	A	B	A	-	A	-	-	-	B	B	-	B	A	-	-	-	-	B	-	B	-	-	B	-	-	-	-	-
LangCGRIL_PAV04115_A0	CxG_LG08	20.2794	0.0331492	0.462857	0.537143	0	TGCAGTCAAATGCTCTACCACTGAGCTATGGACCCTTCGTAATGTTGGTTTTGATTTACAGATCGGAAG	NLL-05	23904052	0.000177069	A	A	B	B	A	A	B	B	B	B	A	A	B	A	A	A	A	B	B	B	B	B	B	A	B	B	A	B	B	A	B	B	A	B	B	A	B	A	A
LangCGRIL_PAV04119_A0	CxG_LG08	20.2794	0.0773481	0.491018	0.508982	0	TGCAGAGAAGGTAGTGGATGCTTCTAGCTTTTTCAAAAAGCCTTAGAAAACTTAGTGATAAGTTAATTA	NLL-05	23934350	0.000177058	A	A	B	B	A	A	B	B	B	B	A	A	B	A	A	A	A	B	B	B	B	B	B	A	B	B	A	B	B	A	B	B	A	-	-	A	B	A	A
LangCGRIL_PAV04120_A0	CxG_LG08	20.2794	0.0662983	0.491124	0.508876	0	TGCAGAGAAAGGAGCCTGCTGTAAAATACTCATTACCCCATGTTATAAGCCATTCCTTGATTTCACCTT	NLL-05	23934418	0.000177061	A	A	B	B	A	A	B	B	B	B	A	A	B	A	A	A	A	B	B	B	B	B	B	A	B	B	A	B	B	A	B	B	A	B	B	A	B	A	A
LangCGRIL_SNP0494_A0	CxG_LG08	20.2794	0.038674	0.465517	0.534483	0	TGCAGCTGTTTTTTGGGTGAAAAAACACCGAATTTTCAACCTCGGTTTTTGGACATTACAGATCGGAAG	NLL-05	23875491	0.000177063	A	A	B	B	A	A	B	B	B	B	A	A	B	A	A	A	A	B	B	B	B	B	B	A	B	B	A	B	B	A	B	B	A	B	B	A	B	A	A
LangCGRIL_SNP0495_A0	CxG_LG08	20.2794	0.0497238	0.459302	0.540698	0	TGCAGAAAACAACTTCTATGGTTGCCAAACACCTTCAAGCCTATTCAGGTTATCGTTTTGGAGTAGTAA	NLL-05	23875547	0.000177065	A	A	B	B	A	A	B	B	B	B	A	A	B	A	A	A	A	B	B	B	B	B	B	-	B	B	A	B	B	A	B	B	A	B	B	A	B	A	A
LangCGRIL_SNP0496_A0	CxG_LG08	20.2794	0.0441989	0.479769	0.520231	0	TGCAGTCAAATGCTCTACCACTGAGCTATGGACCCTTGGTGATGTTGGTTTTGATTTACAGATCGGAAG	NLL-05	23904052	0.000177067	A	A	B	B	A	A	B	B	B	B	A	A	B	A	A	A	A	B	B	B	B	B	B	A	B	B	A	B	B	A	B	B	A	B	B	A	B	A	A
LangCGRIL_PAV04098_A0	CxG_LG08	20.5861	0.0828729	0.481928	0.518072	0	TGCAGATTGGAGGGTGGGGAAAGGTAAAATGAAAAAGCAGAAACAAGTTGTATAGTACATGAACAATTA	NLL-05	23609545	0.0241298	A	A	B	B	A	A	B	B	B	B	A	A	B	A	A	A	A	B	B	B	B	B	B	A	B	B	A	B	B	A	B	B	A	B	B	A	B	A	A
LangCGRIL_PAV04099_A1	CxG_LG08	20.5861	0.0441989	0.462428	0.537572	0	TGCAGATTGGAGGGTGGGGAAAAAGATAAAATGAAAAAGCAGAAACAAGTTGTACAGTACATGAACAAT	NLL-05	23609545	0.0241298	A	A	B	B	A	A	B	B	B	B	A	A	B	A	A	A	A	B	B	B	B	B	B	A	B	B	A	B	B	A	B	B	A	B	B	A	B	A	A
LangCGRIL_SNP0493_A0	CxG_LG08	20.5861	0.0441989	0.468208	0.531792	0	TGCAGAAAAAGTATGTCCACTGGGTACTTGGCTAGCAACATTTCTAGGGGTACTCTTTGTTGTCGTGTT	NLL-05	23612580	0.0241298	A	A	B	B	A	A	B	B	B	B	A	A	B	A	A	A	A	B	B	B	B	B	B	A	B	B	A	B	B	A	B	B	A	B	B	A	B	A	A
LangCGRIL_PAV04095_A0	CxG_LG08	20.9006	0.0662983	0.473373	0.526627	0	TGCAGTGCTTTGGTGGTTTTATGGGGTATGAATGAATGTATACAATAACAAAAGTAGAAGTGAATGAAT	NLL-05	23567201	0.0442231	A	A	B	B	A	A	B	B	B	B	A	A	B	A	A	A	A	B	B	B	B	B	B	A	B	B	A	B	B	A	B	B	A	B	B	A	B	A	A
LangCGRIL_SNP0490_A0	CxG_LG08	20.9006	0.0441989	0.462428	0.537572	0	TGCAGTGCTTTGGTGGTTTTATGGCGTATGGATGAATGTATACAATAACAAAAGTAGAAGTGAATGAAT	NLL-05	23567201	0.0442231	A	A	B	B	A	A	B	B	B	B	A	A	B	A	A	A	A	B	B	B	B	B	B	A	B	B	A	B	B	A	B	B	A	B	B	A	B	A	A
LangCGRIL_SNP0491_A0	CxG_LG08	20.9006	0.0441989	0.462428	0.537572	0	TGCAGCAATGGCTATAATCCCCTAAAATAATGGGGCCAAAAATGTTACTAATAGTTTTACAGATCGGAA	NLL-05	23567267	0.0442232	A	A	B	B	A	A	B	B	B	B	A	A	B	A	A	A	A	B	B	B	B	B	B	A	B	B	A	B	B	A	B	B	A	B	B	A	B	A	A
LangCGRIL_PAV04096_A1	CxG_LG08	21.5256	0.0552486	0.45614	0.54386	0	TGCAGTGCTTTGGTGGTTTTATGGCGTATGGATGAATGTATACAATAACAAAAGTAGAAGTGAATGAAT	NLL-05	23567201	0.0890994	A	A	B	B	A	A	B	B	B	B	A	A	B	A	A	A	A	B	B	B	B	B	B	A	B	B	A	B	B	A	B	B	A	B	B	A	B	A	A
LangCGRIL_SNP0489_A0	CxG_LG08	23.0599	0.0441989	0.479769	0.520231	0	TGCAGTTGATGTATGAACATTAGTTATCTCAGCCACTGCATCTTGGGAACAAATTTTATTTTATTTATC	NLL-05	23509271	0.261939	A	A	B	B	A	A	B	B	B	B	A	A	B	A	A	A	A	B	B	B	B	B	B	A	B	B	A	B	B	A	B	B	A	B	B	A	B	A	A
LangCGRIL_PAV04078_A1	CxG_LG08	24.9357	0.0441989	0.491329	0.508671	0	TGCAGGATTGTAGGAATTATGAATTATTGAAACATGTTCAACAACAATATTTTTCCATATGTACAGTTA	NLL-05	23247491	0.499048	A	A	B	B	A	A	B	B	B	B	A	A	B	A	A	A	A	B	B	B	B	B	B	A	B	B	A	B	B	A	B	B	-	B	B	B	B	A	A
LangCGRIL_PAV04073_A1	CxG_LG08	25.2281	0.0165746	0.511236	0.488764	0	TGCAGTTATTTTTTCATTCTAATTTGTACCCTTTTACTAAATTCCTATAGCAAATATGGAAGGAACAAA	NLL-05	23215398	0.65505	A	A	B	B	A	A	B	B	B	B	A	A	B	A	A	A	A	B	B	B	B	B	B	A	B	B	A	B	B	A	B	B	A	B	B	B	B	A	-
LangCGRIL_PAV04077_A1	CxG_LG08	25.2281	0.0552486	0.502924	0.497076	0	TGCAGCTAGCGGCATGTTTTGTGGATTTCCTATCCTTTCCCTAGTTGTAGATCACCTCTTATTTACTTG	NLL-05	23220473	0.65505	A	A	B	B	A	A	B	B	B	B	A	A	B	A	A	A	A	B	B	B	B	B	B	A	B	B	A	B	B	A	B	B	-	B	B	B	B	A	A
LangCGRIL_SNP0483_A1	CxG_LG08	25.2281	0.0441989	0.49711	0.50289	0	TGCAGTTATTTTTTCTTCCTAATTTGTACCCTTTTACTAAATTCCTATAGCAAATATGGAAGGAACAAA	NLL-05	23215398	0.65505	A	A	B	B	A	A	B	B	B	B	A	A	B	A	A	A	A	B	B	B	B	B	B	A	B	B	A	B	B	A	B	B	-	B	B	B	B	A	A
LangCGRIL_SNP2389_A0	CxG_LG08	25.2281	0.038674	0.494253	0.505747	0	TGCAGTGTATGTCTCATCCGGGGAACCTTTCTCTGCTATTACAGATCGGAAGAGCGGTTCAGCAGGAAT	Unmapped	NA	0.65505	A	A	B	B	A	A	B	B	B	B	A	A	B	A	A	A	A	B	B	B	B	B	B	A	B	B	A	B	B	A	B	B	-	B	B	B	B	A	A
LangCGRIL_PAV04081_A1	CxG_LG08	25.5258	0.0552486	0.48538	0.51462	0	TGCAGTAAAGACTAAATAATTAGAGATGACATAAATTACTGTACTCAACTGTCAAACCAATATACTTCG	NLL-05	23326022	0.691218	A	A	B	B	A	A	B	B	B	B	A	A	B	A	A	A	A	B	B	B	B	B	B	A	B	B	A	B	B	A	B	B	-	B	B	B	B	A	-
LangCGRIL_PAV04083_A1	CxG_LG08	25.5258	0.0607735	0.482353	0.517647	0	TGCAGAGACATATTTCACTTCAAGATCCAGAATCAGCGTCCAAGTCTTATGGCCATTTCAGCAATGGCA	NLL-05	23330207	0.691218	A	A	B	B	A	A	B	B	B	B	A	A	B	A	A	A	A	-	B	B	B	B	B	A	B	B	A	B	B	A	B	B	-	B	B	B	B	-	A
LangCGRIL_PAV04085_A1	CxG_LG08	25.5258	0.0552486	0.479532	0.520468	0	TGCAGAAACTTATTATGGTGAACCATCAAAGAAGCTTGGTTTGAAATACATTGGTTATGAAATTGAAGC	NLL-05	23333596	0.691218	A	A	B	B	A	A	B	B	B	B	A	A	B	A	A	A	A	B	B	B	B	B	B	A	B	B	A	B	B	A	B	B	A	B	B	B	B	A	A
LangCGRIL_SNP0484_A1	CxG_LG08	25.5258	0.038674	0.488506	0.511494	0	TGCAGGGCCTGACCCTACTATTACCAAATTCTCAACACCATCTCCTACGATAACAAAAAAACGCCAACG	NLL-05	23296800	0.691217	A	A	B	B	A	A	B	B	B	B	A	A	B	A	A	A	A	B	B	B	B	B	B	A	B	B	A	B	B	A	B	B	-	B	B	B	B	A	A
LangCGRIL_SNP0486_A0	CxG_LG08	25.5258	0.038674	0.488506	0.511494	0	TGCAGAGACACTGACTCATACCGCAAAGTTTTGCTAACATCAGCTGTTACTTTTGTTTGCACAGTGTCT	NLL-05	23330141	0.691217	A	A	B	B	A	A	B	B	B	B	A	A	B	A	A	A	A	B	B	B	B	B	B	A	B	B	A	B	B	A	B	B	-	B	B	B	B	A	A
LangCGRIL_SNP0487_A0	CxG_LG08	25.5258	0.038674	0.488506	0.511494	0	TGCAGAGACATATTTCACTTCAAGATCCAGAATCAGCGTCCAAGTCTTATGGCCATTTCAGCAATGGCA	NLL-05	23330207	0.691217	A	A	B	B	A	A	B	B	B	B	A	A	B	A	A	A	A	B	B	B	B	B	B	A	B	B	A	B	B	A	B	B	-	B	B	B	B	A	A
LangCGRIL_SNP0488_A1	CxG_LG08	25.5258	0.038674	0.488506	0.511494	0	TGCAGAAACTTATTATGGTGAGCCATCAAAGAAGCTTGGTTTGAAATACATTGGTTATGAAATTGAAGT	NLL-05	23333596	0.691217	A	A	B	B	A	A	B	B	B	B	A	A	B	A	A	A	A	B	B	B	B	B	B	A	B	B	A	B	B	A	B	B	-	B	B	B	B	A	A
LangCGRIL_PAV04082_A0	CxG_LG08	26.1431	0.0497238	0.494186	0.505814	0	TGCAGAGACATATTTCACTTCAAGATCCAGAATCAGTGTCCAAGTCGTATGGCCATTTCAGCAATGGCA	NLL-05	23330207	0.512391	A	A	B	B	A	A	B	B	B	B	A	A	B	A	A	A	A	B	B	-	B	B	B	A	B	B	A	B	-	A	B	B	-	B	-	B	B	A	A
LangCGRIL_PAV04084_A0	CxG_LG08	26.1431	0.0662983	0.497041	0.502959	0	TGCAGAAACTTATTATGGTGAGCCATCAAAGAAGCTTGGTTTGAAATACATTGGTTATGAAATTGAAGT	NLL-05	23333596	0.512391	A	A	B	B	A	A	B	B	B	B	A	A	B	A	A	A	A	B	B	B	B	B	B	A	B	B	A	B	B	A	B	B	-	B	B	-	B	A	A
LangCGRIL_PAV04074_A0	CxG_LG08	26.4389	0.0165746	0.483146	0.516854	0	TGCAGTTATTTTTTCTTCCTAATTTGTACCCTTTTACTAAATTCCTATAGCAAATATGGAAGGAACAAA	NLL-05	23215398	0.430921	A	A	B	B	A	A	B	B	B	B	A	A	B	A	A	A	A	B	B	B	B	B	B	A	B	B	A	B	B	A	B	B	B	B	B	B	B	A	A
LangCGRIL_PAV04079_A0	CxG_LG08	26.4389	0.0883978	0.521212	0.478788	0	TGCAGGATTGTAGGAATTATGAATTATTGAAACATGTTCAACAACAATATTTTCGATATGTACAGTTAG	NLL-05	23247491	0.430921	A	A	B	B	A	A	B	B	B	B	A	A	B	A	A	A	A	-	B	-	-	B	B	A	B	B	A	B	B	A	B	B	-	B	B	B	B	A	A
LangCGRIL_SNP0531_A1	CxG_LG09	0	0.104972	0.530864	0.469136	0	TGCAGCCCTACGGATGAGACTATTAACAGCACGAGATGTTAGGACATTGTCGTGCCTCTTCAAAAGATC	NLL-06	146574	0.371733	-	-	B	A	B	B	B	B	A	A	A	B	A	A	A	A	A	-	A	-	A	A	B	B	A	B	-	B	-	B	B	B	-	B	B	B	A	B	B
LangCGRIL_SNP0535_A1	CxG_LG09	0	0.0276243	0.517045	0.482955	0	TGCAGCTCCTTCACAGTGGGTTTCTGTGAACCACGCAAGAGACAAGCACCAAGATTCAAGATCTTTTTC	NLL-06	225911	0.371733	B	A	B	-	B	B	B	B	A	A	A	B	A	A	A	A	A	B	A	B	A	A	B	B	A	B	A	-	A	B	B	B	A	B	B	B	A	B	B
LangCGRIL_PAV04219_A1	CxG_LG09	0.331131	0.0718232	0.494048	0.505952	0	TGCAGCAGCACCTTCAACAAACACCAACACTCTCATACTCTTTCAAATACTTGCTGTAACTCTTACCAC	NLL-06	273457	0.262016	B	A	B	-	B	B	B	B	A	A	A	B	A	A	A	A	A	B	A	B	A	A	B	B	A	B	A	-	-	B	B	B	A	B	B	B	A	B	B
LangCGRIL_PAV04220_A1	CxG_LG09	0.331131	0.0552486	0.51462	0.48538	0	TGCAGCATCTGCATCTGCATCTCCACGCTGTGATGGTGTCCCTGCTCCCATCTCCACGCTGCTCCTCGG	NLL-06	273527	0.262016	B	A	B	-	B	B	B	B	A	A	A	B	-	A	A	A	A	B	A	B	A	A	B	B	A	B	A	-	A	-	B	B	A	B	B	B	A	B	B
LangCGRIL_SNP0538_A1	CxG_LG09	0.331131	0.0276243	0.517045	0.482955	0	TGCAGCAACAAACTAAACATGAAAGAAGAAAAATGTCACCATTCTACTGCTGATTGGCGAGGGAAGGAA	NLL-06	238043	0.262016	B	A	B	-	B	B	B	B	A	A	A	B	A	A	A	A	A	B	A	B	A	A	B	B	A	B	A	-	A	B	B	B	A	B	B	B	A	B	B
LangCGRIL_SNP0540_A1	CxG_LG09	0.331131	0.0220994	0.519774	0.480226	0	TGCAGATATTTATGTACTTGGGTATGGATTTGTACTAAAAACACATCAATTGTCCCACACTTTGTACCA	NLL-06	264690	0.262016	B	A	B	-	B	B	B	B	A	A	A	B	A	A	A	A	A	B	A	B	A	A	B	B	A	B	A	-	A	B	B	B	A	B	B	B	A	B	B
LangCGRIL_SNP0541_A1	CxG_LG09	0.331131	0.0220994	0.519774	0.480226	0	TGCAGCACAATCTAGTTGTGTGAATACTTTAGTCAGCTTGTCCCCGTGCCTCAACTATATCACCGGGAA	NLL-06	278113	0.262016	B	A	B	-	B	B	B	B	A	A	A	B	A	A	A	A	A	B	A	B	A	A	B	B	A	B	A	-	A	B	B	B	A	B	B	B	A	B	B
LangCGRIL_SNP0542_A0	CxG_LG09	0.331131	0.0441989	0.526012	0.473988	0	TGCAGGGGAGCCACCTACTGTTCCTGCTGGTGTATTTGCTGGTGAAACAGCTGTTTTGACACACAATGT	NLL-06	278507	0.262016	B	A	B	-	B	B	B	B	A	A	A	B	A	A	A	A	A	B	A	B	A	A	B	B	A	B	A	-	A	-	B	B	A	B	B	B	A	B	B
LangCGRIL_PAV04226_A1	CxG_LG09	1.28666	0.0773481	0.467066	0.532934	0	TGCAGCTGACCCATGAAAACACTATACATCTTACAGATCGGAAGAGCGGTTCAGCAGGAATGCCGAGAC	NLL-06	360862	0.149615	B	A	B	A	B	B	B	B	A	A	A	B	A	A	A	A	A	B	A	B	A	B	B	B	A	B	A	A	A	B	B	B	A	B	B	B	A	B	B
LangCGRIL_SNP0547_A1	CxG_LG09	1.28666	0.0331492	0.497143	0.502857	0	TGCAGAAACAAGGTCGGGAACAAAGCTCCGCCATCTTGCTGGCCATTCATGCTTCAAAATCTGCATGTA	NLL-06	359849	0.149615	B	A	B	-	B	B	B	B	A	A	A	B	A	A	A	A	A	B	A	B	A	B	B	B	A	B	A	-	A	B	B	B	A	B	B	B	A	B	B
LangCGRIL_SNP2387_A1	CxG_LG09	1.28666	0.0220994	0.497175	0.502825	0	TGCAGCTGACCCATGAAAACATTATACGTCTTACAGATCGGAAGAGCGGTTCAGCAGGAATGCCGAGAC	Unmapped	NA	0.149615	B	A	B	-	B	B	B	B	A	A	A	B	A	A	A	A	A	B	A	B	A	B	B	B	A	B	A	-	A	B	B	B	A	B	B	B	A	B	B
LangCGRIL_PAV04227	CxG_LG09	1.93605	0.0662983	0.52071	0.47929	0	TGCAGCAGCTGCTGGAAATATGTTAGGATTTCAGGTGCTGTCCCATTACAGATCGGAAGAGCGGTTCAG	NLL-06	362200	0.0849463	B	A	B	B	B	B	B	B	A	A	A	B	A	A	A	A	A	B	A	B	A	B	B	B	A	B	A	B	A	B	B	B	A	-	B	-	A	B	B
LangCGRIL_PAV17068_A0	CxG_LG09	1.93605	0.0773481	0.526946	0.473054	0	TGCAGCTGACCCATGAAAACATTATACGTCTTACAGATCGGAAGAGCGGTTCAGCAGGAATGCCGAGAC	Unmapped	NA	0.0849463	B	A	B	B	B	B	B	B	A	A	A	B	A	A	A	A	A	B	A	B	A	B	B	B	A	B	A	B	A	B	B	B	A	-	B	B	A	B	B
LangCGRIL_PAV15567_A0	CxG_LG09	4.88062	0.0441989	0.49711	0.50289	0	TGCAGGTGATAGCATGAAGATATTGGTGCTTTGGGCTAGGGATTTCTATTGTACATTAGTGATTTTATT	Scaffold_160_10	17777	0.165734	B	A	B	-	B	B	B	B	A	B	A	B	A	A	A	B	A	B	A	B	A	B	B	B	A	B	A	-	A	B	B	B	A	B	B	B	A	B	B
LangCGRIL_SNP0556_A0	CxG_LG09	4.88062	0.0331492	0.491429	0.508571	0	TGCAGAAGCACTCTGGCCGGATTGAATGGAATTTCCACCTGGTTTACAGATCGGAAGAGCGGTTCAGCA	NLL-06	486052	0.165734	B	A	B	-	B	B	B	B	A	B	A	B	A	A	A	-	A	B	A	B	A	B	B	B	A	B	A	A	A	-	B	B	A	B	B	B	A	B	B
LangCGRIL_SNP0557_A0	CxG_LG09	4.88062	0.0331492	0.491429	0.508571	0	TGCAGGTGAGAGCATGAAGATATTGGTGCTTTGGGCTAGGGATCTCTATTGTACATTAGTGATTTTGTT	NLL-06	486096	0.165734	B	A	B	-	B	B	B	B	A	B	A	B	A	A	A	-	A	B	A	B	A	B	B	B	A	B	A	-	A	-	B	B	A	B	B	B	A	B	B
LangCGRIL_PAV17175_A1	CxG_LG09	6.43392	0.0497238	0.476744	0.523256	0	TGCAGTAACTGTATTTGAAATTTTGCAGTAGATGTTCAAATAAAGGCAACTCCTTGTTAGTGAAAACTA	Unmapped	NA	0.574712	B	A	B	-	B	B	B	B	A	B	A	B	B	A	A	A	A	B	A	B	A	B	-	B	A	B	A	-	A	B	B	B	A	B	B	B	A	B	B
LangCGRIL_PAV17191_A1	CxG_LG09	6.43392	0.0497238	0.476744	0.523256	0	TGCAGCGAAGACAAGAAACAGAACACCTCCTATGTAGGAAATAACCTTCAAAAGGAATGAAAATATTGT	Unmapped	NA	0.574712	B	A	B	A	B	B	B	B	A	B	A	B	B	A	A	A	A	B	A	B	A	B	-	B	A	B	A	-	A	B	B	B	A	B	B	B	-	B	B
LangCGRIL_SNP0564_A1	CxG_LG09	6.43392	0.0331492	0.474286	0.525714	0	TGCAGCACCAGTGAATTTATCTGCTTATAAAGTCCACGGCCACGTGCGGACATTGGTTCAAGTAATATA	NLL-06	578472	0.574712	B	A	B	-	B	B	B	B	A	B	A	B	B	A	A	-	A	B	A	B	A	B	B	B	A	B	A	-	A	B	B	B	A	B	B	B	A	B	B
LangCGRIL_SNP0565_A0	CxG_LG09	6.43392	0.0662983	0.47929	0.52071	0	TGCAGGATTGTAAGGTGTCATCTGCAACGCAAGAAAGGGTGACCACAAAATGCAAAAAGCATTGTATAA	NLL-06	599546	0.574708	B	A	B	-	B	B	B	B	A	B	A	B	B	A	A	-	A	B	A	B	A	B	A	B	A	B	A	-	A	B	B	B	A	B	B	B	A	B	B
LangCGRIL_SNP0566_A1	CxG_LG09	6.43392	0.0497238	0.476744	0.523256	0	TGCAGTTCAATTTGCTTCCAAAATATTTTTTCGGAATGATGACTAAAATAGAATTTTTGTATTTACAGA	NLL-06	599897	0.574708	B	A	B	-	B	B	B	B	A	B	A	B	B	A	A	-	A	B	A	B	A	B	-	B	A	B	A	-	A	B	B	B	A	B	B	B	A	B	B
LangCGRIL_PAV15570	CxG_LG10	0	0.0718232	0.470238	0.529762	0	TGCAGGTAACGTTCTTCTATTGCGAAACAACTTACAGATCGGAAGAGCGGTTCAGCAGGAATGCCGAGA	Scaffold_160_11	492	0.000611783	A	B	A	B	A	A	A	B	A	B	B	A	-	B	B	A	A	A	B	B	B	-	B	A	B	-	B	B	B	B	B	B	B	-	B	A	B	A	A
LangCGRIL_PAV17165	CxG_LG10	0.632945	0.0552486	0.520468	0.479532	0	TGCAGCAAATCACTGTTTAGTGCAGGTTGCTGTAAAGAGAGAAAACATCTTTTGACAGGGTGAATTACA	Unmapped	NA	0.000820198	A	B	A	B	A	A	A	B	A	B	B	A	A	B	B	A	A	A	-	B	B	B	-	A	B	A	B	B	B	B	B	B	B	A	B	A	B	A	A
LangCGRIL_PAV17183	CxG_LG10	0.632945	0.0718232	0.52381	0.47619	0	TGCAGCAATCCAATATATAAACAACATCCGACAATATACACAAACTAAGCAAGACGGTTTGTCATCCAT	Unmapped	NA	0.000820198	A	B	A	B	A	A	A	B	A	B	B	A	A	B	B	A	A	A	B	B	B	-	B	A	B	A	B	B	-	B	-	B	B	A	B	A	B	A	A
LangCGRIL_PAV17203	CxG_LG10	0.632945	0.0773481	0.538922	0.461078	0	TGCAGTTTTTCCTAAATCCTAAAACACTGTAACACTTTCCATAAAGAGATAAAAGAAGAAGAAGAAGAA	Unmapped	NA	0.000820188	A	B	A	B	A	A	A	B	A	B	B	A	A	B	B	A	A	A	-	B	B	-	-	A	B	A	B	-	B	B	B	B	B	A	B	A	B	A	A
LangCGRIL_SNP0657	CxG_LG10	1.53666	0.0276243	0.5	0.5	1	TGCAGGCAGTTATAACCTTTCACAGTTCTCATTTCGATTGTCAAAATTATTTGTGCTCATTACAGATCG	NLL-06	3199301	0.0682307	A	B	A	B	A	A	A	B	A	B	B	A	A	B	A	A	A	A	-	B	B	B	B	A	B	A	B	B	B	B	B	B	B	A	B	A	B	A	A
LangCGRIL_SNP0655	CxG_LG10	1.82568	0.0331492	0.508571	0.491429	0	TGCAGAATAGGAAAAAAAACCATACCAGCACACATTATATACATGTTAGTTGAAGTTACAGATCGGAAG	NLL-06	3185419	0.076012	A	B	A	B	A	A	A	B	A	B	B	A	A	B	A	A	A	A	-	B	B	B	B	-	B	A	B	B	B	B	B	B	B	A	B	A	B	A	A
LangCGRIL_PAV04531	CxG_LG10	2.13056	0.0607735	0.476471	0.523529	0	TGCAGGGTATAAGATCTCACAATAAGCATGTCAATCAATCTGGTTGACTGGTTGAACTAGCATAAACTG	NLL-06	3149017	0.0401577	A	B	A	B	A	-	A	B	A	B	B	A	A	B	B	A	A	A	A	B	B	B	B	B	B	A	B	B	B	B	B	B	B	A	B	A	B	A	-
LangCGRIL_PAV04509	CxG_LG10	2.44112	0.0552486	0.508772	0.491228	0	TGCAGAAAATGCAGAATAAGCTAGAGAGTCTAACATGGGATCAGAAGGAACTTCAAGAAAGTTTCCAAA	NLL-06	3047458	0.0378868	-	B	A	B	A	A	A	B	A	B	B	A	A	B	B	A	A	A	A	B	B	B	B	A	B	A	B	B	B	B	B	B	B	A	B	A	-	A	A
LangCGRIL_PAV04517	CxG_LG10	2.44112	0.0552486	0.491228	0.508772	0	TGCAGGTAAACATAATATTTGACACAGACAGAATATAATATAACAGACTGTTCCATTCTGTTATATTTT	NLL-06	3095024	0.0378868	A	B	A	B	A	A	A	B	-	B	B	A	A	B	B	A	A	A	A	B	B	B	B	A	B	A	B	B	B	B	B	B	B	A	B	A	B	A	A
LangCGRIL_PAV04520	CxG_LG10	2.44112	0.0331492	0.497143	0.502857	0	TGCAGAAATTAGTCCTACATACATCTCTAAGGTGCCAAGACACTTCATTTCTTACAGATCGGAAGAGCG	NLL-06	3095700	0.0378868	A	B	A	B	A	A	A	B	A	B	B	A	A	B	B	A	A	A	A	B	B	B	B	A	B	A	B	B	B	B	B	B	B	A	B	A	B	A	A
LangCGRIL_PAV04527	CxG_LG10	2.44112	0.0662983	0.47929	0.52071	0	TGCAGATGAAATCAGTCTATCTTGTGCTATTTCGGCCTCTTTACAGATCGGAAGAGCGGTTCAGCAGGA	NLL-06	3127471	0.0378868	A	B	A	B	A	A	A	B	A	B	B	A	A	B	B	A	A	A	A	B	B	B	B	A	B	A	B	B	B	B	B	B	B	A	B	A	B	A	A
LangCGRIL_PAV04529	CxG_LG10	2.44112	0.0607735	0.482353	0.517647	0	TGCAGCAAGCATTCTGCCCATTTTTATTTCAAATTGACACTCACCAAATTTCATAGCTAAATATTACAG	NLL-06	3140194	0.0378868	A	B	A	B	A	A	A	B	A	B	B	A	A	B	B	A	A	A	A	B	B	B	B	A	B	A	B	B	B	B	B	B	B	-	B	A	B	A	A
LangCGRIL_PAV04532	CxG_LG10	2.44112	0.0773481	0.473054	0.526946	0	TGCAGCTGGAATAGACTTCTTTGAAATGTTATGTTTTACAGATCGGAAGAGCGGTTCAGCAGGAATGCC	NLL-06	3149083	0.0378869	A	B	A	B	A	A	A	B	A	B	B	A	A	B	B	A	A	A	-	B	B	B	B	A	B	A	B	B	B	B	B	B	B	A	B	A	B	A	A
LangCGRIL_PAV04460	CxG_LG10	2.75559	0.0662983	0.47929	0.52071	0	TGCAGGCGATGGTCACGCCATGTGACAATGCTCCATGAACCACACCTCTTTTCTCTTTGCCTACTGGCG	NLL-06	2818200	0.0275988	A	B	A	B	A	A	A	B	A	B	B	A	-	B	B	A	-	A	-	-	B	B	-	A	B	A	B	B	B	B	B	B	B	A	B	A	B	A	-
LangCGRIL_PAV04461	CxG_LG10	2.75559	0.0828729	0.46988	0.53012	0	TGCAGTGCTCGCTGACCCAATTTCTCTATTACAGATCGGAAGAGCGGTTCAGCAGGAATGCCGAGACCG	NLL-06	2818266	0.0275988	A	B	A	B	A	A	A	B	A	B	B	A	A	B	B	A	A	A	-	A	B	B	-	A	B	A	B	B	B	B	B	B	B	A	B	A	B	A	A
LangCGRIL_PAV04462	CxG_LG10	2.75559	0.0497238	0.5	0.5	0	TGCAGTATATTTAGGTTTGTCAAATAAATTGGTCCTAACTTGACTTTCATCGGAATTTTTTTGTTATTT	NLL-06	2832969	0.0275988	A	B	A	B	A	A	A	B	A	B	B	A	A	B	B	A	A	A	-	B	B	B	-	A	B	A	B	B	B	B	B	B	B	A	B	A	B	A	A
LangCGRIL_PAV04463	CxG_LG10	2.75559	0.0662983	0.491124	0.508876	0	TGCAGGTGCAATTGCAAATTTGGCAATGAATGGTAAACATGTTTTACCACTTATTTCTGGCTAGTAATT	NLL-06	2835996	0.0275988	A	B	A	B	A	A	A	B	A	B	B	A	A	B	B	A	A	A	-	-	B	B	-	A	B	A	B	B	B	B	B	B	B	A	B	A	B	-	A
LangCGRIL_PAV04464	CxG_LG10	2.75559	0.0441989	0.491329	0.508671	0	TGCAGGTGCAATTGCAAATTTGGCAATGAATGGTAAACATGTTTTACCACTTATTTCCAGCTAGTAATT	NLL-06	2835996	0.0275987	A	B	A	B	A	A	A	B	A	B	B	A	A	B	B	A	A	A	-	-	B	B	-	A	B	A	B	B	B	B	B	B	B	A	B	A	B	A	A
LangCGRIL_PAV04466	CxG_LG10	2.75559	0.0331492	0.497143	0.502857	0	TGCAGTTTGTGATTATGAAAACAATACAATAGCATGCCAGTTTGTGGTTGGGAATTTCCCCCAATCAAG	NLL-06	2840069	0.0275987	A	B	A	B	A	A	A	B	A	B	B	A	A	B	B	A	A	A	-	-	B	B	-	A	B	A	B	B	B	B	B	B	B	A	B	A	B	A	A
LangCGRIL_PAV04467	CxG_LG10	2.75559	0.0552486	0.508772	0.491228	0	TGCAGTTTGTGATTATGAAAACAATACAATAGAATGCCAGTTTGTGGTTGGGAATTTCCCCCAATGAAA	NLL-06	2840069	0.0275986	A	B	A	B	A	A	A	B	A	B	B	A	A	B	B	A	A	A	-	-	B	B	-	A	B	A	B	-	B	B	B	B	B	A	B	A	-	A	A
LangCGRIL_PAV04500	CxG_LG10	2.75559	0.0552486	0.497076	0.502924	0	TGCAGTTTTCACCACTTTGTAAGGTGTCATGGTCAGTTAGTAAAACTGACTACGATAATATCAATGTGC	NLL-06	3022347	0.0275985	A	B	A	B	A	A	A	B	A	B	B	A	A	B	B	A	A	A	A	B	B	B	-	A	B	A	B	B	B	B	B	B	B	A	B	A	B	A	A
LangCGRIL_PAV04521	CxG_LG10	2.75559	0.0552486	0.48538	0.51462	0	TGCAGACACATCTTAGCACAAAAATTTCTCTTTATTCCGGCCTTGTGGCATGATTATATGAATACAAAA	NLL-06	3095752	0.0274303	A	B	A	B	A	A	A	B	A	B	B	A	A	B	B	A	A	A	A	B	B	B	B	A	B	A	B	B	B	B	B	B	B	A	B	A	B	A	A
LangCGRIL_PAV17182	CxG_LG10	2.75559	0.0718232	0.52381	0.47619	0	TGCAGGAACAAAGTGAGAAAACGAAATAAAAAAGGGAAAGTAAAATAAAGAATGAAACAATCTTACCTA	Unmapped	NA	0.0272532	A	B	A	B	A	A	A	B	A	B	B	A	A	B	B	A	A	A	-	B	B	B	-	A	B	A	B	B	B	B	B	B	B	A	B	A	B	A	A
LangCGRIL_SNP0624	CxG_LG10	2.75559	0.0276243	0.5	0.5	0	TGCAGGTGCAATTGCAAATTTGGCAATGAATGGTAAACATGTTTTACCACTTATTTCTGGCTAGTAATT	NLL-06	2835996	0.0272438	A	B	A	B	A	A	A	B	A	B	B	A	A	B	B	A	A	A	-	-	B	B	-	A	B	A	B	B	B	B	B	B	B	A	B	A	B	A	A
LangCGRIL_SNP0625	CxG_LG10	2.75559	0.0276243	0.5	0.5	0	TGCAGTTTGTGATTATGAAAACAATACAATAGCATGCCAGTTTGTGGTTGGGAATTTCCCCCAATCAAG	NLL-06	2840069	0.0272344	A	B	A	B	A	A	A	B	A	B	B	A	A	B	B	A	A	A	-	-	B	B	-	A	B	A	B	B	B	B	B	B	B	A	B	A	B	A	A
LangCGRIL_SNP0626	CxG_LG10	2.75559	0.0331492	0.497143	0.502857	0	TGCAGTTTCGTTTGGCTTCGCTGGAATAATTACAGATCGGAAGAGCGGTTCAGCAGGAATGCCGAGACC	NLL-06	2840135	0.0272251	A	B	A	B	A	A	A	B	A	B	B	A	A	B	B	A	A	A	-	-	B	B	-	A	B	A	B	B	B	B	B	B	B	A	B	A	B	A	A
LangCGRIL_SNP0628_A1	CxG_LG10	2.75559	0.220994	0.51773	0.48227	0	TGCAGCATCATTTTCTTTTCTTTGATTAAGATTTTCAATTGCTCTGCTTTCTTGGTTGAAATGGATATT	NLL-06	2867423	0.0272157	A	B	A	B	A	A	A	B	A	B	-	A	A	B	-	A	-	A	-	-	B	B	A	-	-	-	-	B	B	B	-	-	B	A	B	A	B	A	A
LangCGRIL_SNP0642_A0	CxG_LG10	2.75559	0.337017	0.516667	0.483333	0	TGCAGGCGTTTGGTACCTTTAAGGGAAGTGGCAAATGTCCTGTAATTACAGATCGGAAGAGCGGTTCAG	NLL-06	3026959	0.0270588	A	-	A	B	-	A	-	B	A	B	-	A	A	-	-	A	-	A	-	B	B	B	A	A	-	-	-	B	B	-	B	-	B	-	-	A	B	A	A
LangCGRIL_SNP0643_A0	CxG_LG10	2.75559	0.375691	0.557522	0.442478	0	TGCAGGCGTTTGGTACCTTTAAGGGAAGTGGCAAATGTCCTGTAATTACAGATCGGAAGAGCGGTTCAG	NLL-06	3026959	0.0270587	A	B	A	B	A	A	-	B	A	-	B	A	A	-	B	A	-	A	-	B	B	-	-	A	-	-	-	-	-	-	B	B	B	-	-	A	B	A	A
LangCGRIL_PAV04468	CxG_LG10	3.07818	0.0773481	0.526946	0.473054	0	TGCAGCCAACAGCTCTTTTGTGACCAATATTTACAGATCGGAAGAGCGGTTCAGCAGGAATGCCGAGAC	NLL-06	2867392	0.00670943	A	B	A	B	A	A	A	B	A	B	B	A	A	B	B	A	A	A	B	B	B	B	B	A	B	A	B	B	B	B	B	B	B	A	B	A	B	A	A
LangCGRIL_PAV04470	CxG_LG10	3.07818	0.0276243	0.511364	0.488636	0	TGCAGTCATATATGTCCCAAGCTATGACTCAGTGAGCTGCAAGTTCAGTTCAAAATGAGGTTGTTTTTA	NLL-06	2887451	0.00670943	A	B	A	B	A	A	A	B	A	B	B	A	A	B	B	A	A	A	-	B	B	B	-	A	B	A	B	B	B	B	B	B	B	A	B	A	B	A	A
LangCGRIL_PAV04471	CxG_LG10	3.07818	0.0662983	0.52071	0.47929	0	TGCAGGAATGACAAATAAACATGTAAGTTACTCCACTAATACCCAGTGCTATTTTTCAAAATTCTTTTA	NLL-06	2890226	0.00670943	A	B	A	B	A	A	A	B	A	B	B	A	A	B	B	A	A	A	-	B	B	B	-	A	B	A	B	B	B	B	B	B	B	A	B	A	B	A	A
LangCGRIL_PAV04475	CxG_LG10	3.07818	0.038674	0.505747	0.494253	0	TGCAGGAATAGTTCTATCCCGAGCAGTGGCATCCTTCACTGCCTTGGCTAAGAATGTGATGGTCTTGAC	NLL-06	2899628	0.00670943	A	B	A	B	A	A	A	B	A	B	B	A	A	B	B	A	A	-	-	B	B	B	-	A	B	A	B	B	B	B	B	B	B	A	B	A	B	A	A
LangCGRIL_PAV04478	CxG_LG10	3.07818	0.0773481	0.479042	0.520958	0	TGCAGGTGAGAGCATGAAGAAATTGGTGCTTTGGGCTAGGGATTTCTATTGTACATTAGTGATTTTGTT	NLL-06	2906449	0.00670943	A	B	A	B	A	-	A	B	A	B	B	A	A	B	B	A	A	-	-	B	B	B	-	A	B	A	B	B	B	B	B	B	B	A	B	A	B	A	A
LangCGRIL_PAV04480	CxG_LG10	3.07818	0.0331492	0.502857	0.497143	0	TGCAGAATGACAGGCTCCTTTTACATAATTCCCACAAGTCCCGAAAGGGGTTCCGAAGCTTGCAAATTT	NLL-06	2913111	0.00670943	A	B	A	B	A	A	A	B	A	B	B	A	A	B	B	A	A	A	-	B	B	B	-	A	B	A	B	B	B	B	B	B	B	A	B	A	B	A	A
LangCGRIL_PAV04490	CxG_LG10	3.07818	0.0497238	0.494186	0.505814	0	TGCAGTCCTGCAACAAGTCAGGGTCAGTACATACTGATCAGATTTGTTCCTTGAGAGGTCAAATTAGTC	NLL-06	2966776	0.00670943	A	B	A	B	A	A	A	B	A	B	B	A	-	B	B	A	A	-	-	B	B	B	-	A	B	A	B	B	B	B	B	B	B	A	B	A	B	A	A
LangCGRIL_PAV04492	CxG_LG10	3.07818	0.0497238	0.494186	0.505814	0	TGCAGGTGCTAAGTAATCCGAAAAGACCCCTTCACACTTTCATTTGCAACTATGATTTGAGTGACATGC	NLL-06	2990424	0.00670943	A	B	-	B	A	A	A	B	A	B	B	A	-	B	B	A	A	A	-	B	B	B	-	A	B	A	B	B	B	B	B	B	B	A	B	-	B	A	A
LangCGRIL_PAV04494	CxG_LG10	3.07818	0.038674	0.511494	0.488506	0	TGCAGTGTGAGCATGAGTGGTGGCAAAATATTGCATAGTTGTTACAGGGTGTCTTGTGAACATTTTACA	NLL-06	2991815	0.00671014	A	B	A	B	A	A	A	B	A	B	B	A	A	B	B	A	A	A	-	B	B	B	-	A	B	A	B	B	B	B	B	B	B	A	B	A	B	A	A
LangCGRIL_PAV04495	CxG_LG10	3.07818	0.0497238	0.494186	0.505814	0	TGCAGCCAATGGTTCAGGACATTTTTACTCGTTTGTAGTGCAATAATACGTTACAGATCGGAAGAGCGG	NLL-06	2998573	0.00671085	A	B	A	B	A	A	A	B	A	B	B	A	A	B	B	A	A	A	-	B	B	B	-	A	B	A	B	B	B	B	B	B	B	A	B	A	B	A	A
LangCGRIL_PAV04499	CxG_LG10	3.07818	0.0828729	0.53012	0.46988	0	TGCAGAGGAAATGTGAACTTGTTTATGCCTCATGTTATTTATAATTTTTGTCGGAATATATATTTCTTC	NLL-06	3021104	0.00671156	A	B	A	B	A	A	A	B	A	B	B	A	A	B	B	A	A	A	-	B	-	B	-	A	B	A	B	B	-	B	B	B	B	A	B	A	B	A	A
LangCGRIL_PAV04501	CxG_LG10	3.07818	0.0662983	0.485207	0.514793	0	TGCAGCACATCACTTTGCCATCTACAAAGAGTAGTGAACATGAAACGCTGATGTTCAAGTAATAATCAA	NLL-06	3022413	0.00671227	A	B	A	B	A	A	A	B	A	B	B	A	A	B	B	A	A	A	-	B	B	B	-	A	B	A	B	B	B	B	B	B	B	-	B	A	B	A	A
LangCGRIL_PAV04502	CxG_LG10	3.07818	0.0607735	0.523529	0.476471	0	TGCAGCGCATCACTTTGCCATCTACAAAGAGTAGTGAACATGAAATGTTACAGATCGGAAGAGCGGTTC	NLL-06	3022413	0.00671298	A	B	A	B	A	A	A	B	A	B	B	A	A	B	B	A	A	A	-	B	B	B	-	A	B	A	B	B	B	B	B	B	B	A	B	A	B	A	A
LangCGRIL_PAV04504	CxG_LG10	3.07818	0.0773481	0.479042	0.520958	0	TGCAGATATAAGGTGTGGTGCTTCTAATTTTCTTGATCTTTAGAGGCTAGTCATGCTAGCTTGCCCCAG	NLL-06	3027005	0.00671369	A	B	A	B	A	A	A	B	A	B	B	A	A	B	B	A	A	A	-	B	B	B	-	A	B	A	B	B	B	B	B	B	B	A	B	-	B	A	A
LangCGRIL_PAV04507	CxG_LG10	3.07818	0.0607735	0.488235	0.511765	0	TGCAGAAAATGAAGAAGCATTCAATATTCTATACTGTATAGCTTTGGAGATGATGGATGTGCAGTGGCT	NLL-06	3035175	0.00820591	A	B	A	B	A	A	A	B	A	B	B	A	A	B	B	A	A	A	-	B	B	B	-	A	B	A	B	B	B	B	B	B	B	A	B	-	B	A	A
LangCGRIL_PAV04510	CxG_LG10	3.07818	0.0662983	0.497041	0.502959	0	TGCAGACTGAACAAATCTAATTTCAATATCGACGTCAAATGCCTCATGCGTTACAGATCGGAAGAGCGG	NLL-06	3050893	0.00984693	A	B	A	B	A	A	A	B	A	B	B	A	A	B	B	A	A	A	-	B	B	B	-	A	B	A	B	B	B	B	B	B	B	A	B	A	B	A	-
LangCGRIL_PAV04515	CxG_LG10	3.07818	0.0718232	0.52381	0.47619	0	TGCAGAACCCACTCCAGCGTGAAGAACCCTAATTTTACAGATCGGAAGAGCGGTTCAGCAGGAATGCCG	NLL-06	3091002	0.0116346	A	B	A	B	A	A	A	B	A	B	B	A	A	B	B	A	A	A	-	B	B	B	B	A	B	A	B	B	B	B	B	B	B	A	B	A	B	A	A
LangCGRIL_PAV04516	CxG_LG10	3.07818	0.0773481	0.520958	0.479042	0	TGCAGTGGGTTCTGGACCACACCTCTGCTGCTAATCAACCTGCGACGGGCACGATGGCCAACTGCACCG	NLL-06	3091027	0.0135662	A	B	A	B	A	A	A	B	A	B	B	A	A	B	B	A	A	A	-	-	B	B	B	A	-	A	-	-	B	B	B	B	B	A	-	A	B	A	A
LangCGRIL_PAV04518	CxG_LG10	3.07818	0.0773481	0.532934	0.467066	0	TGCAGGTAAAAATAATATTTGCCAGACAGAATATAATATAACAGACTGTTCCATTCTGTTATATTTTTA	NLL-06	3095024	0.0156384	A	B	A	B	A	A	A	B	A	B	B	A	A	B	B	A	A	A	B	B	B	B	B	A	-	A	B	B	B	B	-	B	B	A	B	A	-	A	A
LangCGRIL_PAV04519	CxG_LG10	3.07818	0.0662983	0.485207	0.514793	0	TGCAGGTTTCCCTTCAAGAAATGCAGGGTGGAATTAGATAACCATGACATATTCATGAACAAATTTGGA	NLL-06	3095090	0.0178473	A	B	A	B	A	A	A	B	A	B	B	A	-	B	B	A	A	-	-	B	B	B	B	A	B	A	B	B	B	B	B	B	B	A	B	-	B	A	A
LangCGRIL_PAV04555	CxG_LG10	3.07818	0.0662983	0.52071	0.47929	0	TGCAGAAGAACTCTATTGTTGCAATATTTCATACTTCGGTAAGGCATATATGTTGAGAAGTAGCATATT	NLL-06	3356594	0.0201886	A	B	A	B	A	A	A	B	A	B	B	A	A	B	B	A	A	A	B	B	B	B	-	A	B	A	B	B	-	B	B	-	B	A	B	A	B	A	A
LangCGRIL_PAV04558	CxG_LG10	3.07818	0.0662983	0.52071	0.47929	0	TGCAGTTTATTTATCCAGTTCAACACTATGCCTTGAATTCAGGCAGAAGCTTATGCCACTATTTTTTAT	NLL-06	3374361	0.0226576	A	B	A	B	A	A	A	B	A	B	B	A	A	B	B	A	A	A	B	-	B	B	B	A	B	A	B	B	B	B	B	B	B	A	B	A	B	A	A
LangCGRIL_PAV04570	CxG_LG10	3.07818	0.0939227	0.536585	0.463415	0	TGCAGCTAAGGTTTACTATAGCATAAAATTTCATAACTCCCTTTTTTCATCTGGCTTACAGATCGGAAG	NLL-06	3425251	0.0252492	A	B	A	B	A	A	A	B	A	B	B	A	A	B	B	A	A	A	-	B	B	B	-	A	B	A	B	-	B	B	B	B	B	A	B	A	B	A	A
LangCGRIL_PAV04573	CxG_LG10	3.07818	0.0718232	0.529762	0.470238	0	TGCAGTGTAGTGGTACTGATTTCGTCCTTTCAACCAAGCAATTCTTTCAAGTGGAAAACAATGAATAAC	NLL-06	3427056	0.0279578	A	B	A	B	A	A	A	B	A	-	B	A	A	B	B	A	A	A	B	-	B	-	-	A	B	A	B	B	B	-	B	-	B	A	B	A	B	A	A
LangCGRIL_PAV04585	CxG_LG10	3.07818	0.0552486	0.48538	0.51462	0	TGCAGAAAATGCAGAATAAGCTAGAGAGTCTAATATGGGATCAGAAGGAACTTCAAGGACGTTTCCAAA	NLL-06	3548119	0.0307779	A	B	A	B	A	A	A	B	A	B	B	A	A	B	B	A	A	A	-	B	B	B	B	A	B	A	B	B	B	B	B	B	B	A	B	A	B	-	A
LangCGRIL_PAV14146	CxG_LG10	3.07818	0.0773481	0.520958	0.479042	0	TGCAGAAACGAAGAGAATATAAGCCACAAGACTCAAAAAGAAGAATGTCAGGGAAGTTTTTCATCCAAG	NLL-19	8429289	0.0307793	A	B	A	B	A	A	A	B	A	B	B	A	A	B	B	A	A	A	B	B	B	B	-	A	B	A	B	B	-	B	B	B	B	A	B	A	B	A	A
LangCGRIL_PAV14147	CxG_LG10	3.07818	0.0773481	0.532934	0.467066	0	TGCAGTTTGCATTTTGGGTCATCAAGGCATAATCCATATCCTATGCTTTTCCAGCATACCATACAACAA	NLL-19	8430077	0.0307793	A	B	A	B	A	A	A	B	A	B	B	A	A	B	B	A	A	A	-	B	B	B	-	A	-	A	B	-	-	B	B	B	B	A	B	A	B	A	A
LangCGRIL_PAV17120	CxG_LG10	3.07818	0.038674	0.5	0.5	0	TGCAGGAATAGTTTTGTCCGCAGCAATGGCTTCCTTCACTGCCTTGGCTAATAATGTAATGGTCTTGAG	Unmapped	NA	0.0307794	A	B	A	B	A	A	A	B	A	B	B	A	A	B	B	A	A	A	-	B	B	B	-	A	B	A	B	B	B	B	B	B	B	A	B	A	B	A	A
LangCGRIL_PAV17146	CxG_LG10	3.07818	0.0607735	0.511765	0.488235	0	TGCAGACTTGTCTTGATTGCTGGATACCGCAAAGCATTAGCAAAGGTAACAAAAAACTGAAGTTCTCAA	Unmapped	NA	0.0307794	A	B	A	B	A	A	A	B	A	B	B	A	A	B	B	A	A	A	-	B	B	B	B	A	B	A	B	B	B	B	B	B	B	A	B	A	B	A	A
LangCGRIL_PAV17171	CxG_LG10	3.07818	0.0607735	0.517647	0.482353	0	TGCAGTTTTCACCACTTTGTAAGGTGTCATAGTCAGTTAGTACCAGAATACGTGTAATGATCCAAGTTG	Unmapped	NA	0.0307794	A	B	A	B	A	A	A	B	A	B	B	A	A	B	B	A	A	A	-	-	B	-	-	A	B	A	B	-	B	B	B	B	B	A	B	A	B	A	A
LangCGRIL_PAV17181	CxG_LG10	3.07818	0.0718232	0.52381	0.47619	0	TGCAGTACCATTTCCTAATTCTACCACTTCTTCACAGTATGATTACTGATTAGAAAAGTGATGGAAGGC	Unmapped	NA	0.0307794	A	B	A	B	A	A	A	B	A	B	B	A	A	B	B	A	A	A	-	B	-	B	-	A	B	A	B	B	B	B	B	B	B	A	B	A	B	A	A
LangCGRIL_PAV17200	CxG_LG10	3.07818	0.0828729	0.536145	0.463855	0	TGCAGTTGCCGGGTAGTGCACTTGAGTTACAGATCGGAAGAGCGGTTCAGCAGGAATGCCGAGACCGAT	Unmapped	NA	0.0307794	A	B	A	B	A	A	A	B	A	B	B	A	A	B	B	A	A	A	-	B	B	B	-	A	B	A	B	B	B	B	B	B	B	A	B	A	B	A	A
LangCGRIL_SNP0633	CxG_LG10	3.07818	0.0883978	0.490909	0.509091	0	TGCAGGTAACGTTCTTCTGTTACGAAACAACTTACAGATCGGAAGAGCGGTTCAGCAGGAATGCCGAGA	NLL-06	2917437	0.0307794	A	B	A	B	A	-	A	B	A	B	B	A	A	B	B	A	A	A	-	B	B	B	-	A	B	-	B	B	B	B	B	B	B	-	B	A	B	A	A
LangCGRIL_SNP0635	CxG_LG10	3.07818	0.0331492	0.508571	0.491429	0	TGCAGAAGAACTCTGTTGTTGCAATATTTCATATTTCGGTAAGGCATATATGTTGGGAAGTTGCATATT	NLL-06	2964432	0.0307794	A	B	A	-	A	A	A	B	A	B	B	A	A	B	B	A	A	A	-	B	B	B	-	A	B	A	B	B	B	B	B	B	B	A	B	A	B	A	A
LangCGRIL_SNP0636	CxG_LG10	3.07818	0.0331492	0.502857	0.497143	0	TGCAGTTTATTTATCCAGTTCAATGCTATGCCTTGAATTCAGGCAGAAGCTTATGCCACTATTTTTGAC	NLL-06	3004177	0.0307794	A	B	A	B	A	A	A	B	A	B	B	A	A	B	B	A	A	A	-	B	B	B	-	A	B	A	B	B	B	B	B	B	B	A	B	A	B	A	A
LangCGRIL_SNP0644	CxG_LG10	3.07818	0.0276243	0.505682	0.494318	0	TGCAGATATAAGGTGTGGTGCTTCTAATTTTCTTGATCTTTAGAGGCTAGTCATGCTAGCTTGCCCCAG	NLL-06	3027005	0.0307794	A	B	A	B	A	A	A	B	A	B	B	A	A	B	B	A	A	A	-	B	B	B	-	A	B	A	B	B	B	B	B	B	B	A	B	A	B	A	A
LangCGRIL_SNP0648	CxG_LG10	3.07818	0.0331492	0.502857	0.497143	0	TGCAGGATCAGATAAATGAAAATCTCCGTCTAAAAGAAATTCAAGGAAAGGCATATTGGAGCTCCAAAA	NLL-06	3068295	0.0307794	A	B	A	B	A	A	A	B	A	B	B	A	A	B	B	A	A	A	-	B	B	B	-	A	B	A	B	B	B	B	B	B	B	A	B	A	B	A	A
LangCGRIL_SNP0649	CxG_LG10	3.07818	0.0276243	0.5	0.5	0	TGCAGATGTTATTGCTAAATTTTTGAAGGTTTGTTTTAGTGAAATGTGTTTACAGATCGGAAGAGCGGT	NLL-06	3088366	0.0307794	A	B	A	B	A	A	A	B	A	B	B	A	A	B	B	A	A	A	-	B	B	B	B	A	B	A	B	B	B	B	B	B	B	A	B	A	B	A	A
LangCGRIL_SNP0652	CxG_LG10	3.07818	0.0220994	0.502825	0.497175	0	TGCAGTTGCAATAAACGACCAAATTCTTGTGGGATTGTTCCATAGAAGTTGTTGTTTCCGAGGTCGAGG	NLL-06	3124800	0.0307794	A	B	A	B	A	A	A	B	A	B	B	A	A	B	B	A	A	A	-	B	B	B	B	A	B	A	B	B	B	B	B	B	B	A	B	A	B	A	A
LangCGRIL_SNP0654	CxG_LG10	3.07818	0.0497238	0.505814	0.494186	0	TGCAGGTCGGTATGAAAAAGAAAACATATTTTTATATATTCAAGAATCTCAAAATACATGTATACATAT	NLL-06	3161210	0.0307794	A	B	A	B	A	A	A	B	A	B	B	A	A	B	B	A	A	A	-	B	B	B	B	A	B	A	B	B	B	B	B	B	B	A	B	A	B	A	A
LangCGRIL_SNP0656	CxG_LG10	3.07818	0.038674	0.505747	0.494253	0	TGCAGAGGAGTCGGGTAATGAATCTGAGTTGGAACCCTCTTGTTTCTGAAAAGGCGGTGACACATTAGT	NLL-06	3185672	0.0307794	A	B	A	B	A	A	A	B	A	-	B	A	A	B	-	A	A	A	-	B	B	B	B	A	B	A	B	B	B	B	B	B	B	A	B	A	B	A	A
LangCGRIL_SNP2235	CxG_LG10	3.07818	0.176796	0.590604	0.409396	0	TGCAGAAGCACTCTGCCCGGCTTGAATGGAATTCCCACCTATTTAGGAGAGGTATTCTCCCAATCAATA	Scaffold_160_10	17843	0.0307795	A	B	A	B	A	A	A	B	A	B	-	A	A	-	B	A	A	A	-	-	B	B	-	A	-	A	B	B	B	B	-	B	-	A	B	A	B	A	A
LangCGRIL_PAV04493	CxG_LG10	3.39265	0.0552486	0.526316	0.473684	0	TGCAGTGTAAGCATAAGGGGTGATGGGGATGCTCCCATGGTCTTTATATAGTTCGCATCTGCATATTAT	NLL-06	2991710	0.0514151	A	B	A	B	A	A	A	B	A	B	B	A	A	B	B	A	A	A	-	B	-	B	-	A	B	A	B	B	B	B	B	B	B	A	B	A	B	A	A
LangCGRIL_PAV04526	CxG_LG10	3.39265	0.0607735	0.529412	0.470588	0	TGCAGATGAAATCAGTCTATCTTGTGCTATTTCGGCCTCTTGTTTGGGAGACCTGGCTTTTGGTCATTC	NLL-06	3127471	0.0514151	A	B	A	B	A	A	A	B	A	B	B	A	A	B	B	A	A	A	-	-	B	B	B	A	B	A	B	-	B	B	B	-	B	A	B	A	-	A	A
LangCGRIL_PAV04485	CxG_LG10	4.01768	0.0607735	0.482353	0.517647	0	TGCAGATGTTTCTGGATGGCTTATCTCACTAACTCCTATTTACAGATCGGAAGAGCGGTTCAGCAGGAA	NLL-06	2925335	0.00529044	A	B	A	B	A	A	A	B	A	B	B	A	A	B	B	A	A	A	-	B	B	B	A	A	B	A	B	B	B	B	B	B	B	A	B	A	B	A	A
LangCGRIL_PAV04489	CxG_LG10	4.01768	0.0718232	0.47619	0.52381	0	TGCAGAAAATGAACATTTCCAAATGGTTGTTACAGATCGGAAGAGCGGTTCAGCAGGAATGCCGAGACC	NLL-06	2965341	0.00529044	A	B	A	B	A	A	A	B	A	B	B	A	A	B	B	A	A	A	A	B	B	B	-	A	B	A	B	B	B	B	B	B	B	A	B	A	B	A	A
LangCGRIL_PAV04472	CxG_LG10	4.31709	0.0220994	0.508475	0.491525	0	TGCAGTCCTTCCAAAAAATTCTTGCCAACCAGGGTTTTAGAACATTTACCTTGTAAAAATATAAGTGAG	NLL-06	2892580	0.00451268	A	B	A	B	A	A	A	B	A	B	B	A	A	B	B	A	A	A	A	B	B	B	A	A	B	A	B	B	B	B	B	B	B	A	B	A	B	A	A
LangCGRIL_PAV04473	CxG_LG10	4.31709	0.0552486	0.491228	0.508772	0	TGCAGCCATTTCAGGACATTTTTATTCGTTTATAGTGCAATAATACGTTACAGATCGGAAGAGCGGTTC	NLL-06	2892646	0.00451268	A	B	A	B	A	A	A	B	A	B	B	A	A	B	B	A	A	A	-	B	B	B	-	A	B	A	B	B	B	B	B	B	B	A	B	A	B	A	A
LangCGRIL_PAV04477	CxG_LG10	4.31709	0.0552486	0.491228	0.508772	0	TGCAGAAGCACTCTGTCCGGCTTGAATGAAATTTCCACCTGTTTAGGAGAGGTATTCTCCCAATCAGTA	NLL-06	2906383	0.00451265	A	B	A	B	A	A	A	B	A	B	B	A	A	B	B	A	A	A	-	B	B	B	-	A	B	A	B	B	B	B	B	B	B	A	B	A	B	A	A
LangCGRIL_PAV04479	CxG_LG10	4.31709	0.0662983	0.491124	0.508876	0	TGCAGCATCCTATAACATCTTAGAGAAGGTAATATCTATTATATACACTTCATTTCACAACTAAACCCA	NLL-06	2913045	0.00451263	A	B	A	B	A	A	A	B	A	B	B	A	A	B	B	A	A	A	A	B	B	B	A	A	B	A	B	B	B	B	B	B	B	-	B	A	B	A	-
LangCGRIL_PAV04481	CxG_LG10	4.31709	0.0497238	0.5	0.5	0	TGCAGTCCTACCAAAAAATTCTCGCAAACCAAGGTTTTAGAACATTTACCTTGTAAAAATATAAGTGAG	NLL-06	2920430	0.00451261	A	B	A	B	A	A	A	B	A	B	B	A	-	B	B	A	A	-	A	B	B	B	-	A	B	A	B	B	B	B	B	B	B	A	B	A	B	A	A
LangCGRIL_PAV04483	CxG_LG10	4.31709	0.0497238	0.494186	0.505814	0	TGCAGCCAATGGTTCAGGATATTTTTACTCGTTTATAGTGCAATAATACGTTACAGATCGGAAGAGCGG	NLL-06	2920496	0.00451261	A	B	A	B	A	A	A	B	A	B	B	A	A	B	B	A	A	A	-	B	B	B	A	A	B	A	B	B	B	B	B	B	B	A	B	A	B	A	A
LangCGRIL_PAV04484	CxG_LG10	4.31709	0.0773481	0.479042	0.520958	0	TGCAGGCATATATACTATAATAATGATTCAGGTTACTCCGTCACATGTATCACTAATTGTTACAGATCG	NLL-06	2925275	0.00451261	A	B	A	B	A	A	A	B	A	B	B	A	A	B	B	A	A	A	A	B	B	B	-	A	B	A	B	B	B	B	B	B	B	A	B	-	B	A	A
LangCGRIL_PAV04488	CxG_LG10	4.31709	0.0497238	0.5	0.5	0	TGCAGATTTGTTTTGATTCCTGGATACAGCAAAGCATTGAGAAGATTTTTTCCTGCCTGTCATTAGCAA	NLL-06	2964498	0.00451261	A	B	A	B	A	A	A	B	A	B	B	A	A	B	B	A	A	A	-	B	B	B	A	A	B	A	B	B	B	B	B	B	B	A	B	A	B	-	A
LangCGRIL_PAV04491	CxG_LG10	4.31709	0.0441989	0.49711	0.50289	0	TGCAGGAAGGACTGGTAACCACATTGCAGTTGTTGCTTCCAGTGCCTGAGTTCACAATATGAGTTGCCA	NLL-06	2966842	0.00451261	-	B	A	B	A	A	A	B	A	B	B	A	-	B	B	A	A	A	-	B	B	B	A	A	B	A	B	B	B	B	B	B	B	A	B	-	B	A	A
LangCGRIL_PAV04496	CxG_LG10	4.31709	0.0441989	0.49711	0.50289	0	TGCAGTGCTTCCAAAAAATTCTCACAAACCAGGGTTTACAGATCGGAAGAGCGGTTCAGCAGGAATGCC	NLL-06	2998624	0.00451261	A	B	A	B	A	A	A	B	A	B	B	A	A	B	B	A	A	A	-	B	B	B	-	A	B	A	B	B	B	B	B	B	B	A	B	A	B	A	A
LangCGRIL_PAV04498	CxG_LG10	4.31709	0.0497238	0.5	0.5	0	TGCAGGAATGACAAATAACATGTAAGTTACTCCGCTAATACCCAGTGCTACTTTTCAAAATTCTTTTAC	NLL-06	3004243	0.00451261	A	B	A	B	A	A	A	B	A	B	B	A	A	B	B	A	A	A	A	B	B	B	-	A	B	A	B	B	B	B	B	B	B	A	B	A	B	A	-
LangCGRIL_PAV04506	CxG_LG10	4.31709	0.0773481	0.491018	0.508982	0	TGCAGTGGATAATGATGTCATTTTCTTGAACTTCAGCTGATAATGATGTGGTTTTCTTGAACCTGAACT	NLL-06	3031801	0.00451261	A	B	A	B	A	A	A	B	A	B	B	A	A	B	B	A	A	A	-	B	B	B	-	A	B	A	B	B	B	B	B	B	B	-	B	A	B	A	A
LangCGRIL_PAV04508	CxG_LG10	4.31709	0.0441989	0.49711	0.50289	0	TGCAGTATTGTGAAAGGAAACTTTGAAGCACTTGAAGGCATAAAAACAAAAAAATCAACTGGGATTGGT	NLL-06	3035241	0.00451261	A	B	A	B	A	A	A	B	A	B	B	A	A	B	B	A	A	-	-	B	B	B	-	-	B	A	B	B	B	B	B	B	B	A	B	A	B	A	A
LangCGRIL_PAV04511	CxG_LG10	4.31709	0.0662983	0.491124	0.508876	0	TGCAGGGTATTTAGTAGAAATGAAACGCCTGCTGCTTGGGGTGTATTTTACAGATCGGAAGAGCGGTTC	NLL-06	3056938	0.00451261	A	B	A	B	A	A	A	B	A	B	B	A	A	B	B	A	A	A	-	B	B	B	-	A	B	A	B	B	B	B	B	B	B	A	B	A	B	A	A
LangCGRIL_PAV04512	CxG_LG10	4.31709	0.0662983	0.485207	0.514793	0	TGCAGCAGGCGTTTCATTTCTAGTAAGTAGAGGCAAACAAACTGAAAGTATCAGACACCATATTACAGA	NLL-06	3056986	0.00451261	A	B	A	B	A	A	A	B	A	B	B	A	A	B	B	A	A	A	-	B	B	B	-	A	B	A	B	B	B	B	B	B	B	A	B	A	B	-	A
LangCGRIL_PAV08190	CxG_LG10	4.31709	0.0883978	0.557576	0.442424	0	TGCAGCCAACAGCTCTTTTCTGACCAATATATTACAGATCGGAAGAGCGGTTCAGCAGGAATGCCGAGA	NLL-10	3776026	0.00451261	A	B	A	B	A	A	A	-	A	B	-	A	A	B	B	A	A	A	A	B	B	B	A	A	B	A	-	-	B	B	B	B	B	A	B	A	-	A	A
LangCGRIL_PAV17163	CxG_LG10	4.92687	0.0607735	0.535294	0.464706	0	TGCAGCTCCTAAAATCATCAGAAACTTTATTGTTACTTTTGCAATTACAGATCGGAAGAGCGGTTCAGC	Unmapped	NA	0.0114501	A	A	A	B	A	A	A	B	A	B	B	A	A	B	B	A	A	A	-	B	B	B	A	A	B	A	B	B	B	B	B	B	B	A	B	A	B	A	A
LangCGRIL_SNP0658_A1	CxG_LG10	5.36548	0.325967	0.508197	0.491803	1	TGCAGCTTTAACAATAAAGAGTCCAATAACAGGCAGTATGAAAAGTTTAGCGATGGTGATGCTGATGAG	NLL-06	3289194	0.0228106	-	-	A	B	A	-	A	B	-	B	B	A	A	B	-	A	-	B	-	-	-	B	-	A	-	-	-	-	B	-	B	-	-	A	-	A	-	A	A
LangCGRIL_PAV04547	CxG_LG10	5.82004	0.0773481	0.48503	0.51497	0	TGCAGCTCCTAAAATCATCTACAAAAATCATCAGAAACTTTATTGTTACTTTTGCAATTACAGATCGGA	NLL-06	3298188	0.0266862	A	A	A	B	A	A	A	B	A	B	B	A	A	B	B	A	A	A	A	B	B	B	A	A	B	A	B	B	B	B	B	B	B	-	B	A	B	A	-
LangCGRIL_PAV04549	CxG_LG10	6.1306	0.038674	0.5	0.5	0	TGCAGATTGATAGTAAGACTCAGACATCATGCACCTTATATAACTACCAGTCTACCACTACAAAAAATA	NLL-06	3311991	0.00680833	A	A	A	B	B	A	A	B	A	B	B	A	A	B	B	A	A	A	-	B	B	B	A	A	B	A	B	B	B	B	B	B	B	A	B	A	B	A	A
LangCGRIL_PAV04550	CxG_LG10	6.1306	0.0552486	0.520468	0.479532	0	TGCAGAATGATAGTAAGACTAAGACATCATGAACCTTATATAACTACCAGTCTACCACTACAAAAAATA	NLL-06	3311991	0.00680832	A	A	A	B	B	A	A	B	A	B	B	A	A	B	B	A	A	A	-	B	-	B	A	A	B	A	B	B	B	B	B	B	B	A	B	A	B	A	A
LangCGRIL_SNP0660	CxG_LG10	6.1306	0.259669	0.507463	0.492537	0	TGCAGCTGAAGTTATTTTAGGTGATGTGCATACATTTTAGTGTTGGGGATCCTATTATCCTTTAACCTG	NLL-06	3311925	0.00680832	A	-	A	B	B	-	A	B	A	B	B	A	-	B	B	A	A	-	-	-	-	B	A	A	B	-	-	-	B	-	B	B	-	A	-	A	B	-	A
LangCGRIL_SNP0662	CxG_LG10	6.1306	0.0276243	0.505682	0.494318	0	TGCAGCTGAAGTTATTTTAGGTTATGTGCATACATTTTAGTGTTGGGGATCCTATTATCCTTTACAGAT	NLL-06	3311929	0.00680832	A	A	A	B	B	A	A	B	A	B	B	A	A	B	B	A	A	A	-	B	B	B	A	A	B	A	B	B	B	B	B	B	B	A	B	A	B	A	A
LangCGRIL_SNP0663	CxG_LG10	6.1306	0.0220994	0.508475	0.491525	0	TGCAGATTGATAGTAAGACTCAGACATCATGCACCTTATATAACTACCAGTCTACCACTACAAAAAATA	NLL-06	3311991	0.00680831	A	A	A	B	B	A	A	B	A	B	B	A	A	B	B	A	A	A	-	B	B	B	A	A	B	A	B	B	B	B	B	B	B	A	B	A	B	A	A
LangCGRIL_PAV04564	CxG_LG10	6.75175	0.0718232	0.482143	0.517857	0	TGCAGAGTAGCCTTCTTTCTCTTTCATCTTCAACAACTCCATCTCTACTTTCTTCGTATTGTGCTATTA	NLL-06	3384389	0.00472164	A	A	A	B	B	A	A	B	A	B	B	A	A	B	B	A	A	A	A	B	B	B	A	A	B	A	B	B	B	B	B	B	B	A	B	A	B	A	A
LangCGRIL_PAV04579	CxG_LG10	7.3729	0.0497238	0.488372	0.511628	0	TGCAGATATAAGATGTGGTGTGTTTGAAATGATATCATGCATGCAATATACTTACTTTACAGATCGGAA	NLL-06	3503173	0.00942576	A	A	A	B	B	A	A	B	A	B	B	A	A	B	B	A	A	A	A	B	B	B	A	A	B	A	B	B	B	B	A	B	B	A	B	A	B	A	A
LangCGRIL_PAV02094	CxG_LG10	7.69342	0.0883978	0.545455	0.454545	0	TGCAGTACCTCTGATCGCAATTGAAGAGGTCAGAAGTGAGGAGCAAAGTGCTAAGAAGATTTGGGACTT	NLL-03	10438667	0.00545918	A	A	A	B	B	A	A	B	A	B	B	A	A	B	B	A	A	A	B	B	-	B	A	A	B	A	-	B	B	-	-	B	B	A	-	A	-	A	A
LangCGRIL_PAV02095	CxG_LG10	7.69342	0.0828729	0.536145	0.463855	0	TGCAGAGACAGAGATTGACTCCCCAACTGAAGACTCCAACATCTCTGGAGAGCCTCATGAGACACTTGT	NLL-03	10438735	0.00545919	A	A	A	B	B	A	A	B	A	B	B	A	A	B	B	A	A	A	-	B	B	-	A	A	B	A	B	B	B	B	B	B	B	A	-	A	B	A	A
LangCGRIL_PAV04469	CxG_LG10	7.69342	0.0552486	0.526316	0.473684	0	TGCAGCAAAAGCAATGCAGTATATAATCAACAACGGACAATATACAAAAGCTAAGCAAGACATTGTGGC	NLL-06	2886531	0.00545919	A	A	A	B	B	A	A	B	A	B	-	A	A	B	B	A	A	A	B	B	B	B	A	A	B	A	B	B	B	B	A	B	B	A	B	A	B	A	A
LangCGRIL_PAV04487	CxG_LG10	7.69342	0.0497238	0.517442	0.482558	0	TGCAGTTATGCATCCTAGTATGTGTCTCACTGTTATCACAGACTCATTGAACATGTTTCACGTTTAGGT	NLL-06	2957079	0.00545919	A	A	A	B	B	A	A	B	A	B	B	A	A	B	B	A	A	A	-	B	B	B	A	A	B	A	B	-	B	B	-	B	B	A	B	A	B	A	A
LangCGRIL_PAV04565	CxG_LG10	7.69342	0.0607735	0.523529	0.476471	0	TGCAGAGTAGCCTTCTTTCTCTTTCACTTCTTCAACAACTCCATCTCTACTTTCTTCGTATTGTGCTAT	NLL-06	3384389	0.00545919	A	A	A	B	B	A	A	B	A	B	B	A	A	B	B	A	A	A	-	B	B	B	A	A	B	A	B	B	B	B	B	B	B	A	B	A	B	A	A
LangCGRIL_PAV04578	CxG_LG10	7.69342	0.0662983	0.532544	0.467456	0	TGCAGATATAAGATGTGGTGTGTTTGAAATGATATCATGCATGCAATATACTTACCGTAAAGTTTCATC	NLL-06	3503164	0.00545918	A	A	A	B	B	A	A	B	A	B	B	A	A	B	B	A	A	A	-	B	B	B	A	A	B	A	B	-	B	B	-	B	B	A	B	A	B	A	A
LangCGRIL_PAV04590	CxG_LG10	7.69342	0.0662983	0.485207	0.514793	0	TGCAGTCAACCACAGCCCTCACATTATATCTTATGATGATATACTATCCAGAGGAAACAATCCATTCCA	NLL-06	3578772	0.00545918	A	A	A	B	B	A	A	B	A	B	B	A	A	B	B	A	A	A	-	B	B	B	A	A	B	A	B	B	-	B	A	B	B	A	B	A	B	A	A
LangCGRIL_PAV04593	CxG_LG10	7.69342	0.0441989	0.50289	0.49711	0	TGCAGAATGAGATGAATGTATAGGTCACTTGTACTGCCAGAGAAGTAAGGCGTATAAAAATGGATATCA	NLL-06	3591517	0.00545918	A	A	A	B	B	A	A	B	A	B	B	A	A	B	B	A	A	A	-	B	B	B	A	A	B	A	B	B	-	B	-	B	B	A	B	A	B	A	A
LangCGRIL_PAV17187	CxG_LG10	7.69342	0.0773481	0.538922	0.461078	0	TGCAGATATAAGATGTGGTGTGTTTGGAATGATATCATGCATGTAATATACTTACTCTAAAGTTTCATC	Unmapped	NA	0.00545918	A	A	A	B	B	A	A	B	A	B	B	A	A	B	B	A	A	A	-	B	B	B	A	A	B	A	B	B	B	B	B	B	B	A	B	A	B	A	A
LangCGRIL_SNP0630	CxG_LG10	7.69342	0.0607735	0.511765	0.488235	0	TGCAGCAAAAGCAATGCAGTATATAATCAACAACGGACAATATACAAAAGCTAAGCAAGACATTGTGGC	NLL-06	2886531	0.00545919	A	-	A	B	-	A	A	B	A	B	B	A	A	B	B	A	A	A	-	B	B	B	A	A	B	A	B	B	B	B	-	B	B	A	B	A	B	A	A
LangCGRIL_SNP0641	CxG_LG10	7.69342	0.0994475	0.509202	0.490798	0	TGCAGAGAGCAATTACATGCAATAGTAAAGCATTATTACAAAAAAGACAGTAATCCTCACAGATGACTT	NLL-06	3026536	0.00545919	A	-	A	B	-	A	A	B	A	B	B	A	A	B	B	A	A	A	-	B	B	-	-	A	B	A	B	B	B	B	-	B	B	A	B	A	B	A	-
LangCGRIL_SNP0647	CxG_LG10	7.69342	0.0552486	0.48538	0.51462	0	TGCAGCACTAGTGCACGACTGAATATTTTTATGCTTGAATATTTATTTTTTGTGAAAGGAAGTTTAGGT	NLL-06	3044582	0.00545919	A	-	A	B	B	A	A	B	A	B	B	A	A	B	B	A	A	A	-	B	B	B	-	A	B	A	B	B	B	B	-	B	B	A	B	A	B	A	A
LangCGRIL_SNP0668	CxG_LG10	7.69342	0.0276243	0.505682	0.494318	0	TGCAGCAATGAGTTCAAGGCCCACATGTAAGATTGAAAAATATGTACATCAATTGTTCTCTATGGTCAT	NLL-06	3490066	0.00545919	A	A	A	B	B	A	A	B	A	B	B	A	A	B	B	A	A	A	-	B	B	B	A	A	B	A	B	B	B	B	-	B	B	A	B	A	B	A	A
LangCGRIL_SNP0672	CxG_LG10	7.69342	0.0276243	0.505682	0.494318	0	TGCAGTTGTTTTATCACTTATCAGAGAGAGTCTATCTGGCTTTCAGAATTCCTTTGTAACTCGTGGAGA	NLL-06	3585988	0.00545918	A	A	A	B	B	A	A	B	A	B	B	A	A	B	B	A	A	A	-	B	B	B	A	A	B	A	B	B	-	B	-	B	B	A	B	A	B	A	A
LangCGRIL_PAV04596	CxG_LG10	8.31457	0.0165746	0.522472	0.477528	2	TGCAGTTATTATAAATTATAGATGGCTACTAATATATATTCTCAACTCTAACTAACCATTTACAGATCG	NLL-06	3594215	0.00118591	A	A	A	B	B	A	A	B	A	B	B	A	A	B	B	A	A	A	B	B	B	B	A	A	B	A	B	B	A	B	B	B	B	A	B	A	B	A	A
LangCGRIL_PAV04591	CxG_LG10	8.92435	0.0662983	0.532544	0.467456	0	TGCAGTCAACCACAGCCCTCACATATATCTTATGATGATATACTATCCAGAGGAAACAATCCATTCCAA	NLL-06	3578772	0.00136836	A	A	A	B	B	A	A	B	A	B	B	A	A	B	B	A	A	A	B	-	B	-	A	A	B	A	B	-	A	B	-	B	B	A	B	A	-	A	A
LangCGRIL_PAV04594	CxG_LG10	8.92435	0.0441989	0.520231	0.479769	0	TGCAGAATGAGATGAATGTATAGGTCACTTGTACTGCCAGAGAAGTAAGTCAGCGTATAAAAATGAATA	NLL-06	3591517	0.00136836	A	A	A	B	B	A	A	B	A	B	B	A	A	B	B	A	A	A	-	-	B	B	A	-	B	A	B	-	A	B	B	B	B	A	B	A	B	A	A
LangCGRIL_PAV04597	CxG_LG10	8.92435	0.0883978	0.545455	0.454545	0	TGCAGCAACTCTACAATAAGTGGGATAAAATTACAGATCGGAAGAGCGGTTCAGCAGGAATGCCGAGAC	NLL-06	3594280	0.00136836	A	A	A	B	B	A	A	B	A	B	B	A	A	B	B	A	A	A	B	B	B	B	A	A	B	A	B	B	A	B	-	B	B	A	B	A	B	A	A
LangCGRIL_SNP0671	CxG_LG10	8.92435	0.0220994	0.514124	0.485876	0	TGCAGAGAATAAAAAATCTCTAAATCTAATTGTCTGCATCTCGAGAATGTGATATGATGTTACATGAAT	NLL-06	3578838	0.00136836	A	A	A	B	B	A	A	B	A	B	B	A	A	B	B	A	A	A	-	B	B	B	A	A	B	A	B	B	A	B	-	B	B	A	B	A	B	A	A
LangCGRIL_PAV04608	CxG_LG10	9.56541	0.0718232	0.505952	0.494048	0	TGCAGAAGGGTCGAGGGTGGCAGTGAAAAAGTAGATGAATATGATGATGGGGTGGCATAGGATCTGAGA	NLL-06	3795590	0.00264815	A	A	A	B	B	A	A	B	A	B	B	A	A	B	B	A	-	A	-	B	B	B	-	A	B	A	B	B	A	B	-	B	B	-	B	A	B	A	A
LangCGRIL_PAV04609	CxG_LG10	9.56541	0.0662983	0.550296	0.449704	0	TGCAGAAGGGTCAAGGGTGGCAGTGAGAAAGTAGATGAATATGATGATGGGGTGGCATAGGATCTGAGA	NLL-06	3795590	0.00264816	A	A	A	B	B	A	A	B	A	B	B	A	A	B	B	A	A	A	-	-	B	-	A	A	B	A	B	B	A	B	B	B	-	A	B	A	-	A	A
LangCGRIL_PAV04610	CxG_LG10	9.56541	0.0718232	0.505952	0.494048	0	TGCAGAACAATGGATGGAAGACCCTAAAACAAATGAAAAGTTGAAAGTTGGGGGTTTCCTCAAAACTTT	NLL-06	3803282	0.00264816	A	A	A	B	B	A	A	B	A	B	B	A	A	B	B	A	A	A	-	B	B	B	A	A	B	-	B	B	-	B	-	B	B	A	B	A	B	-	A
LangCGRIL_PAV04612	CxG_LG10	9.56541	0.0607735	0.511765	0.488235	0	TGCAGATGGGATTGCAGTTTCCAACATGGTAGCTTAGTCGAGGAGGTGGATGGGCATACAGCAGTGCTT	NLL-06	3804750	0.00264815	A	A	A	B	B	A	A	B	A	B	B	A	A	B	B	A	A	A	-	B	B	B	A	A	B	A	B	B	A	B	-	B	B	A	B	-	B	A	A
LangCGRIL_PAV04614	CxG_LG10	9.56541	0.0552486	0.538012	0.461988	0	TGCAGATTTTGCTATCATTCAAGAAGCAAGGTGCTATTCTGGTGGAGGCTTCATTCTCTGATCATCAGA	NLL-06	3821181	0.00264814	A	A	A	B	B	A	A	B	A	B	B	A	A	B	B	A	A	A	-	B	B	B	A	A	B	A	B	B	A	B	-	B	B	A	B	A	B	A	A
LangCGRIL_PAV04617	CxG_LG10	9.56541	0.0497238	0.546512	0.453488	0	TGCAGTTGACCCCATTGAACATTGGAGTTAGATGCATCACATGAATTTTGTTTTACAGATCGGAAGAGC	NLL-06	3836041	0.00264814	A	A	A	B	B	A	A	B	A	B	B	A	A	B	B	A	A	A	-	B	B	B	A	A	B	A	B	B	A	B	-	B	B	A	B	A	B	A	A
LangCGRIL_PAV04618	CxG_LG10	9.56541	0.132597	0.624204	0.375796	0	TGCAGTGATGAGCTTTGGAAAGTGGCCATCTAGGTGGAAGGAAAGAAAGCCAAGGACTGGTGCAGCAAT	NLL-06	3836195	0.00264813	A	A	A	B	B	A	A	B	A	B	B	A	A	B	B	A	A	A	A	B	B	-	A	A	-	A	-	B	A	B	A	B	B	A	-	A	B	A	A
LangCGRIL_PAV04622	CxG_LG10	9.56541	0.0441989	0.520231	0.479769	0	TGCAGCTTCTGTCTTTGTATTTCTATTTTGAACCAGCGGCCATGTTCATTTACTCATGGCTCCCTTTTT	NLL-06	3849057	0.00264813	A	A	-	B	B	A	A	B	A	B	B	A	A	B	B	A	A	A	-	B	B	B	A	A	B	A	B	B	A	B	-	B	B	A	B	-	B	A	A
LangCGRIL_PAV04623	CxG_LG10	9.56541	0.0497238	0.517442	0.482558	0	TGCAGCAAAAAAATTATTCAACCACTTGAGAGGTTCATCTCTTCATATAATAACGAAAAATGTTATATC	NLL-06	3851789	0.00264608	A	A	A	B	B	A	A	B	A	B	B	A	A	B	B	A	A	A	A	B	B	B	-	A	B	A	B	B	A	B	-	B	B	A	B	A	B	A	A
LangCGRIL_PAV04624	CxG_LG10	9.56541	0.0662983	0.556213	0.443787	0	TGCAGCAAAAAACTATTCAACTACTTGAGAGGTTCATCTCTTCATATAATAACGAAAAATGTTATATCA	NLL-06	3851789	0.00264403	A	A	A	B	B	A	A	B	A	B	B	A	A	B	B	A	A	A	-	B	B	B	A	A	B	A	B	B	A	B	-	B	B	A	B	A	B	A	A
LangCGRIL_PAV04625	CxG_LG10	9.56541	0.0773481	0.502994	0.497006	0	TGCAGATTCACTTCTTCTTGCAGCAATGAAGTCAACTTGTCAAGTAAAAAGGATACTGTGCTATCTGTC	NLL-06	3879279	0.00264198	A	A	A	B	B	A	A	B	A	B	B	A	-	B	B	A	A	A	-	B	B	B	A	-	B	A	B	B	-	B	-	B	B	A	B	A	B	A	A
LangCGRIL_PAV04626	CxG_LG10	9.56541	0.0662983	0.514793	0.485207	0	TGCAGAAAGGGGTGAGTCAAGAAGTTCAGTTCATCAAAGATGAGCTGGAACGCCATAAGGCTATCTTAC	NLL-06	3879345	0.000125947	A	A	A	B	B	A	A	B	A	B	B	A	A	B	B	A	A	-	-	B	B	B	A	A	B	A	B	B	A	B	-	B	B	A	B	A	B	A	-
LangCGRIL_PAV04627	CxG_LG10	9.56541	0.0441989	0.537572	0.462428	0	TGCAGGTTTCTTTCAACAAAATAAATCGAGTGTAATTTGTTTCTTCATGTCCAATGTGAAGGTGTTATC	NLL-06	3882240	0.000847411	A	A	A	B	B	A	A	B	A	B	B	A	A	B	B	A	A	A	-	B	B	B	A	A	B	A	B	B	A	B	-	B	B	A	B	A	B	A	A
LangCGRIL_PAV17132	CxG_LG10	9.56541	0.0276243	0.522727	0.477273	0	TGCAGACATTTACACATAAAATCTGATCGAGAACAGAAAATTGCTTTCACTTACATATGCAAGTTGATG	Unmapped	NA	0.000848575	A	A	A	B	B	A	A	B	A	B	B	A	A	B	B	A	A	A	-	B	B	B	A	A	B	A	B	B	A	B	B	B	B	A	B	A	B	A	A
LangCGRIL_SNP0676	CxG_LG10	9.56541	0.0331492	0.525714	0.474286	0	TGCAGAAGGGTCGAGGGTGGCAGTGAAAAAGTAGATGAATATGATGATGGGGTGGCATAGGATCTGAGA	NLL-06	3795590	0.00084974	A	A	A	B	B	A	A	B	A	B	B	A	A	B	B	A	A	A	-	B	B	B	A	A	B	A	B	B	A	B	-	B	B	A	B	A	B	A	A
LangCGRIL_SNP0677	CxG_LG10	9.56541	0.0220994	0.531073	0.468927	0	TGCAGAACAATGGATGGAAGACCCTAAAACAAATGAAAAGTTGAAAGTTGGGGGTTTCCTCAAAACTTT	NLL-06	3803282	0.000850905	A	A	A	B	B	A	A	B	A	B	B	A	A	B	B	A	A	A	-	B	B	B	A	A	B	A	B	B	A	B	-	B	B	A	B	A	B	A	A
LangCGRIL_SNP0678	CxG_LG10	9.56541	0.038674	0.522989	0.477011	0	TGCAGATGGGATTGCAGTTTCCAACATGGTAGCTTAGTCGAGGAGGTGGATGGGCATACAGCAGTGCTT	NLL-06	3804750	0.000852071	A	A	A	B	B	A	A	B	A	B	B	A	A	B	B	A	A	A	-	B	B	B	A	A	B	A	B	B	A	B	-	B	B	A	B	A	B	A	A
LangCGRIL_SNP0679	CxG_LG10	9.56541	0.104972	0.518519	0.481481	0	TGCAGAAACTTAGGAAGAAGTAGACCTTGCCATTTGAATAAGGAAGTTCAGAAGTCGTGGCTCAAAGAA	NLL-06	3813654	0.000853239	A	A	A	B	B	A	A	B	A	B	B	A	A	B	B	A	A	A	-	B	-	B	A	-	B	A	B	B	A	B	-	B	B	A	B	A	B	A	A
LangCGRIL_PAV04611	CxG_LG10	9.888	0.0773481	0.562874	0.437126	0	TGCAGAACAATGGATGGAAGACCCTAAAACAAATGAAAAGTTGAAAGTTGGGGATTTCCTCAAAAGTTT	NLL-06	3803282	0.0019532	A	A	A	-	B	A	A	B	A	B	B	A	A	-	B	A	A	A	-	B	-	B	A	A	B	A	-	B	A	B	-	B	B	A	B	A	B	A	A
LangCGRIL_PAV12871	CxG_LG10	9.888	0.0441989	0.526012	0.473988	0	TGCAGTACAAGAAACCTTCAAAAGAAAAGACGAGCTTCACTTTCTTCCAGATGTCGCAGAGTACTTCTT	NLL-17	3949175	0.00195321	A	A	A	B	B	A	A	B	A	B	B	A	A	B	B	A	A	A	-	-	B	B	A	A	B	A	B	B	A	B	B	B	B	A	B	A	B	A	A
LangCGRIL_PAV12873	CxG_LG10	9.888	0.0552486	0.549708	0.450292	0	TGCAGGATCCTTCCACACTTCTTCAACTAACGGTGCATATTCACCTGTTGCTGCGGGGAAGAATGCATT	NLL-17	3949241	0.00195321	A	A	A	B	B	A	A	B	A	B	B	A	A	B	B	A	A	A	-	-	B	B	A	A	B	A	B	-	A	-	-	B	B	A	B	A	B	A	A
LangCGRIL_SNP0682	CxG_LG10	10.5091	0.0441989	0.543353	0.456647	0	TGCAGTTATGATTGATTTCAGGTATCTTGTTGAGCAATCCATTGCAAGCAAAAGACAGAAATAAACTTC	NLL-06	3964645	0.0959123	A	A	A	-	B	A	A	B	A	B	B	A	A	A	B	A	A	A	-	B	B	B	A	A	B	A	B	B	A	B	-	B	B	A	B	A	B	A	A
LangCGRIL_PAV04636	CxG_LG10	10.8104	0.0607735	0.529412	0.470588	0	TGCAGCTCTTACCGCACCTATTGAGACCTGCACGCTTTGCAAGTGTTCTCCAACTTCCTTGGCCATGTT	NLL-06	4083439	0.0948705	A	A	A	B	B	A	A	B	B	B	B	A	-	A	B	A	A	-	-	B	B	B	A	A	B	A	B	-	A	B	-	B	B	A	B	A	B	A	A
LangCGRIL_PAV04637	CxG_LG10	10.8104	0.0331492	0.531429	0.468571	0	TGCAGCTCTTTCCGCACCTATTGAGACCTGCACGCTTTGCAAGTGTTCTCCAATTTCCTTGGCCATGTT	NLL-06	4083439	0.0948703	A	A	A	B	B	A	A	B	B	B	B	A	A	A	B	A	A	A	-	-	B	B	A	A	B	A	B	B	A	B	B	B	B	A	B	A	B	A	A
LangCGRIL_SNP0684	CxG_LG10	10.8104	0.0276243	0.539773	0.460227	0	TGCAGCTCTTACCGCACCTATTGAGACCTGCACGCTTTGCAAGTGTTCTCCAACTTCCTTGGCCATGTT	NLL-06	4083439	0.094939	A	A	A	B	B	A	A	B	B	B	B	A	A	A	B	A	A	A	-	B	B	B	A	A	B	A	B	B	A	B	-	B	B	A	B	A	B	A	A
LangCGRIL_SNP0690	CxG_LG10	10.8104	0.121547	0.528302	0.471698	0	TGCAGCCATGAAGTGTTGCTGCTAGTATGGGCTTATGCGTGATCTTATAATTAAGTTGTGATCTACAAC	NLL-06	4538097	0.0950078	A	-	A	B	B	A	A	B	B	B	B	A	A	A	B	A	-	A	-	B	B	B	A	A	B	-	B	-	A	B	B	B	B	A	B	A	B	A	A
LangCGRIL_SNP0692	CxG_LG10	10.8104	0.038674	0.54023	0.45977	0	TGCAGATATCTTTTTAGTGTCAGTCTGCATCGTGAAAATGACTATTAGTGCTTCATCTGTATTGTATAG	NLL-06	4557128	0.0950765	A	A	A	B	B	A	A	B	B	B	B	A	A	A	B	A	A	A	-	B	B	B	A	A	B	A	B	B	A	B	-	B	B	A	B	A	B	A	A
LangCGRIL_SNP0698	CxG_LG10	10.8104	0.287293	0.596899	0.403101	0	TGCAGTATAACCCTCCTTAACCCCAGCCTGTCTATACACTCTCATGCCACAAAACTCCAAGACTTAGTT	NLL-06	4656030	0.0951452	A	-	A	-	-	A	A	B	B	B	-	A	A	A	-	A	-	-	-	-	B	-	A	A	-	-	-	-	A	-	-	-	B	A	-	-	B	A	A
LangCGRIL_PAV04660	CxG_LG10	11.1171	0.0497238	0.534884	0.465116	0	TGCAGTGATTGCCCCATCTCTGATCACCGAAATGACGTTGTTGTTCTTTCCTAATAGGTATGAGAGTTT	NLL-06	4650072	0.0608378	A	A	-	B	B	A	A	B	B	B	B	A	A	A	B	A	A	A	A	B	B	B	A	A	B	A	B	B	A	B	-	B	B	A	B	A	B	A	A
LangCGRIL_PAV04661	CxG_LG10	11.1171	0.038674	0.545977	0.454023	0	TGCAGGCCAAGCTTATGAAGCCATGAACAATGTTGGATTCATTGATGCTAAGATGAGAATTATACTTAC	NLL-06	4650138	0.0608378	A	A	A	B	B	A	A	B	B	B	B	A	A	A	B	A	A	A	-	B	B	B	A	A	B	A	B	B	A	B	-	B	B	A	B	A	B	A	A
LangCGRIL_PAV04665	CxG_LG10	11.1171	0.0276243	0.551136	0.448864	0	TGCAGTATATACACTCTCATGCCACAAAACTCCAACATTTAGTTGCACATAATAGGTAGGTGAATCACT	NLL-06	4656059	0.0608378	A	A	A	B	B	A	A	B	B	B	B	A	A	A	B	A	A	A	-	B	B	-	A	A	B	A	B	B	A	B	-	B	B	A	B	A	B	A	A
LangCGRIL_SNP0693	CxG_LG10	11.1171	0.038674	0.54023	0.45977	0	TGCAGATAAGTAACCTCATAGGCTCATACCAATGAAATCAAAGTCAACACACATTCCGGCTACCAGTTT	NLL-06	4620453	0.0608378	A	A	A	B	B	A	A	B	B	B	B	A	A	A	B	A	A	A	-	B	B	B	A	A	B	A	B	B	A	B	-	B	B	A	B	A	B	A	A
LangCGRIL_SNP0699	CxG_LG10	11.4183	0.038674	0.534483	0.465517	0	TGCAGTCATTGACATCATACCTCTCAGTGTTGTAGAAATGAAGTCACAATGAAAAGAAAATATACAAGA	NLL-06	4678020	0.109877	A	A	A	B	B	A	A	B	B	B	B	A	A	A	B	A	-	A	-	B	B	B	A	A	B	A	B	B	A	B	B	B	B	A	B	A	B	A	A
LangCGRIL_SNP0700	CxG_LG10	11.4183	0.038674	0.545977	0.454023	0	TGCAGCAGTACTCTGAGTATGTGGCAGTATCAGGTAACGTTTTGATGAATACATAGTGTGAAATAAAAA	NLL-06	4683366	0.109877	A	A	A	B	B	A	A	B	B	B	B	A	A	A	B	A	A	A	-	B	B	B	A	A	B	A	B	B	A	B	-	B	B	A	B	A	B	A	A
LangCGRIL_PAV04671	CxG_LG10	11.7124	0.0331492	0.542857	0.457143	0	TGCAGTATGTGGGTGGGGAAGCAATGAACCATGTGCCATGTGAAGCGGTGAACTATAAAGCTCTCTATG	NLL-06	4711293	0.176498	A	A	A	B	B	A	A	B	B	B	B	A	A	A	B	A	A	-	-	B	B	B	A	A	B	A	B	B	A	B	-	B	B	A	B	A	B	A	A
LangCGRIL_PAV04672	CxG_LG10	11.7124	0.0662983	0.568047	0.431953	0	TGCAGAAAAAGTTAGAATCTCATATAAGAATATCACAGGACCTGCAAAATCAGTTACAGATCGGAAGAG	NLL-06	4713746	0.176498	A	A	A	B	B	A	A	B	B	B	B	A	A	A	B	A	A	A	B	B	B	B	A	A	B	A	B	B	A	B	B	B	B	A	B	A	B	A	A
LangCGRIL_SNP0702	CxG_LG10	11.7124	0.220994	0.546099	0.453901	0	TGCAGTTTTATATATATTAGTTTGCCAGGTACATGGATTTATCAAAGACACATAAAAGTTAATTGTTTT	NLL-06	4700236	0.176498	A	A	A	B	B	A	A	B	B	B	B	A	A	A	B	A	-	-	A	B	B	-	A	-	B	-	-	B	A	B	B	-	-	A	B	-	B	A	A
LangCGRIL_SNP0703	CxG_LG10	11.7124	0.0276243	0.545455	0.454545	0	TGCAGTTTTATATATATTAGTTTGCCAGGTACATGGATTTACCAAAGACACATAAAAGTTACAGATCGG	NLL-06	4700236	0.176498	A	A	A	B	B	A	A	B	B	B	B	A	A	A	B	A	A	A	-	B	B	B	A	A	B	A	B	B	A	B	-	B	B	A	B	A	B	A	A
LangCGRIL_SNP0705	CxG_LG10	11.7124	0.0276243	0.551136	0.448864	0	TGCAGTGAAGAAATTTCATCAAGCAATGCAGATTTTTCTAACTCCCATTCATTCTTACCTGACATAAAC	NLL-06	4713680	0.176498	A	A	A	B	B	A	A	B	B	B	B	A	A	A	B	A	A	A	-	B	B	B	A	A	B	A	B	B	A	B	-	B	B	A	B	A	B	A	A
LangCGRIL_SNP0706	CxG_LG10	11.7124	0.0220994	0.548023	0.451977	0	TGCAGTTTTATTTTCCAATTCAGTCAAAAGGCTATTGATGGTTCCTGTCAATTGTTCTACCTGAAAGCT	NLL-06	4714083	0.176498	A	A	A	B	B	A	A	B	B	B	B	A	A	A	B	A	A	A	-	B	B	B	A	A	B	A	B	B	A	B	-	B	B	A	B	A	B	A	A
LangCGRIL_SNP0707	CxG_LG10	11.7124	0.0276243	0.545455	0.454545	0	TGCAGATGATAGAGGAGGAAAACAAGATTTTAGAGGAGCTCAGGGAAGAGGTTTATTGGCTGGAACAAG	NLL-06	4714790	0.176498	A	A	A	B	B	A	A	B	B	B	B	A	A	A	B	A	A	A	-	B	B	B	A	A	B	A	B	B	A	B	-	B	B	A	B	A	B	A	A
LangCGRIL_PAV04685	CxG_LG10	12.8961	0.0220994	0.519774	0.480226	0	TGCAGTGACCACATATTTCGGTGGCGATGATGTTTGTTATGTACTCACGGTATTCCAAGTTTGCAGCAT	NLL-06	4836671	0.222917	A	A	A	B	B	A	A	B	B	B	B	A	A	A	B	A	A	A	-	B	B	B	A	A	B	A	B	-	A	B	B	B	B	A	B	A	B	A	A
LangCGRIL_PAV17208	CxG_LG10	12.8961	0.0662983	0.556213	0.443787	0	TGCAGATATGCACAAGAAAATGATGTGTCGATATAGTTGATGAAAATTACAGATCGGAAGAGCGGTTCA	Unmapped	NA	0.222917	A	A	A	B	B	A	A	B	B	B	B	A	A	A	B	A	A	A	-	B	B	B	A	A	B	A	B	B	A	B	B	B	B	A	B	A	B	A	A
LangCGRIL_PAV17218	CxG_LG10	13.192	0.0552486	0.549708	0.450292	1	TGCAGAAGATTCCATGCCATCACATCCAGACTCTGACTCTGGGCCAACATTTGACCCAGTATCACTGGA	Unmapped	NA	0.224065	A	A	A	B	-	A	A	B	B	B	-	A	A	A	-	A	A	A	-	B	B	B	A	A	B	A	B	-	A	B	-	-	B	A	B	A	B	A	A
LangCGRIL_PAV04677	CxG_LG10	13.8093	0.0497238	0.517442	0.482558	0	TGCAGAAGATTCCATGCCATCGCCAGTTACCCTGGAGTAGGATACAGATCCAGACTCTGACTCTGGGCC	NLL-06	4765894	0.223463	A	A	A	B	B	A	A	B	B	B	B	A	A	A	B	A	A	A	-	B	B	B	A	A	B	A	B	B	A	B	-	B	B	-	B	A	B	A	A
LangCGRIL_PAV04684	CxG_LG10	13.8093	0.0552486	0.508772	0.491228	0	TGCAGTTACCACATATTTCGGTGGTGATGATGTTTGTTATGTACTCACGGTATTCCAAGTTTGCAGCGT	NLL-06	4836671	0.223463	A	A	A	B	B	A	A	B	B	B	B	A	-	A	B	A	A	-	-	B	B	B	A	A	B	A	B	B	A	B	-	B	B	A	B	A	B	A	A
LangCGRIL_PAV04689	CxG_LG10	13.8093	0.0662983	0.502959	0.497041	0	TGCAGATATGCACGGGAAAATGATGTGTCATATAGTTGATGAAAATTACAGATCGGAAGAGCGGTTCAG	NLL-06	4970259	0.223463	A	A	A	B	B	A	A	B	B	B	B	A	A	A	B	A	A	A	A	B	B	B	-	A	B	A	B	B	A	B	A	B	B	A	B	A	B	A	A
LangCGRIL_SNP0709	CxG_LG10	13.8093	0.0276243	0.528409	0.471591	0	TGCAGTCCTTGCTAAGGCAAGCAAGCTCAGAGCCTCGGGTAGTTCCGCAAATAATAGCTTCAATTCCTC	NLL-06	4773236	0.223463	A	A	A	B	B	A	A	B	B	B	B	A	A	A	B	A	A	A	-	B	B	B	A	A	B	A	B	B	A	B	-	B	B	A	B	A	B	A	A
LangCGRIL_SNP0710	CxG_LG10	13.8093	0.0276243	0.522727	0.477273	0	TGCAGTTGTTGCTTCAACAACCCATAAATGCAATGCCTGTGTTGCTACTTTTTGTTCAAGTCCTGGCCA	NLL-06	4780606	0.223463	A	A	A	B	B	A	A	B	B	B	B	A	A	A	B	A	A	A	-	B	B	B	A	A	B	A	B	B	A	B	-	B	B	A	B	A	B	A	A
LangCGRIL_SNP0711	CxG_LG10	13.8093	0.0276243	0.522727	0.477273	0	TGCAGTGACCACATATTTCGGTGGCGATGATGTTTGTTATGTACTCACGGTATTCCAAGTTTGCAGCAT	NLL-06	4836671	0.223463	A	A	A	B	B	A	A	B	B	B	B	A	A	A	B	A	A	A	-	B	B	B	A	A	B	A	B	B	A	B	-	B	B	A	B	A	B	A	A
LangCGRIL_SNP0712	CxG_LG10	13.8093	0.0331492	0.525714	0.474286	0	TGCAGTTGCCCCGACACCATTTTTATTTGTTGTTGAGCAAAAGAGAAAGAAGTAAATATGAGGAAACGA	NLL-06	4836737	0.223463	A	A	A	B	B	A	A	B	B	B	B	A	A	A	B	A	A	A	-	B	B	B	A	A	B	A	B	B	A	B	-	B	B	A	B	A	B	A	A
LangCGRIL_SNP0713	CxG_LG10	13.8093	0.0441989	0.514451	0.485549	0	TGCAGAGGCAGTAAGGCGAGAAAATAAATAAGCAATTTGGTTCTTTCTTCTTAGATCATGTATATCCTT	NLL-06	4923890	0.223463	-	A	A	B	B	A	-	B	B	B	B	A	A	A	B	A	A	A	-	B	B	B	A	A	B	A	B	B	A	B	-	B	B	A	B	A	B	A	A
LangCGRIL_SNP0714	CxG_LG10	13.8093	0.0220994	0.525424	0.474576	0	TGCAGCAGCGGCTGCTTGTCCTGGATTTGCTGCACTGTACACAAACTGGATGGGAGAAAATATTAGTAG	NLL-06	4964437	0.223463	A	A	A	B	B	A	A	B	B	B	B	A	A	A	B	A	A	A	-	B	B	B	A	A	B	A	B	B	A	B	-	B	B	A	B	A	B	A	A
LangCGRIL_PAV04694	CxG_LG10	14.4343	0.0773481	0.508982	0.491018	0	TGCAGTAGTCGTAAATAGTACTATGGCTAGTAGTTATGGTCCTCGTAACTTATTGGTGAACACCATAAT	NLL-06	5085161	0.045368	A	A	-	B	B	A	A	B	B	B	B	A	A	A	B	A	A	A	A	B	B	B	-	A	A	A	A	B	A	B	-	B	B	A	B	A	B	A	-
LangCGRIL_PAV04695	CxG_LG10	14.4343	0.0552486	0.538012	0.461988	0	TGCAGTAGTCGTCAATAGTACTATGGCTAGTAGTTATGGTCCTCGTAACTTATTGGTGAACACAATAAT	NLL-06	5085161	0.045368	A	A	A	B	B	A	A	B	B	B	B	A	A	A	B	A	A	A	-	B	B	B	A	-	A	A	-	B	A	B	B	B	B	A	B	A	B	A	A
LangCGRIL_SNP0716	CxG_LG10	14.4343	0.0331492	0.531429	0.468571	0	TGCAGTAGTCGTAAATAGTACTATGGCTAGTAGTTATGGTCCTCGTAACTTATTGGTGAACACCATAAT	NLL-06	5085161	0.0453679	A	A	A	B	B	A	A	B	B	B	B	A	A	A	B	A	A	A	-	B	B	B	A	A	A	A	-	B	A	B	-	B	B	A	B	A	B	A	A
LangCGRIL_PAV04719	CxG_LG10	15.768	0.0828729	0.475904	0.524096	3	TGCAGATGAACCTTTCTCACTTACTCTCTTTGTTTTTTACAGATCGGAAGAGCGGTTCAGCAGGAATGC	NLL-06	5446952	0.00252951	A	A	-	B	B	A	A	B	B	B	B	B	A	A	B	-	A	A	A	B	B	B	B	A	-	A	-	B	A	B	B	B	B	A	B	A	B	A	A
LangCGRIL_PAV04710	CxG_LG10	17.1016	0.0883978	0.50303	0.49697	0	TGCAGCTCCTGTCATTCTTCTTCTCTGACTCAAATACAACAGAAACACACAATTCTCAGAACCCAACAA	NLL-06	5349629	0.0143871	A	A	A	B	B	A	A	B	B	B	B	A	A	A	B	A	A	-	-	B	B	B	A	A	A	A	-	B	A	B	B	B	B	A	B	A	B	A	A
LangCGRIL_PAV04713	CxG_LG10	17.1016	0.0552486	0.538012	0.461988	0	TGCAGGAAAATATAAAGCAGAAGTTCAATGGAAATTGGTTAGTTTTTTTTACAGATCGGAAGAGCGGTT	NLL-06	5391049	0.0143871	A	A	A	B	B	A	A	-	B	B	B	A	A	A	B	A	A	A	A	B	B	B	A	A	A	A	-	B	A	B	B	B	B	A	-	A	B	A	A
LangCGRIL_SNP0721	CxG_LG10	17.1016	0.038674	0.534483	0.465517	0	TGCAGATTGATGAGCTTCTAAAACAAAGAAATGAAATACATGCATCATACACTGTTGCTCCTTTACAGA	NLL-06	5390983	0.0143871	A	A	A	B	B	A	A	B	B	B	B	A	A	A	B	A	A	A	-	B	B	B	A	A	A	A	-	B	A	B	B	B	B	A	B	A	B	A	A
LangCGRIL_SNP0722	CxG_LG10	17.1016	0.0331492	0.542857	0.457143	0	TGCAGATGGAGAAGAGCTAAACCCTCTACTAATATGATAATGGTTGAGATTATAAATTCACATAAGTAC	NLL-06	5431263	0.014387	A	A	A	B	-	A	A	B	B	B	B	A	A	A	B	A	A	A	-	B	-	B	A	A	A	A	A	B	A	B	B	B	B	A	B	A	B	A	A
LangCGRIL_PAV04711	CxG_LG10	17.4242	0.0552486	0.532164	0.467836	0	TGCAGCTCCTGTCATTCTTCTTCTCTGACTCAAATACAACAGAAACACACACAATTCTCAGAACCCAAC	NLL-06	5349629	0.0491783	A	A	A	B	B	A	A	B	B	B	B	A	A	A	B	A	A	A	B	B	B	B	A	-	A	A	B	-	-	B	B	B	B	A	B	A	B	A	A
LangCGRIL_SNP2476	CxG_LG10	17.4242	0.0773481	0.526946	0.473054	0	TGCAGATGAACTTTTCTCACTTGCTCTCTTTGTTTTTTACAGATCGGAAGAGCGGTTCAGCAGGAATGC	Unmapped	NA	0.0491782	A	A	A	B	B	A	A	B	B	B	B	-	A	A	-	A	A	A	-	B	B	B	-	A	A	A	-	B	A	B	B	B	B	A	B	A	B	A	A
LangCGRIL_PAV17229	CxG_LG10	18.7148	0.0773481	0.580838	0.419162	1	TGCAGATGAACTTTTCTCACTTGCTCTCTTTGTTTTTTACAGATCGGAAGAGCGGTTCAGCAGGAATGC	Unmapped	NA	0.00845557	A	A	A	B	B	A	A	B	B	B	B	A	A	A	A	A	A	A	B	B	-	B	A	A	A	A	-	B	A	-	B	B	B	A	B	A	B	A	A
LangCGRIL_SNP0723	CxG_LG10	19.7284	0.0939227	0.518293	0.481707	0	TGCAGGAGGACTTGAAAATCTGGGACTGTCCACCCACTGGAGCTCTGCATATTCTGCAGATGAACTTTT	NLL-06	5446898	0.0215775	A	A	A	B	B	A	A	B	B	B	B	A	A	-	A	A	A	A	-	B	B	B	A	A	A	A	-	B	A	B	B	-	B	A	B	A	B	A	A
LangCGRIL_SNP0724	CxG_LG10	20.3907	0.0883978	0.545455	0.454545	0	TGCAGGTTCAATTTGTTCTATACGATTAGTCAAACGTTTTGATCTAGTCTTCAGCCGTTTGATTTTCTC	NLL-06	5489127	0.022272	A	A	-	B	B	A	A	B	B	B	B	A	A	A	A	A	A	A	-	B	B	B	A	A	A	A	-	B	A	B	B	-	B	A	B	A	B	A	A
LangCGRIL_PAV04721	CxG_LG10	20.7113	0.0662983	0.556213	0.443787	0	TGCAGCTGCCTCGAATCATTATGTTCCTGCTCAAAATTGTATCTTTCGTGATAGTATTAGTAGCTCTAC	NLL-06	5525654	0.0467776	A	A	A	B	B	A	A	B	B	B	B	A	A	A	A	A	A	A	-	B	B	B	A	A	A	A	-	-	A	B	B	B	B	A	B	A	-	A	A
LangCGRIL_PAV04722	CxG_LG10	20.7113	0.0662983	0.550296	0.449704	0	TGCAGCAGAAGTGTATGGAAGAAAATGAGTGAACTCGTTACAGATCGGAAGAGCGGTTCAGCAGGAATG	NLL-06	5525720	0.0467778	A	A	A	B	B	A	A	B	B	B	B	A	A	A	A	A	A	A	-	B	B	B	A	A	A	A	B	B	A	B	B	B	B	A	B	A	B	A	A
LangCGRIL_PAV04726	CxG_LG10	20.7113	0.0662983	0.56213	0.43787	0	TGCAGCATTGAAACAGGGGATTTGGAACATGAAAAAAATCTAATACATGATGACATGATAGTGGCATAA	NLL-06	5565754	0.0470198	A	A	A	B	B	A	A	B	B	B	B	A	A	A	A	A	A	A	-	B	B	B	A	A	A	A	-	B	A	B	B	B	B	A	B	A	B	A	A
LangCGRIL_PAV04731	CxG_LG10	20.7113	0.0718232	0.52381	0.47619	0	TGCAGCGAGGCCATATTGCATGATAAGAAGGTGAGAAGATGAGCATTTGATTGTGGTAGTTTTATGAAA	NLL-06	5784925	0.0472623	A	A	A	B	B	A	A	B	B	B	B	A	A	A	A	A	A	A	-	B	B	B	A	A	A	A	A	B	A	B	B	B	B	-	B	A	B	A	A
LangCGRIL_PAV04732	CxG_LG10	20.7113	0.0276243	0.545455	0.454545	0	TGCAGTGAGGCAATATTGCATGATAAGAAGGTGAGAAGATGAGCATTTGATTGTGGTAGTTTTATGAAA	NLL-06	5784925	0.0472624	A	A	A	B	B	A	A	B	B	B	B	A	A	A	A	A	A	A	-	B	-	B	A	A	A	A	-	B	A	B	B	B	B	A	B	A	B	A	A
LangCGRIL_PAV05771	CxG_LG10	20.7113	0.0497238	0.534884	0.465116	0	TGCAGCAGCAACATCAGGAAACTTCCTAGTGTCCCACTCTGCATTTCTACTGTAAACCTCAACCAAGTC	NLL-07	2183205	0.0472624	A	A	A	B	B	A	A	B	B	B	B	A	A	A	A	A	A	A	B	B	B	B	A	A	A	A	-	B	-	B	B	B	B	A	B	A	B	A	A
LangCGRIL_PAV05772	CxG_LG10	20.7113	0.038674	0.545977	0.454023	0	TGCAGCTTGGCCTAAAATTTCAAACTGTAACAAACGAATTAGATATTGAGGTTCACAGTCAGTTGTAGC	NLL-07	2183915	0.0472624	A	A	A	B	B	A	A	B	B	B	B	A	A	A	A	A	A	A	-	B	B	B	A	A	A	A	-	B	A	B	B	B	B	A	B	A	B	A	A
LangCGRIL_PAV16632	CxG_LG10	20.7113	0.0497238	0.55814	0.44186	0	TGCAGATGTTGATGAAATGTGGCATCTCAGGTGCTTCATCCTCTACCTTGTTCTATAATTCAAACGAAG	Scaffold_628	20507	0.0472623	A	A	A	B	B	A	A	B	B	B	B	A	A	A	A	A	A	A	-	B	-	B	A	A	A	A	B	-	A	B	B	B	B	A	B	A	B	A	A
LangCGRIL_PAV16633	CxG_LG10	20.7113	0.0497238	0.534884	0.465116	0	TGCAGATGTTGATGAAATGTGGCATCTCAGGTGCTTCATCCTCTACCTTGTTCTTTACAGATCGGAAGA	Scaffold_628	20518	0.0472624	A	A	A	B	B	A	A	B	B	B	B	A	A	A	A	A	A	A	-	B	B	B	A	A	A	A	-	B	A	B	B	B	B	A	B	A	B	A	A
LangCGRIL_PAV17188	CxG_LG10	20.7113	0.0276243	0.539773	0.460227	0	TGCAGTGTACACAGAAGAACATTCTACAACACCTCCTGGAATTTTGTCTCCTTGTTTAGAGGTAAGGTA	Unmapped	NA	0.0472624	A	A	A	B	B	A	A	B	B	B	B	A	A	A	A	A	A	A	-	B	B	B	A	A	A	A	-	B	A	B	B	B	B	A	B	A	B	A	A
LangCGRIL_PAV17197	CxG_LG10	20.7113	0.0441989	0.549133	0.450867	0	TGCAGTTCGAAGGTAAATAAAAACTAAATTGAAGTTCAAGGTATCATCTTACTGAATTACTGATATTTT	Unmapped	NA	0.0472624	A	A	A	B	B	A	A	B	B	B	B	A	A	A	A	A	A	A	-	B	B	B	A	A	A	A	-	B	A	B	B	B	B	A	B	A	B	A	A
LangCGRIL_PAV17199	CxG_LG10	20.7113	0.0441989	0.543353	0.456647	0	TGCAGACCTAACCATTAGCCATGTTTACCGTGCTGCAATAGGCATAGAAACAATGAATTGGTGGTGATG	Unmapped	NA	0.0472624	A	A	A	B	B	A	A	B	B	B	B	A	A	A	A	A	A	A	-	-	B	B	A	A	A	A	-	B	A	B	B	B	B	A	B	A	B	A	A
LangCGRIL_PAV17227	CxG_LG10	20.7113	0.0773481	0.57485	0.42515	0	TGCAGCTTTCACCTCCCACACTTGCATGAAATAAGATCAACTGTTTATAATTACTGGATAATAAATGTT	Unmapped	NA	0.0472624	A	A	A	B	B	A	A	B	B	B	B	A	A	A	A	A	A	A	B	B	B	-	A	A	A	A	-	B	A	B	B	-	B	A	B	A	B	A	A
LangCGRIL_SNP0725	CxG_LG10	20.7113	0.0276243	0.534091	0.465909	1	TGCAGTGAAACTGGATACCGCATTCCATTCAAATGTGTAGAAACTAAAGATTCCATAAAGGATACGAAG	NLL-06	5553937	0.0472625	A	A	A	B	B	A	A	B	B	B	B	A	A	A	A	A	A	A	B	B	-	B	A	A	A	A	-	B	A	B	B	B	B	A	B	A	B	A	A
LangCGRIL_SNP0726	CxG_LG10	20.7113	0.0276243	0.539773	0.460227	0	TGCAGCGAGGCCATATTGCATGATAAGAAGGTGAGAAGATGAGCATTTGATTGTGGTAGTTTTATGAAA	NLL-06	5784925	0.0472625	A	A	A	B	B	A	A	B	B	B	B	A	A	A	A	A	A	A	-	B	B	B	A	A	A	A	-	B	A	B	B	B	B	A	B	A	B	A	A
LangCGRIL_SNP0727	CxG_LG10	20.7113	0.0276243	0.539773	0.460227	0	TGCAGAAAATGTAGACACTGGAATATCGTATGTAAAATGTAGTTGATTTTTACTTATTTTGATCCTTTT	NLL-06	5785662	0.0472625	A	A	A	B	B	A	A	B	B	B	B	A	A	A	A	A	A	A	-	B	B	B	A	A	A	A	-	B	A	B	B	B	B	A	B	A	B	A	A
LangCGRIL_PAV17220	CxG_LG10	21.0199	0.0552486	0.567251	0.432749	1	TGCAGTTTGAACGTAAATAAAAACTAGATTGACGAATTATATTTTAGGATTGGTATCATATTTTTCTAG	Unmapped	NA	0.0529275	A	A	A	B	B	A	A	B	B	B	B	A	A	A	A	A	A	A	-	-	B	B	A	A	A	A	-	B	A	B	-	B	B	A	B	A	B	A	A
LangCGRIL_SNP0728	CxG_LG10	22.2471	0.038674	0.522989	0.477011	0	TGCAGAACCATCTGCTTTGGAAACAGCACCAATTTCTGCTCGAATTTGTCGCATCTCCATGGGTCTTCG	NLL-06	5917773	0.116468	-	A	B	B	B	A	A	B	B	B	B	A	A	A	A	A	A	A	-	B	B	B	A	A	A	A	-	B	A	B	B	B	B	A	B	A	B	A	A
LangCGRIL_SNP0730	CxG_LG10	22.5378	0.0331492	0.537143	0.462857	0	TGCAGTGCAAGGCATATGCGACTCAACTTGTCAGAACATGGAAACAGCTTACAGATCGGAAGAGCGGTT	NLL-06	5953136	0.117068	A	A	B	B	B	A	A	B	B	B	B	A	A	A	A	A	A	A	-	B	B	B	A	A	A	A	-	B	A	B	B	B	B	A	B	A	B	A	A
LangCGRIL_PAV04749	CxG_LG10	23.1552	0.0718232	0.5	0.5	1	TGCAGTAATTGCAAGAGTTATTGAGAGCTCATTTACAGATCGGAAGAGCGGTTCAGCAGGAATGCCGAG	NLL-06	6072953	0.0811641	A	A	B	B	B	A	A	B	B	B	B	A	A	A	A	A	A	A	-	B	B	B	A	A	A	A	A	B	A	B	B	B	B	-	B	A	B	A	A
LangCGRIL_PAV04748	CxG_LG10	23.4757	0.0718232	0.505952	0.494048	0	TGCAGTAAATTTCATCATCCATGTATTCTTTTGTGACTAATTATACATGTATGTGTATAATGATTCATG	NLL-06	6072887	0.0748867	A	A	B	B	B	A	A	B	B	B	B	A	-	A	A	A	A	A	A	B	B	B	A	A	A	A	-	B	A	B	B	B	B	A	B	A	B	A	A
LangCGRIL_SNP0729_A0	CxG_LG10	23.4757	0.220994	0.51773	0.48227	0	TGCAGTGCAAGGCATATGCGACTCAACTTGTCAGAACATGGAAACAGCTTAACATAGTTTGCAAATAAA	NLL-06	5953119	0.0748868	A	A	B	B	B	A	-	B	B	-	B	A	A	A	A	A	-	A	-	B	-	B	A	A	-	-	-	-	A	-	B	B	B	A	-	-	B	A	-
LangCGRIL_SNP0731	CxG_LG10	23.4757	0.0331492	0.531429	0.468571	0	TGCAGGTGGGGGCAGTTCCCTCCCTCAAATATTTACAGATCGGAAGAGCGGTTCAGCAGGAATGCCGAG	NLL-06	5991542	0.0748869	A	A	B	B	B	A	A	B	B	B	B	A	A	A	A	A	A	A	-	B	B	B	A	A	A	A	-	B	A	B	B	B	B	A	B	A	B	A	A
LangCGRIL_SNP0732	CxG_LG10	23.4757	0.0276243	0.528409	0.471591	0	TGCAGGAATCTTTTATAGTACTGGTTCTCAAGGAGGTGGACAAGAGATCTCATCGTAGGATATCTGGAC	NLL-06	6150350	0.0748869	A	A	B	B	B	A	A	B	B	B	B	A	A	A	A	A	A	A	-	B	B	B	A	A	A	A	-	B	A	B	B	B	B	A	B	A	B	A	A
LangCGRIL_SNP0733	CxG_LG10	23.7882	0.0662983	0.52071	0.47929	0	TGCAGTAAAAGTTGAAATTTGGGTGAAAAACAATATAAAATCTCACAATCAATATAACCCAGAATAATG	NLL-06	6151302	0.100109	A	A	B	B	B	A	A	B	B	B	B	A	A	A	A	A	A	A	-	B	B	-	A	A	A	A	-	B	A	B	B	B	B	A	B	A	B	A	A
LangCGRIL_PAV17083	CxG_LG10	24.4132	0.0552486	0.508772	0.491228	0	TGCAGGCATTTTTGTGTTCAATATGAAAACAAAGGAACAGAAAAGGAAGAAGAAGAAGAAGAAGAAGAG	Unmapped	NA	0.133859	A	A	B	B	B	A	A	B	B	B	B	A	A	A	A	A	A	A	-	B	B	B	A	A	A	A	A	B	A	B	B	B	B	A	B	A	B	A	A
LangCGRIL_PAV04763	CxG_LG10	25.0462	0.0662983	0.556213	0.443787	1	TGCAGGGTGGAGAGTAGAGATGGTTTCCAAAAATTCAGTAACATGAAAATGCCTGATACCATGTGGTTT	NLL-06	6240958	0.0948222	A	A	B	B	B	A	A	B	B	B	B	A	A	A	A	A	A	A	-	B	B	B	A	A	A	A	A	B	A	B	-	B	B	A	-	A	-	A	A
LangCGRIL_PAV04764	CxG_LG10	25.3606	0.0773481	0.556886	0.443114	1	TGCAGCTCCAATTTCCATTGTGCATGCATCCTTGAGTCCATACTCCCAAATTTGTATTGTATGTTTGAG	NLL-06	6241024	0.158372	A	A	B	B	B	A	A	B	B	B	B	A	A	A	A	A	A	-	B	B	B	B	A	A	A	A	-	B	A	B	-	B	-	A	B	A	B	A	A
LangCGRIL_PAV04761	CxG_LG10	25.6655	0.0110497	0.513966	0.486034	0	TGCAGGCTTTGTCAGAAGGAAACAGACACAAAATTGAATTTTACAGATCGGAAGAGCGGTTCAGCAGGA	NLL-06	6238579	0.186218	A	A	B	B	B	A	A	B	B	B	B	A	A	A	A	A	A	A	B	B	B	B	A	A	A	A	B	B	A	B	B	B	B	A	B	A	B	A	A
LangCGRIL_PAV15267	CxG_LG10	25.6655	0.0276243	0.528409	0.471591	0	TGCAGTTAGGAAAAAAGAAATTCAACCAGAAAAAACAAGTGCAAATTGATAATCATCATAGAGCAATAA	Scaffold_10_2	20874	0.186218	A	A	B	B	B	A	A	B	B	B	B	A	A	A	A	A	A	A	B	B	B	B	A	A	A	A	B	B	A	B	B	B	B	A	B	A	B	A	A
LangCGRIL_PAV15268	CxG_LG10	25.6655	0.038674	0.522989	0.477011	0	TGCAGCTTCAGTAGAATGATGTTTGACATGATGCCCGTGATCGCAAACTGCACGCTTTACAGATCGGAA	Scaffold_10_2	20940	0.186218	A	A	B	B	B	A	A	B	B	B	B	A	A	A	A	A	A	A	-	B	B	B	A	A	A	A	-	B	A	B	B	B	B	A	B	A	B	A	A
LangCGRIL_PAV16441	CxG_LG10	25.6655	0.0441989	0.531792	0.468208	0	TGCAGTAATACCAGGTCTGAAGTAGCCAAGTTACGTAGCATACAAGTGTTTAGAAATAAGATATGAGAA	Scaffold_50_99	18957	0.186218	A	A	B	B	B	A	A	B	B	B	B	A	A	A	A	A	A	A	-	B	B	B	A	A	A	A	-	B	A	B	B	B	B	A	B	A	B	A	A
LangCGRIL_PAV16658	CxG_LG10	25.6655	0.0497238	0.534884	0.465116	0	TGCAGACAATTCACAGAAGTTCTATTCACCAGAAGTCAAGGCTTGGATATGGTATGGTAAGTTGGCATA	Scaffold_653	2687	0.186218	A	A	B	B	B	A	A	B	B	B	B	A	A	A	A	A	A	A	-	B	B	B	A	A	A	A	-	B	A	B	B	B	B	A	B	A	B	A	A
LangCGRIL_PAV16659	CxG_LG10	25.6655	0.0497238	0.540698	0.459302	0	TGCAGTGGATCATATTTCCAAGATGGCAACAATATTTGTTTTCCTCTATAAAATATGCATGTTTATATA	Scaffold_653	2753	0.186218	A	A	B	B	B	A	A	B	B	B	B	A	A	A	A	A	A	A	-	-	B	B	A	A	A	A	-	B	A	B	B	B	B	A	B	A	-	A	A
LangCGRIL_SNP2444	CxG_LG10	25.6655	0.0994475	0.503067	0.496933	0	TGCAGGCATTTTTGTGTTCAATATGAAAACAAAGGAACAGAAAAGGAAGAAGAAGAAGAAGAAGAAGAG	Unmapped	NA	0.186218	A	A	B	B	B	A	A	B	B	B	B	A	A	A	A	A	-	A	-	B	B	B	-	A	A	A	-	B	A	B	B	B	B	A	B	A	B	A	A
LangCGRIL_SNP0735	CxG_LG10	25.9579	0.0441989	0.537572	0.462428	1	TGCAGCTAAGATGCAGAATCCTATATGAAGCTGTAAGCAGAAGAAAAAATTATCATTAGACTTCTTCCA	NLL-06	6260390	0.158956	A	A	B	B	B	A	A	B	B	B	B	A	A	A	A	A	A	A	-	B	B	B	A	A	A	A	-	B	A	B	B	B	B	A	B	A	B	A	A
LangCGRIL_PAV04757	CxG_LG10	26.2704	0.0718232	0.511905	0.488095	0	TGCAGGTTGTGGATTTTGTTTTAGTTTCCTATTTTCTGCTTTACAGATCGGAAGAGCGGTTCAGCAGGA	NLL-06	6191337	0.134873	A	A	B	B	B	A	A	B	B	B	B	A	A	A	A	A	A	A	A	B	B	B	-	A	A	A	-	B	-	B	B	B	B	A	B	A	B	A	A
LangCGRIL_PAV04759	CxG_LG10	26.2704	0.0718232	0.511905	0.488095	0	TGCAGCATGGGATAAGAGAATGTTATAGCAACAATGTATGGTTTTCAGTGGACGATTTCCCCTTCTTAC	NLL-06	6235279	0.134873	A	A	B	B	B	A	A	B	B	B	B	A	A	A	A	A	A	A	-	B	B	B	A	-	A	A	-	B	A	B	B	B	B	A	B	A	B	-	A
LangCGRIL_PAV04760	CxG_LG10	26.2704	0.0662983	0.550296	0.449704	0	TGCAGCATGGGATAAGAGAATGTTATGAGCAACAATGTATGGTTTTCAGTGGACGATTTCCCCTTCTTA	NLL-06	6235279	0.134873	A	A	B	B	B	A	A	B	B	-	B	A	A	A	A	A	A	A	-	B	B	B	A	A	A	A	-	B	A	B	B	B	B	A	B	A	-	A	A
LangCGRIL_PAV04762	CxG_LG10	26.2704	0.0718232	0.511905	0.488095	0	TGCAGGGTGGAGAGTAGAGATGGCTTCCAAAAATTCAGTAACATGAAAATGCGTGATACCATGCTGGAT	NLL-06	6240958	0.134873	A	A	B	B	B	A	A	B	B	B	B	A	A	A	A	A	A	A	-	B	B	B	A	A	A	A	-	B	A	B	B	B	B	-	B	A	B	A	A
LangCGRIL_PAV16440	CxG_LG10	26.2704	0.0718232	0.511905	0.488095	0	TGCAGTAATACCAGGTCTGAAGTAGCCAAGTTACGTAGCATACAAGTGTTTAGAAATAAGATATGGAGA	Scaffold_50_99	18957	0.134873	A	A	B	B	B	A	A	B	B	B	B	A	-	A	A	A	A	-	-	B	B	B	-	A	A	A	-	B	A	B	B	B	B	A	B	A	B	A	-
LangCGRIL_PAV17179	CxG_LG10	26.2704	0.0607735	0.547059	0.452941	0	TGCAGGTTATGGATTGTGTTTTAGTTTCCTATTTTCTGCTTTACAGATCGGAAGAGCGGTTCAGCAGGA	Unmapped	NA	0.134873	A	A	B	B	B	A	A	B	B	B	B	A	A	A	A	A	A	A	-	B	B	B	A	A	A	A	B	B	A	B	B	B	B	A	B	A	B	A	A
LangCGRIL_SNP0734	CxG_LG10	26.2704	0.038674	0.528736	0.471264	0	TGCAGGTTGTGGATTTTGTTTTAGTTTCCTATTTTCTGCTTTACAGATCGGAAGAGCGGTTCAGCAGGA	NLL-06	6191337	0.134873	A	A	B	B	B	A	A	B	B	B	B	A	A	A	A	A	A	A	-	B	B	B	A	A	A	A	-	B	A	B	B	B	B	A	B	A	B	A	A
LangCGRIL_SNP2195	CxG_LG10	26.2704	0.038674	0.528736	0.471264	0	TGCAGTACTCATGGTATCTAATTTTTTACAAACTGACTAACACTGATATTTTTTATTCCAACTAGTTAC	Scaffold_10_2	42377	0.134873	A	A	B	B	B	A	A	B	B	B	B	A	A	A	A	A	A	A	-	B	B	B	A	A	A	A	-	B	A	B	B	B	B	A	B	A	B	A	A
LangCGRIL_SNP2321	CxG_LG10	26.2704	0.0331492	0.531429	0.468571	0	TGCAGTAATACCAGGTCTGAAGTAGCCAAGTTACGTAGCATACAAGTGTTTAGAAATAAGATATGAGAA	Scaffold_50_99	18957	0.134873	A	A	B	B	B	A	A	B	B	B	B	A	A	A	A	A	A	A	-	B	B	B	A	A	A	A	-	B	A	B	B	B	B	A	B	A	B	A	A
LangCGRIL_SNP2322	CxG_LG10	26.2704	0.038674	0.534483	0.465517	0	TGCAGTATTTATAGTATGTGAGGCGACACACGCAATTGAACCCTGACCTCGTTCTCTTTCCCATACAGT	Scaffold_50_99	42546	0.134873	A	A	B	B	B	A	A	B	B	B	B	A	A	A	A	A	A	A	-	B	B	B	A	A	A	A	-	B	A	B	B	B	B	A	B	A	B	A	A
LangCGRIL_SNP0736	CxG_LG10	27.5365	0.038674	0.522989	0.477011	0	TGCAGTAGCATCCCACACCTTCAAATGAAAAAATAAACTGTTTACACAACATTTTCATGGTGGCTATTG	NLL-06	6338311	0.0740279	A	A	A	B	B	A	A	B	B	B	B	A	A	A	A	A	A	A	-	B	B	B	A	A	A	A	-	B	A	B	B	B	B	A	B	A	B	A	A
LangCGRIL_SNP0737	CxG_LG10	27.5365	0.0331492	0.525714	0.474286	0	TGCAGAAAATGTAACTGCTAGTAAGAAGGCAGACTCTGATTCTGAAGAAGAAGAAAATGACAATGAGAA	NLL-06	6338642	0.0740278	A	A	A	B	B	A	A	B	B	B	B	A	A	A	A	A	A	A	B	B	B	B	A	A	A	A	-	B	A	B	B	B	B	A	B	A	-	A	A
LangCGRIL_SNP0738	CxG_LG10	27.5365	0.0497238	0.534884	0.465116	0	TGCAGTTTGGACAATGCAGATCTTGGGGATGTAGAATAGAGGGGCCAAGGGTTCAGTAGTCAGGACCAG	NLL-06	6378005	0.0740278	A	A	A	B	B	A	A	B	B	B	B	A	A	A	A	A	A	A	-	B	B	B	A	A	A	A	-	B	A	B	B	B	B	A	B	A	B	A	A
LangCGRIL_SNP0739	CxG_LG10	27.8289	0.0497238	0.511628	0.488372	0	TGCAGCCTCCAAAAGCAAATTTTCCAAATCCGCCATAATTGTCCGAGATTTCGCGCCTTCACCTACAAA	NLL-06	6385519	0.0632106	A	A	A	B	B	A	A	B	B	B	B	A	A	A	A	A	A	A	-	B	B	B	A	A	A	A	-	B	A	B	B	B	B	A	B	A	B	A	A
LangCGRIL_PAV04778	CxG_LG10	28.1357	0.0662983	0.497041	0.502959	0	TGCAGAAATGGGAAAAGCCAATAAAACAGAACCACAACAGACTATTGGGTTACCAGTCCTTCCCGAAGC	NLL-06	6453587	0.0737586	-	A	A	B	B	A	A	B	B	B	B	A	A	A	A	A	A	-	-	B	B	B	A	-	A	A	A	B	A	B	B	B	B	A	B	A	B	-	A
LangCGRIL_PAV04777	CxG_LG10	28.4462	0.0552486	0.520468	0.479532	0	TGCAGAAATGGCAAAAGCCAATAAAACAAAACCACAACAGACTATTGGGTTACCAGTCCTTCCCGAAGC	NLL-06	6453587	0.0991939	A	A	A	B	B	A	A	B	B	B	B	A	A	A	A	A	A	A	-	B	B	B	A	A	A	A	-	B	A	B	B	B	B	A	B	A	-	A	A
LangCGRIL_SNP0740	CxG_LG10	28.4462	0.0331492	0.514286	0.485714	0	TGCAGAAATGGGAAAAGCCAATAAAACAGAACCACAACAGACTATTGGGTTACCAGTCCTTCCCGAAGC	NLL-06	6453587	0.099194	A	A	A	B	B	A	A	B	B	B	B	A	A	A	A	A	A	A	-	B	B	B	A	A	A	A	-	B	A	B	B	B	B	A	B	A	B	A	A
LangCGRIL_SNP0742	CxG_LG10	28.4462	0.0331492	0.52	0.48	0	TGCAGTGCTTTGGTGGTTTTGTGTTGGGACGTGGGACGGGTATGAATGAATGTATACAATAACAAAAGT	NLL-06	6655761	0.09924	A	A	A	B	B	A	A	B	B	B	B	A	A	A	A	A	A	A	-	B	B	B	A	A	A	A	-	B	A	B	B	B	B	A	B	A	B	A	A
LangCGRIL_SNP0743	CxG_LG10	29.6735	0.0441989	0.508671	0.491329	0	TGCAGCCGTTATATTCTGCCTGAAATTCCCATTTCATGAAAATCAAACAAAAGGGTTGAAAGAAAAGTA	NLL-06	7089655	0.345722	A	A	A	B	B	A	A	B	B	B	B	A	A	A	A	A	A	A	-	B	B	B	A	A	A	A	-	B	A	B	B	B	B	A	B	A	B	A	A
LangCGRIL_SNP0744	CxG_LG10	29.6735	0.0883978	0.515152	0.484848	0	TGCAGCTATGAGAGCATGCAGGGATGCCATTTCTTCTAATTCAATACCAGCTTTTCGGAGAGGTATACC	NLL-06	7089721	0.345722	A	A	A	B	B	A	A	B	B	B	B	A	A	A	A	A	A	A	-	B	B	B	A	A	A	A	-	B	A	B	B	B	B	-	B	A	B	-	A
LangCGRIL_SNP0745	CxG_LG10	29.6735	0.0607735	0.5	0.5	0	TGCAGCTCAAGTTGTTATAGTTTTCCTTTATTATTATTTTTGAATAAATTTACCACCAAATAAAACAAG	NLL-06	7302366	0.345722	A	A	A	B	B	A	A	B	B	B	B	A	A	A	A	A	A	A	-	B	B	B	A	A	A	A	-	B	A	B	B	B	B	A	B	A	B	A	A
LangCGRIL_PAV04823	CxG_LG10	30.5882	0.0718232	0.5	0.5	0	TGCAGGCTGTTTGGGTGTAGGGATACGTTCAACCCCGAAAGCGCGGTTGGAGACGCACCAATCTTGGAT	NLL-06	7495679	0.565544	A	A	A	B	B	A	A	B	B	B	B	A	-	A	A	A	A	A	-	B	B	B	A	A	A	A	-	B	A	B	B	B	B	A	B	A	B	A	A
LangCGRIL_SNP0746	CxG_LG10	30.5882	0.0441989	0.508671	0.491329	0	TGCAGAACTCTTCGTCCACTTGCTCTGACATGCTGTTCATCTGCTTTACTGCTGCCACCAGCCCATCAC	NLL-06	7473966	0.565544	A	A	A	B	B	A	A	B	B	B	B	A	A	A	A	A	A	A	-	B	B	B	A	A	A	A	-	B	A	B	B	B	B	A	B	A	B	A	A
LangCGRIL_SNP0754_A0	CxG_LG10	31.4216	0.287293	0.496124	0.503876	1	TGCAGATACCCAGTTGAAAATTTACACTGACACAGCATTAAGGTAAACAACATTGTGGAACACCCAGTT	NLL-06	7815286	0.352488	-	A	A	A	B	A	-	B	-	B	B	A	A	A	A	A	-	-	-	B	B	B	A	-	-	-	-	-	A	-	B	B	-	A	B	A	B	-	A
LangCGRIL_PAV04841	CxG_LG10	31.8153	0.0662983	0.502959	0.497041	0	TGCAGCCACAAATAATACACTCACACAGTCCCAGAATTGGAGGAAGATTTGCAAGCTTAGCATAACTGA	NLL-06	7765268	0.243719	A	A	A	B	B	A	A	B	-	B	B	A	A	A	A	A	A	A	-	B	B	B	A	A	A	A	-	B	A	B	B	B	B	A	B	A	B	A	A
LangCGRIL_PAV04843	CxG_LG10	31.8153	0.0773481	0.51497	0.48503	0	TGCAGGCGACCATTTAGCATGATCTTTACCAATACCCTTCCTAGCTATTGCTCTCAGCTTCAGCTCTTG	NLL-06	7815835	0.243719	A	A	A	B	B	A	A	B	-	B	B	A	A	A	A	A	A	A	B	B	B	B	A	A	A	A	-	B	A	B	B	B	B	A	B	A	-	A	A
LangCGRIL_PAV04844	CxG_LG10	31.8153	0.0718232	0.511905	0.488095	0	TGCAGCCACTGTCACTTTCATGTATGAACCAGAAATCCACATTACAGATCGGAAGAGCGGTTCAGCAGG	NLL-06	7815902	0.243719	A	A	A	B	B	A	A	B	B	B	B	A	A	A	A	A	A	A	-	B	B	B	A	A	A	A	B	B	A	B	B	B	B	A	B	A	B	A	A
LangCGRIL_SNP0748_A0	CxG_LG10	31.8153	0.353591	0.495726	0.504274	0	TGCAGCCGGATGCGGCCACATTAATGTGATTTGGAATCACACCACAACTGCGGTGTGATATGGATGCGT	NLL-06	7745685	0.24372	-	-	-	B	B	-	A	B	B	-	-	A	A	A	A	A	-	-	-	-	B	B	A	A	-	-	-	-	A	B	-	-	B	A	-	A	-	-	A
LangCGRIL_SNP0749	CxG_LG10	31.8153	0.0552486	0.497076	0.502924	0	TGCAGTTGCCATTGCGGAAATAAAAATATTAGAACTCTTTGATTACAGATCGGAAGAGCGGTTCAGCAG	NLL-06	7762275	0.24372	A	A	A	B	B	A	A	B	-	B	B	A	A	A	A	A	A	A	-	B	B	B	A	A	A	A	-	B	A	B	B	B	B	A	B	A	B	A	A
LangCGRIL_SNP0750	CxG_LG10	31.8153	0.292818	0.484375	0.515625	0	TGCAGTCTTAAAGCCTTCTTTAGTTTCCATGACTGTATTGTGACAGCACTTGCAACCACATCGGTTTTG	NLL-06	7762318	0.24372	-	A	A	B	B	-	A	-	B	B	-	A	-	A	-	A	-	-	-	-	B	B	A	-	-	-	B	-	A	-	B	B	-	A	-	A	B	A	A
LangCGRIL_SNP0751	CxG_LG10	31.8153	0.0718232	0.505952	0.494048	0	TGCAGAGTGACCTATTTTACTTCACAACCTTGTGCTAATTTATGCTATTCTTATATGTTGGTTTTGCAT	NLL-06	7765202	0.24372	A	A	A	B	B	A	A	B	-	B	B	A	A	A	A	A	A	A	-	B	B	B	A	A	A	A	-	B	A	B	B	B	B	A	B	A	B	A	A
LangCGRIL_SNP0752	CxG_LG10	31.8153	0.0607735	0.5	0.5	0	TGCAGCCACGACTAATACACTTACACAGTCCCAGAATTGGAGGAAGATTTGCAAGCTTAGCATAACTGA	NLL-06	7765268	0.243721	A	A	A	B	B	A	A	B	-	B	B	A	A	A	A	A	A	A	-	B	B	B	A	A	A	A	-	B	A	B	B	B	B	A	B	A	B	A	A
LangCGRIL_SNP0753	CxG_LG10	31.8153	0.0552486	0.502924	0.497076	0	TGCAGAAGATGCCTCCGATGATAACTGCGAATTACAGCCAGAATAATCACGACTAAGCATTGATGCAAC	NLL-06	7811781	0.243721	A	A	A	-	B	A	A	B	-	B	B	A	A	A	A	A	A	A	-	B	B	B	A	A	A	A	-	B	A	B	B	B	B	A	B	A	B	A	A
LangCGRIL_SNP0755	CxG_LG10	31.8153	0.220994	0.453901	0.546099	0	TGCAGTTAGGCAATGAAACTTACCAAAGCAGGAGAACTGCTAAGCTCTTCATTAACTTCAACCACTTTT	NLL-06	7823762	0.243721	-	A	A	-	B	-	A	B	-	B	-	A	A	A	A	A	-	A	-	B	B	B	A	-	A	A	-	B	-	B	B	B	B	-	-	-	B	A	A
LangCGRIL_SNP0756	CxG_LG10	31.8153	0.0662983	0.502959	0.497041	0	TGCAGTTAGGCAATGAAACTTACCAAAGCAGGAGAACTGGTAAGCTCTTCATTACAGATCGGAAGAGCG	NLL-06	7823762	0.243721	A	A	A	-	B	A	A	B	-	B	B	A	A	A	A	A	A	A	-	B	B	B	A	A	A	A	-	B	A	B	B	B	B	A	B	A	B	A	A
LangCGRIL_SNP0769	CxG_LG10	31.8153	0.0773481	0.491018	0.508982	0	TGCAGGAAGCTCCAGGGATGAAGGGTGGGCAGCATTCAGGAACATCATGGCAGAGATTACAGATCGGAA	NLL-06	8085694	0.243721	A	A	A	B	B	A	A	B	-	B	B	A	A	A	A	A	A	A	-	B	B	B	A	A	A	A	-	B	A	B	B	B	B	A	B	A	B	A	A
LangCGRIL_SNP2468	CxG_LG10	31.8153	0.0828729	0.506024	0.493976	0	TGCAGCCGGATGCGGCCACATTACAGATCGGAAGAGCGGTTCAGCAGGAATGCCGAGACCGATCTCGTA	Unmapped	NA	0.243721	A	A	A	B	B	A	A	B	-	B	B	A	A	A	A	A	A	A	-	B	-	B	A	A	A	A	-	B	A	B	B	B	B	A	B	A	B	A	A
LangCGRIL_PAV04842	CxG_LG10	32.1184	0.0662983	0.497041	0.502959	0	TGCAGCCACGACTAATACACTTACACAGTCCCAGAATTGGAGGAAGATTTGCAAGCTTAGCATAACTGA	NLL-06	7765268	0.26663	A	A	A	B	B	A	A	B	-	B	B	A	A	A	A	A	A	A	-	B	B	B	A	A	A	A	-	B	A	B	B	B	B	A	B	A	B	A	A
LangCGRIL_PAV04846	CxG_LG10	32.4214	0.0497238	0.505814	0.494186	0	TGCAGTTGATGAAGTGATGCAAATCGCTCACCAGTGTCATAGCCAGTGGCTGACAAAAAGAAACCCAAT	NLL-06	7835454	0.119649	A	A	A	-	B	A	A	B	A	B	B	A	A	A	A	A	A	-	-	B	B	B	A	-	A	A	A	B	A	B	B	B	B	A	B	A	B	A	A
LangCGRIL_PAV04847	CxG_LG10	32.4214	0.0607735	0.494118	0.505882	0	TGCAGTTGATGAAGTGATGCAAATCGCTCACCAGTGTCATTGCCAGTGGCTGGCAAAAAGAAACCCAAT	NLL-06	7835454	0.119649	A	A	A	-	B	A	A	B	-	B	B	A	A	A	A	A	-	A	B	B	B	-	A	A	A	A	-	B	A	B	B	B	B	A	B	A	B	A	A
LangCGRIL_PAV04848	CxG_LG10	32.4214	0.0662983	0.491124	0.508876	0	TGCAGACATATCCCCTGGCAAGACTTGTACTCTTATCTTCAGAATGTTTTTTATGACTGAAGGTTTGTA	NLL-06	7835963	0.119636	A	A	A	B	B	A	A	B	-	B	B	A	A	A	A	A	A	-	-	B	B	B	A	A	A	A	-	B	A	B	B	B	B	A	B	A	B	A	A
LangCGRIL_PAV17129	CxG_LG10	32.4214	0.0607735	0.494118	0.505882	0	TGCAGACATATCCCCTGGAAAGACTTGTACTCTTACAGATCGGAAGAGCGGTTCAGCAGGAATGCCGAG	Unmapped	NA	0.119622	A	A	A	A	B	A	A	B	A	B	B	A	A	A	A	A	A	A	A	B	B	B	A	A	A	A	A	B	A	B	B	B	B	A	B	A	B	A	A
LangCGRIL_SNP0757	CxG_LG10	32.4214	0.0552486	0.497076	0.502924	0	TGCAGTTGATGAAGTGATGCAAATCGCTCACCAGTGTCATTGCCAGTGGCTGGCAAAAAGAAACCCAAT	NLL-06	7835454	0.119622	A	A	A	-	B	A	A	B	-	B	B	A	A	A	A	A	A	A	-	B	B	B	A	A	A	A	-	B	A	B	B	B	B	A	B	A	B	A	A
LangCGRIL_SNP0758	CxG_LG10	32.4214	0.0718232	0.5	0.5	0	TGCAGTGAAGGAGGAGGAAAAGCGAGAGATGGCGCTGTTACTGCATCTAATAATGGATCAGAATGTCCG	NLL-06	7836029	0.119622	A	A	A	-	B	A	A	B	-	B	B	A	A	A	A	A	A	A	-	B	B	B	A	A	A	A	-	B	A	B	B	B	B	A	B	A	B	A	A
LangCGRIL_SNP0768	CxG_LG10	32.4214	0.0607735	0.494118	0.505882	0	TGCAGTATAGAGGATTGCAGACGCTTGTTGCATCCACATTACAGATCGGAAGAGCGGTTCAGCAGGAAT	NLL-06	8067818	0.119621	A	A	A	-	B	A	A	B	-	B	B	A	A	A	A	A	A	A	-	B	B	B	A	A	A	A	-	B	A	B	B	B	B	A	B	A	B	A	A
LangCGRIL_PAV04865	CxG_LG10	33.0312	0.0607735	0.494118	0.505882	0	TGCAGCTGTTCTATTTGTCTGGGCTGAGGCAGGAAGGTTCAACATGAGAACTGATTTCCCTTCCCTTTC	NLL-06	8028236	0.015011	A	A	A	-	B	A	A	B	-	B	B	A	A	A	A	A	A	-	-	B	B	B	A	A	A	A	-	B	A	B	B	B	B	A	B	A	B	A	A
LangCGRIL_PAV04866	CxG_LG10	33.0312	0.0607735	0.494118	0.505882	0	TGCAGCTGTTCTACTTGTCTGGGCTGAGGCAGGAAGGTTCAACATGAGAATTGATTTCCCTTCCCTTTC	NLL-06	8028236	0.0150109	A	A	A	-	B	A	A	B	-	B	B	A	A	A	A	A	A	-	A	B	B	B	A	A	A	A	-	B	A	B	B	B	B	A	B	A	B	A	A
LangCGRIL_SNP0765	CxG_LG10	33.0312	0.0607735	0.494118	0.505882	0	TGCAGCTGTTCTATTTGTCTGGGCTGAGGCAGGAAGGTTCAACATGAGAACTGATTTCCCTTCCCTTTC	NLL-06	8028236	0.0150109	-	A	A	-	B	A	A	B	-	B	B	A	A	A	A	A	A	-	-	B	B	B	A	A	A	A	-	B	A	B	B	B	B	A	B	A	B	A	A
LangCGRIL_SNP0766_A0	CxG_LG10	33.0312	0.320442	0.495935	0.504065	0	TGCAGTCAGCAAAAAAAGCAAGTTAAATATCACTAAAAGGCATCACATCTATAAGATTGCAACCATTGT	NLL-06	8030551	0.0150109	-	-	A	B	B	-	-	B	A	-	B	A	A	-	-	A	-	-	-	B	B	-	A	A	-	-	-	B	A	B	B	-	-	A	-	-	B	A	A
LangCGRIL_SNP0767	CxG_LG10	33.0312	0.0552486	0.502924	0.497076	1	TGCAGTGGGTTGTTAGAAATAACTATGTTGAAGACTGGTAGCTTGATTATCTCCAATGCAAATGAGAAT	NLL-06	8050506	0.015011	A	A	A	-	B	A	A	B	-	B	B	A	A	A	A	A	A	A	-	B	B	B	A	A	A	A	A	B	A	B	B	B	B	A	B	A	B	A	-
LangCGRIL_SNP2482	CxG_LG10	33.0312	0.110497	0.509317	0.490683	0	TGCAGTCAGCAAAAAAAGCAAGTTACAGATCGGAAGAGCGGTTCAGCAGGAATGCCGAGACCGATCTCG	Unmapped	NA	0.015011	A	A	A	-	B	A	A	B	-	B	B	A	A	A	A	A	A	A	-	B	B	B	A	A	A	A	-	B	A	B	B	B	B	A	B	A	B	A	A
LangCGRIL_PAV04855	CxG_LG10	34.266	0.0607735	0.517647	0.482353	0	TGCAGATAAAAAACTTGCATTGAATGACCAGTCCAAAGCAATGGAAAAAAGGAAATATATATATTTATT	NLL-06	7932584	0.247109	A	A	A	B	B	A	A	B	B	B	B	A	A	A	A	A	A	A	B	B	B	B	A	A	A	A	-	B	A	B	B	B	B	A	B	A	B	A	A
LangCGRIL_SNP0762_A0	CxG_LG10	34.266	0.342541	0.521008	0.478992	0	TGCAGTCACACAGATCAGTTTAAAACAAGCATACCAAGTCAGGGTCCAAATTATCAATTGCGTAGAGCC	NLL-06	7944991	0.247108	A	A	A	B	B	-	-	-	-	B	B	A	A	-	-	A	-	-	-	-	-	-	-	-	-	A	-	-	A	B	B	-	B	A	B	-	-	A	A
LangCGRIL_SNP2394	CxG_LG10	34.266	0.0552486	0.508772	0.491228	0	TGCAGCTTGCAGAATGCGCTCCCTTTCTTACAGATCGGAAGAGCGGTTCAGCAGGAATGCCGAGACCGA	Unmapped	NA	0.247108	A	A	A	-	B	A	A	B	-	B	B	A	A	A	A	A	A	A	-	B	B	B	A	A	A	A	-	B	A	B	B	B	B	A	B	A	B	A	A
LangCGRIL_PAV04854	CxG_LG10	34.5619	0.0552486	0.502924	0.497076	0	TGCAGAAACATTTGTGCGAGCTGATGGGGCTTTCATCCCATTTGCAGAAGATTTTACAGATCGGAAGAG	NLL-06	7922746	0.145558	A	A	A	-	B	A	A	B	-	B	B	A	A	A	A	A	A	A	-	B	B	B	A	A	A	A	-	B	A	B	B	B	B	A	B	B	B	A	A
LangCGRIL_SNP0761	CxG_LG10	34.5619	0.0552486	0.497076	0.502924	0	TGCAGTGTGAGGGAGATGATGGTTCTTTGGGTGTAGATTATTTCACTTTTTCATCCACTATTGCTGAAC	NLL-06	7912718	0.145558	A	A	A	-	B	A	A	B	-	B	B	A	A	A	A	A	A	A	-	B	B	B	A	A	A	A	-	B	A	B	B	B	B	A	B	B	B	A	A
LangCGRIL_SNP0770	CxG_LG10	34.5619	0.0497238	0.5	0.5	0	TGCAGGTATTGCAATTTCATAAAAGGAAACATGCATTAGAATGGCAGTTGAGTAGATCCAATTGAGAAT	NLL-06	8113296	0.145558	A	A	A	-	B	A	A	B	-	B	B	A	A	A	A	A	A	A	-	B	B	B	A	A	A	A	-	B	A	B	B	B	B	A	B	B	B	A	A
LangCGRIL_SNP0773	CxG_LG10	34.856	0.0497238	0.505814	0.494186	0	TGCAGTGTTGGTCTTGCATAAGTAATCCTCCCAACATTTTCTTCTAGTTACATTGATATCTATTTGGCA	NLL-06	8176197	0.119281	A	A	A	-	B	A	A	B	-	B	B	A	A	A	A	A	A	A	-	B	B	B	A	A	A	A	-	B	A	B	B	B	B	A	B	B	B	A	A
LangCGRIL_SNP0774	CxG_LG10	36.0467	0.0441989	0.491329	0.508671	0	TGCAGCTGTATTCACATCTTCAGCTTCTATTTTTGTCCTATCTAGACTTCATCGATAAAACTTTACTGG	NLL-06	8294721	0.240458	A	A	A	-	B	A	A	B	-	B	B	A	A	A	A	A	A	A	-	B	B	B	A	A	A	A	-	B	B	B	B	B	B	A	B	B	B	A	A
LangCGRIL_SNP0775	CxG_LG10	36.3408	0.0552486	0.497076	0.502924	0	TGCAGTTTCATACTTTGGTGCATATACATTTATAAACTGCACAATACAAAGGCAGAGCATCAGTCAAGC	NLL-06	8330910	0.183678	A	A	A	-	B	A	A	B	-	B	B	A	A	A	A	A	A	A	-	B	B	B	A	A	A	A	-	B	B	B	B	B	B	A	B	B	B	A	A
LangCGRIL_SNP0776	CxG_LG10	36.3408	0.0441989	0.49711	0.50289	0	TGCAGAAACAGCAACATCAGAAGCAAGACGAGTCATTTCAACCGACTTATCAAATGAACTAGTTGGGTT	NLL-06	8370700	0.183678	A	A	A	-	B	A	A	B	-	B	B	A	A	A	A	A	A	A	-	B	B	B	A	A	A	A	-	B	B	B	B	B	B	A	B	B	B	A	A
LangCGRIL_PAV04890	CxG_LG10	36.9698	0.0718232	0.494048	0.505952	0	TGCAGTTATAAAAACCGTATCGTACCGAACCGGCCAAGTATCAAAACCAGTCAAAATTGGTGAACCGGC	NLL-06	8539269	0.140302	A	A	A	A	B	A	A	B	A	B	B	A	A	A	A	A	A	A	-	B	B	B	A	-	-	A	A	B	B	B	B	B	B	A	B	B	B	A	-
LangCGRIL_PAV04891	CxG_LG10	36.9698	0.0497238	0.5	0.5	0	TGCAGAGAATAGTGATGGTGCTGTGTGGATTGTGGAATCTCATACAAGATGAAAAAGACAATGGCAAGA	NLL-06	8539335	0.140302	A	A	A	A	B	A	A	B	A	B	B	A	A	A	A	A	A	A	-	B	B	B	A	-	A	A	A	B	B	B	B	B	B	A	B	B	B	A	-
LangCGRIL_SNP0777	CxG_LG10	37.9074	0.038674	0.5	0.5	0	TGCAGTTATTACTTGTTGAAGTTCATACTCAGCAGCATAACGATCGAGCAGTTCCAAGTGATAAATGAC	NLL-06	8567331	0.494663	A	A	A	A	B	A	A	B	-	B	B	A	A	A	A	A	A	A	-	B	B	B	A	A	A	A	-	B	B	B	B	B	B	A	B	B	B	A	A
LangCGRIL_PAV04901	CxG_LG10	38.205	0.0441989	0.485549	0.514451	0	TGCAGCCATTAGCCTTCGTGCCTAAGAAACTTCAGACTCTATTCAGTGCAGCAAAAGATCCTGATGCAT	NLL-06	8630164	0.48057	A	A	A	A	B	A	A	B	-	B	B	A	A	A	A	A	A	A	-	B	B	B	A	A	A	A	B	B	B	B	B	B	B	A	B	B	B	B	A
LangCGRIL_SNP0779	CxG_LG10	38.205	0.0331492	0.491429	0.508571	0	TGCAGGTAGAACGCGGTTGGCCAATCAGGTATGCATACCTGTGCCTGCATTGCATCCCTTAGCGCGAGT	NLL-06	8664042	0.480571	A	A	A	A	B	A	A	B	-	B	B	A	A	A	A	A	A	A	-	B	B	B	A	A	A	A	B	B	B	B	B	B	B	A	B	B	B	B	A
LangCGRIL_SNP2007	CxG_LG10	38.205	0.0331492	0.491429	0.508571	0	TGCAGTTGCACCTCTTCAAAAGCAGAAAGAGGTTTTTAGTTTTTTTACAGATCGGAAGAGCGGTTCAGC	NLL-18	6162966	0.480571	A	A	A	A	B	A	A	B	-	B	B	A	A	A	A	A	A	A	-	B	B	B	A	A	A	A	B	B	B	B	B	B	B	A	B	B	B	B	A
LangCGRIL_SNP0780	CxG_LG10	39.4028	0.0220994	0.497175	0.502825	0	TGCAGCCATTTCTGAAGTGCAGCTATACACTACTCCCTTATGTACACTTTAGAAGCGAATTTACAGATC	NLL-06	8741649	0.422279	A	A	A	A	B	A	A	B	B	B	B	B	A	A	A	A	A	A	-	B	A	B	A	A	A	A	B	B	B	B	B	B	B	A	B	B	B	B	A
LangCGRIL_PAV04908	CxG_LG10	39.6885	0.0441989	0.485549	0.514451	0	TGCAGTTGGGCTTGTAACGATGCCGCTGCCGCCTCTTGTGCCATCGCCTTGGCCTGCCACACCTGCGCC	NLL-06	8798100	0.453256	A	A	-	A	B	A	A	B	B	B	B	B	-	A	A	A	A	-	-	B	A	B	A	A	A	A	B	B	B	B	B	B	B	A	B	B	B	B	A
LangCGRIL_SNP0781	CxG_LG10	39.6885	0.0276243	0.488636	0.511364	0	TGCAGACCCAAGTGGGCCTTTTAGTTTGTACATATGTTTTTATTGGTGTGTGCTTGTTGGGCTGTGCCT	NLL-06	8796458	0.453256	A	A	A	A	B	A	A	B	B	B	B	B	A	A	A	A	A	A	-	B	A	B	A	A	A	A	B	B	B	B	B	B	B	A	B	B	B	B	A
LangCGRIL_SNP0782	CxG_LG10	39.6885	0.0828729	0.487952	0.512048	0	TGCAGCAGACATTGACGGCTGCCGGATCTGCCGGGTGTCGCGGTGGGGATGACGGCGGCGCAGGGTTGC	NLL-06	8798034	0.453256	-	A	A	A	B	A	A	B	B	B	B	B	A	A	A	A	A	A	-	B	A	B	A	-	A	A	B	B	B	B	B	-	B	A	B	B	B	B	A
LangCGRIL_SNP0784	CxG_LG10	40.5557	0.0165746	0.494382	0.505618	0	TGCAGGAAAATCCGATGCATGCGAAGGATGCCCAAATCAACAAATTTGTGCCACTGCCCCCAAAGGACC	NLL-06	8893239	0.373346	A	A	A	A	B	A	A	B	B	B	B	B	A	A	A	A	A	A	-	B	A	B	A	A	A	A	B	B	B	B	B	B	B	A	B	B	B	B	A
LangCGRIL_PAV04921	CxG_LG10	40.8643	0.0883978	0.521212	0.478788	0	TGCAGAAATAACTAATTATGTCCTCACTCAAATTACATGTGACTAATCCGCAATGCCAAGTGTAACAAA	NLL-06	8977875	0.410771	A	A	A	A	B	A	A	B	B	B	B	B	A	A	A	A	A	A	B	B	A	B	A	A	A	A	B	B	B	-	B	B	B	A	B	B	B	B	A
LangCGRIL_PAV04917	CxG_LG10	41.1955	0.0718232	0.47619	0.52381	0	TGCAGACTCTCTTCTGTGTTTGCTGTGAATTACAGATCGGAAGAGCGGTTCAGCAGGAATGCCGAGACC	NLL-06	8942298	0.362327	A	A	A	A	B	A	A	B	B	B	B	B	A	A	A	A	A	A	A	B	A	B	A	A	A	A	B	B	-	B	B	B	B	A	B	B	B	B	A
LangCGRIL_PAV04918	CxG_LG10	41.1955	0.0552486	0.48538	0.51462	0	TGCAGAAAATAAGCATAACCCAATAGACCCAAAGATGCAAAGAGTTCTTTTTTGTTTTACAGATCGGAA	NLL-06	8942328	0.362327	A	A	A	A	B	A	A	B	B	B	B	B	A	A	A	A	A	A	-	B	A	B	A	A	A	A	B	B	B	-	B	B	B	A	B	B	B	B	A
LangCGRIL_PAV04919	CxG_LG10	41.1955	0.0552486	0.479532	0.520468	0	TGCAGTTATATCACCCTTGCAAACAAACATTCAAAAAATTCATTCCAAAATTACAGATCGGAAGAGCGG	NLL-06	8957440	0.362327	A	A	A	A	B	A	A	B	B	B	B	B	A	A	A	A	A	A	A	B	A	B	A	A	A	A	B	B	-	B	B	B	B	A	B	B	B	B	A
LangCGRIL_PAV04920	CxG_LG10	41.1955	0.0441989	0.485549	0.514451	0	TGCAGAAATAACTAATTATGTCCTCACTCAATTACATGTGACTAATCCGCAATGCCAAGTGTAACAAAA	NLL-06	8977875	0.362327	A	A	A	A	B	A	A	B	B	B	B	B	A	A	A	A	A	A	-	B	-	B	A	A	A	A	B	B	B	-	B	B	B	A	B	B	B	B	A
LangCGRIL_SNP0785	CxG_LG10	41.1955	0.0331492	0.491429	0.508571	0	TGCAGTTATATCACCCTTGCAAACAAACATTCCAAAAATCCATTCCAAAATTACAGATCGGAAGAGCGG	NLL-06	8957440	0.362327	A	A	A	A	B	A	A	B	B	B	B	B	A	A	A	A	A	A	-	B	A	B	A	A	A	A	B	B	-	B	B	B	B	A	B	B	B	B	A
LangCGRIL_SNP0786	CxG_LG10	41.1955	0.0276243	0.488636	0.511364	0	TGCAGAAATAAAAAACAGGTGCTGTAATCTTATTTCCATTGTTATGAACTGAGGTGTGATAGAGTTTAG	NLL-06	8959940	0.362327	A	A	A	A	B	A	A	B	B	B	B	B	A	A	A	A	A	A	-	B	A	B	A	A	A	A	B	B	B	B	B	B	B	A	B	B	B	B	A
LangCGRIL_SNP0787	CxG_LG10	41.1955	0.0276243	0.488636	0.511364	0	TGCAGTTGGATAATTAGAAATAATATTATTTTCAGCTCCAAAGAGACTTCTATCAAAAATATTGTTGAG	NLL-06	8977941	0.362327	A	A	A	A	B	A	A	B	B	B	B	B	A	A	A	A	A	A	-	B	A	B	A	A	A	A	B	B	B	B	B	B	B	A	B	B	B	B	A
LangCGRIL_PAV04924	CxG_LG10	41.5099	0.0718232	0.47619	0.52381	0	TGCAGTTGAAGCTGAAGAAACTGTACAGAAGCCTTGGAATTTACAGATCGGAAGAGCGGTTCAGCAGGA	NLL-06	9078052	0.314538	A	A	A	A	B	A	A	B	B	B	B	B	A	A	A	A	A	A	-	B	A	B	A	A	A	A	B	B	-	B	B	B	B	A	B	B	B	B	-
LangCGRIL_PAV04927	CxG_LG10	41.5099	0.0939227	0.463415	0.536585	0	TGCAGAGACACAATATAGAATGAGAACCTAATAACATAAAACCATATATAAGGATAATGATTACAGATC	NLL-06	9124622	0.314538	A	A	A	A	B	A	A	B	B	B	B	B	A	A	A	A	A	A	A	B	A	B	A	A	A	A	B	B	B	-	B	B	B	A	B	B	B	B	A
LangCGRIL_SNP0788	CxG_LG10	41.5099	0.038674	0.488506	0.511494	0	TGCAGTTGTGTTTCATTTACTGAACAATTGTGGGGAACGCGACCACACTTGCAATGGCAATGCGGTTGT	NLL-06	9077154	0.314538	A	A	A	A	B	A	A	B	B	B	B	B	A	A	A	A	A	A	-	B	A	B	A	A	A	A	B	B	B	B	B	B	B	A	B	B	B	B	A
LangCGRIL_SNP0789	CxG_LG10	41.5099	0.038674	0.494253	0.505747	0	TGCAGTACATTCTAAAAGCCCTCTCAATGTTGATGAACTTGTGGGCATGTCCAAGCTGAGTTTAGGAGA	NLL-06	9095434	0.314538	A	A	A	A	B	A	A	B	B	B	B	B	A	A	A	A	A	A	-	B	A	B	A	A	A	A	B	B	B	B	B	B	B	A	B	B	B	B	A
LangCGRIL_SNP0790	CxG_LG10	41.5099	0.0497238	0.5	0.5	0	TGCAGAGACACAATATAGAATGAGAACCTAATAACATAAAACCATATATAAGGATAATGATTACAGATC	NLL-06	9124622	0.314538	A	A	A	A	B	A	A	B	B	B	B	B	A	A	A	A	A	A	-	B	A	B	A	A	A	A	B	B	B	-	B	B	B	A	B	B	B	B	A
LangCGRIL_SNP0791	CxG_LG10	41.5099	0.0331492	0.491429	0.508571	0	TGCAGAATCATACTTTCTCTCGCAGATCCTACACTCTTTTCAATTGGGTACCCATTTATTATTATTGTT	NLL-06	9127869	0.314538	A	A	A	A	B	A	A	B	B	B	B	B	A	A	A	A	A	A	-	B	A	B	A	A	A	A	B	B	B	B	B	B	B	A	B	B	B	B	A
LangCGRIL_PAV04926	CxG_LG10	42.1311	0.038674	0.494253	0.505747	0	TGCAGAGACACAATATAGAATGAGAACCTAATATTATAAAACCATATATAAGGATAATGATTACAGATC	NLL-06	9124622	0.351386	A	A	A	A	B	A	A	B	B	B	B	B	A	A	A	A	A	A	B	B	A	B	A	A	A	A	B	B	B	B	B	-	B	A	B	B	B	B	A
LangCGRIL_PAV04933	CxG_LG10	42.4397	0.0828729	0.512048	0.487952	0	TGCAGAGTGAACATGAGTGTTATATAACTAAAGAGGCATTTAGTGGAAGCCCTGTTACAGATCGGAAGA	NLL-06	9190793	0.409875	A	A	A	A	B	A	A	B	B	B	B	B	A	A	A	A	A	A	-	B	A	B	A	A	A	A	B	B	B	B	B	B	B	A	B	B	B	B	A
LangCGRIL_PAV04934	CxG_LG10	42.4397	0.0718232	0.505952	0.494048	0	TGCAGGACTTTTTTTGGAAAACCGGCATTCTTGACTGTCTCAGGCCAACTCAATGCTGAAACTTACGCT	NLL-06	9192312	0.409875	A	A	A	A	B	A	A	B	B	B	B	B	A	A	A	A	A	A	-	B	A	B	A	A	A	A	B	B	B	-	B	B	B	A	-	-	B	B	A
LangCGRIL_PAV08299	CxG_LG10	42.4397	0.0497238	0.482558	0.517442	1	TGCAGGCCAGTGGGAATTTACACAACTTATAAGGATGGAGCATAAACCACAACAGCTACAATGATCTAT	NLL-10	6208151	0.450857	A	A	-	A	B	A	A	B	B	B	B	B	A	A	A	A	A	A	-	B	A	B	A	A	A	A	B	B	B	B	B	B	B	A	B	B	B	B	-
LangCGRIL_PAV08307	CxG_LG10	42.4397	0.0718232	0.511905	0.488095	0	TGCAGTGTTGATGAATAATTGACGCATGACCAAAATCCACTTGAGGCAGTTTTCACCATCTGTTAGTGG	NLL-10	6298253	0.489974	A	A	A	A	B	A	A	B	B	B	B	B	A	A	A	A	A	A	-	B	A	-	A	A	A	A	B	-	-	B	B	B	B	A	B	B	B	-	A
LangCGRIL_PAV08309	CxG_LG10	42.4397	0.0828729	0.512048	0.487952	0	TGCAGAATGGGTAGGAAATTTATTTGTATTTGACTCCCGTTTGGCCCTCCCTCCTTCGGTGTTCCATCC	NLL-10	6333229	0.409875	A	A	A	A	B	A	A	B	B	B	B	B	A	A	A	A	A	A	-	-	A	B	A	A	A	A	B	B	B	B	B	B	B	A	B	-	B	-	A
LangCGRIL_PAV08310	CxG_LG10	42.4397	0.0607735	0.464706	0.535294	0	TGCAGAATGGGTAGGAAATTTATTTGTATTTGACTCCCGTTTGGCCCTCCCTCCTTCAGTGTTCCATTC	NLL-10	6333229	0.409896	A	A	A	A	B	A	A	B	B	B	B	B	A	A	A	A	A	A	-	B	A	B	A	A	A	A	B	B	B	B	B	B	B	A	B	B	B	B	A
LangCGRIL_PAV16242	CxG_LG10	42.4397	0.0718232	0.511905	0.488095	0	TGCAGCATAGATTAGAAACTGAAAAAGCAGGAGGTGTATAATCTTCAAATTGATTCTGCTGCTGTATAA	Scaffold_42_78	8478	0.489974	A	A	A	A	B	A	A	B	B	B	B	B	A	A	A	A	A	A	-	B	A	B	A	A	A	A	B	B	B	B	B	B	B	A	B	B	B	B	A
LangCGRIL_PAV16243	CxG_LG10	42.4397	0.0441989	0.479769	0.520231	0	TGCAGCATAGATTAGAAACTGAAAAAGCAGGAGGTGTATAATCTTCAGATTGATTCTGCTGCTGTAGCT	Scaffold_42_78	8478	0.489974	A	A	A	A	B	A	A	B	B	B	B	B	A	A	A	A	A	A	-	B	A	B	A	A	A	A	B	B	B	B	B	B	B	A	B	B	B	B	A
LangCGRIL_PAV16246	CxG_LG10	42.4397	0.0607735	0.476471	0.523529	0	TGCAGATGCATAAAGAATACACAAGCCAAAGCTAATGGTAAAGAGAAAGAACTTCATGAACATGTTACT	Scaffold_42_78	38225	0.489974	A	A	A	A	B	A	A	B	B	B	B	B	A	A	A	A	A	A	-	B	A	B	A	A	A	A	B	B	B	-	B	B	B	A	B	B	B	B	A
LangCGRIL_PAV17076	CxG_LG10	42.4397	0.0441989	0.49711	0.50289	0	TGCAGGCCAGTGGGAATTTACACAACATATAAGGATAGAGCATAAACCACAGCAGCTACAATGATCTAT	Unmapped	NA	0.489974	A	A	A	A	B	A	A	B	B	B	B	B	A	A	A	A	A	A	-	B	A	B	A	A	A	A	B	B	B	B	B	B	B	A	B	B	B	B	A
LangCGRIL_PAV17105	CxG_LG10	42.4397	0.0441989	0.49711	0.50289	0	TGCAGTCATATCGTAACATAATGGTTAGGTTGAAGGGTTTACAGATCGGAAGAGCGGTTCAGCAGGAAT	Unmapped	NA	0.489974	A	A	A	A	B	A	A	B	B	B	B	B	A	A	A	A	A	A	B	B	A	B	A	A	A	A	B	B	B	B	B	B	B	A	B	B	B	B	A
LangCGRIL_SNP0792	CxG_LG10	42.4397	0.0276243	0.482955	0.517045	1	TGCAGGACTTTTTTTGGAAAACCGGCATTCTTGACTGTCTCAGGCCAACTCAACGCTGAAACTTACAGA	NLL-06	9192312	0.450877	A	A	A	A	B	A	A	B	B	B	B	B	A	A	A	A	A	A	-	B	A	B	A	A	A	A	B	B	B	B	B	B	B	A	B	B	B	B	A
LangCGRIL_SNP1286	CxG_LG10	42.4397	0.0276243	0.488636	0.511364	0	TGCAGGCCAGTGGGAATTTACACAACTTATAAGGATGGAGCATAAACCACAACAGCTACAATGATCTAT	NLL-10	6208151	0.489974	A	A	A	A	B	A	A	B	B	B	B	B	A	A	A	A	A	A	-	B	A	B	A	A	A	A	B	B	B	B	B	B	B	A	B	B	B	B	A
LangCGRIL_SNP1287	CxG_LG10	42.4397	0.038674	0.488506	0.511494	0	TGCAGGTCTTCTCCTCCTTTTATTAGAAGAAGCAGTACCATTGTCACTGCATGAAAATGGGTCAGATGA	NLL-10	6223894	0.489956	A	A	A	A	B	A	A	B	B	B	B	B	-	A	A	A	A	A	-	B	A	B	A	A	A	A	B	B	B	B	B	B	B	A	B	B	B	B	A
LangCGRIL_SNP1288	CxG_LG10	42.4397	0.038674	0.5	0.5	0	TGCAGTCATATCGTAAGATAATGGTTAGGTCGAAGGGTTTACAGATCGGAAGAGCGGTTCAGCAGGAAT	NLL-10	6243867	0.489975	A	A	A	A	B	A	A	B	B	B	B	B	A	A	A	A	A	A	-	B	A	B	A	A	A	A	B	B	-	B	B	B	B	A	B	B	B	B	A
LangCGRIL_SNP1289	CxG_LG10	42.4397	0.0497238	0.5	0.5	0	TGCAGTACAACAGGAAAGAGTCAGTGGACCAAAATGGCGTTGAACTATTACAGATCGGAAGAGCGGTTC	NLL-10	6260155	0.489975	A	A	A	A	B	A	A	B	B	B	B	B	A	A	A	A	A	A	-	B	A	B	A	A	A	A	B	B	B	-	B	B	B	A	B	B	B	B	A
LangCGRIL_SNP1290	CxG_LG10	42.4397	0.0331492	0.491429	0.508571	0	TGCAGTGTTGATGAATAATTGACTCATGACCAAAATCCACTTGAGGCAGTTTTCACCATCCGTTAGTGG	NLL-10	6298253	0.489974	A	A	A	A	B	A	A	B	B	B	B	B	A	A	A	A	A	A	-	B	A	B	A	A	A	A	B	B	B	B	B	B	B	A	B	B	B	B	A
LangCGRIL_SNP1291	CxG_LG10	42.4397	0.0331492	0.485714	0.514286	0	TGCAGTGTTGATGAATAATTGACTCATGACCAAAATCCACTTGAGGCAGTTTTCACCATCTGTTAGTGG	NLL-10	6298253	0.489975	A	A	A	A	B	A	A	B	B	B	B	B	A	A	A	A	A	A	-	B	A	B	A	A	A	A	B	B	B	B	B	B	B	A	B	B	B	B	A
LangCGRIL_SNP1293	CxG_LG10	42.4397	0.0276243	0.482955	0.517045	1	TGCAGAATGGGTAGGAAATTTATTTGTATTTGACTCCCGTTTGGCCCTCCCTCCTTCAGTGTTCCATTC	NLL-10	6333229	0.489975	A	A	A	A	B	A	A	B	B	B	B	B	A	A	A	A	A	A	-	B	A	B	A	A	A	A	B	B	B	B	B	B	B	A	B	B	B	B	A
LangCGRIL_SNP2294	CxG_LG10	42.4397	0.0331492	0.491429	0.508571	0	TGCAGCAAGGAAATAAATGTCATTCACCTCCTGCTTTTTACAGATCGGAAGAGCGGTTCAGCAGGAATG	Scaffold_42_78	8440	0.489975	A	A	A	A	B	A	A	B	B	B	B	B	A	A	A	A	A	A	-	B	A	B	A	A	A	A	B	B	B	B	B	B	B	A	B	B	B	B	A
LangCGRIL_SNP2494_A1	CxG_LG10	42.4397	0.314917	0.379032	0.620968	0	TGCAGTCATATCGTAACATAATGGTTAGGTTGAAGGGTTTAACGAATAAAATGAAGGATGATATAGATT	Unmapped	NA	0.489975	A	A	-	-	B	-	-	-	B	B	B	B	A	A	A	A	-	-	-	B	-	B	-	A	A	-	-	-	B	B	B	B	B	A	-	B	-	B	A
LangCGRIL_PAV04944	CxG_LG10	42.7542	0.0607735	0.5	0.5	0	TGCAGCTATGAGCCGAAGAGCCCAAAATGAAACGACATTTCGATTGAACTTTATTGTATTACAGATCGG	NLL-06	9469736	0.631071	A	A	A	A	B	A	A	B	B	B	B	B	A	A	A	A	A	A	-	B	A	B	A	A	A	A	B	B	B	B	B	B	B	A	B	B	B	B	A
LangCGRIL_PAV04945	CxG_LG10	42.7542	0.0662983	0.491124	0.508876	0	TGCAGCTATGAGCCGAAGAGCCCAAAATGAATCGACATTTCTATTGAACTTTATTGTATTACAGATCGG	NLL-06	9469736	0.63107	A	A	A	A	B	A	A	B	B	B	B	B	A	A	A	A	A	A	-	B	A	B	A	A	A	A	B	B	B	-	B	B	B	A	B	B	B	B	A
LangCGRIL_PAV04953	CxG_LG10	42.7542	0.0662983	0.502959	0.497041	0	TGCAGTTTTTTGAAAACTGCACGAAATTCTAACCGTTTGAATAAACTTACTAGACTGCAAGTATTGGTA	NLL-06	9565668	0.631071	A	A	-	A	B	A	A	B	B	B	B	B	A	A	A	A	A	A	-	B	A	B	A	A	A	A	B	B	B	B	B	B	B	A	B	-	B	B	A
LangCGRIL_PAV04954	CxG_LG10	42.7542	0.0552486	0.479532	0.520468	0	TGCAGTTTTTTGAAAACTGCACGAAATTCTAACCGTTTGAATAAACTTACTATACTGCTAAGTATTGGT	NLL-06	9565668	0.631071	A	A	A	A	B	A	A	B	B	B	B	B	-	A	A	A	A	A	B	B	-	B	A	A	A	A	B	B	B	B	B	B	B	A	B	-	B	B	A
LangCGRIL_SNP0794	CxG_LG10	42.7542	0.0276243	0.494318	0.505682	0	TGCAGCTATGAGCCGAAGAGCCCAAAATGAATCGACATTTCTATTGAACTTTATTGTATTACAGATCGG	NLL-06	9469736	0.63107	A	A	A	A	B	A	A	B	B	B	B	B	A	A	A	A	A	A	-	B	A	B	A	A	A	A	B	B	B	B	B	B	B	A	B	B	B	B	A
LangCGRIL_SNP0795	CxG_LG10	42.7542	0.0552486	0.497076	0.502924	0	TGCAGTCTTTGATATGACTGCTGCTGCTCCTCCCATTAGAAAATCCTTTGAAAATCTTTCATATTGTGT	NLL-06	9562987	0.631071	A	A	-	A	B	A	A	B	B	B	B	B	A	A	A	A	A	A	B	B	A	B	A	A	A	A	B	B	B	B	B	B	B	A	B	-	B	B	A
LangCGRIL_PAV16239	CxG_LG10	43.0687	0.0773481	0.473054	0.526946	0	TGCAGCAGATCCTACAGAACCAACATTAGGAGACTCCAAATGGTTTCTAGGGGTAGCTAAAGGGTTTGG	Scaffold_42_77	4611	0.56788	A	A	A	A	B	A	A	B	B	B	B	B	A	A	A	A	A	A	A	B	-	B	A	-	A	A	B	B	B	B	B	B	B	-	B	B	B	B	A
LangCGRIL_PAV04935	CxG_LG10	43.686	0.038674	0.482759	0.517241	0	TGCAGGACTTTTTTTGGAAAACCGGCATTCTTGACTGTCTCAGGCCAACTCAACGCTGAAACTTACAGA	NLL-06	9192312	0.411908	A	A	A	A	B	A	A	B	B	B	B	B	A	A	A	A	A	A	-	B	A	B	A	A	A	A	B	B	B	B	B	B	B	A	B	B	B	B	A
LangCGRIL_PAV04937	CxG_LG10	43.686	0.0441989	0.485549	0.514451	0	TGCAGGCAAGTCTCGTTCCTTCATCTTTCTCTTGTCATGTTTTTTTGTTTTGTTTGGAAAAAAAAGACC	NLL-06	9232146	0.411908	A	A	A	A	B	A	A	B	B	B	B	B	A	A	A	A	A	A	-	B	A	B	A	A	A	A	B	B	B	B	B	B	B	A	B	B	B	B	A
LangCGRIL_PAV08301	CxG_LG10	43.686	0.0662983	0.47929	0.52071	0	TGCAGTCATATCGTAAGATAATGGTTAGGTCGAAGGGTTTACAGATCGGAAGAGCGGTTCAGCAGGAAT	NLL-10	6243867	0.411908	A	A	A	A	B	A	A	B	B	B	B	B	A	A	A	A	A	A	-	B	A	B	A	A	A	A	B	B	-	B	B	B	B	A	B	B	B	B	A
LangCGRIL_SNP0793	CxG_LG10	43.686	0.314917	0.435484	0.564516	0	TGCAGTACTGGTACTTTAAGTTATGAGGTTCTTATCATGAGAAATATTAGTCTTTGCCGTTGCCATTTA	NLL-06	9192879	0.411908	-	A	A	A	B	A	A	B	B	B	B	B	A	A	A	A	-	-	-	B	-	B	A	-	-	-	B	-	B	B	B	-	-	A	B	B	B	B	-
LangCGRIL_PAV16245	CxG_LG10	44.2921	0.0441989	0.479769	0.520231	0	TGCAGAGTTACACAAATTTGCACATTCTTCTAAACATGATGGTTCTCTTACAGATCGGAAGAGCGGTTC	Scaffold_42_78	38177	0.41516	A	A	A	A	B	A	A	B	B	B	B	B	A	A	A	-	A	A	A	B	A	B	A	A	A	A	B	B	B	B	B	B	B	A	B	B	B	B	A
LangCGRIL_SNP0903	CxG_LG11	0	0.038674	0.528736	0.471264	0	TGCAGCCTTGCAGCAAATTGAAAGATGTATTTCTAATGAACTCAAAATCCTTGTCTGAAGCTTCTAAAA	NLL-07	1908727	1.0711	B	A	A	A	A	B	A	B	B	A	A	A	A	A	A	A	A	A	B	A	A	B	A	A	B	B	A	B	B	B	A	A	B	B	B	A	B	A	A
LangCGRIL_PAV05739	CxG_LG11	1.21236	0.0441989	0.50289	0.49711	0	TGCAGCCTTGGCTGCCTCTATATCTGCATCAATTTCCTCCCTCACTTTCCCCCCATCCGAGAACCTCTT	NLL-07	1763354	1.38409	B	A	B	A	A	B	A	B	B	A	A	A	A	A	A	A	A	A	B	A	A	-	A	A	B	B	A	-	B	B	A	A	B	B	B	A	B	A	A
LangCGRIL_PAV05738	CxG_LG11	2.21249	0.121547	0.566038	0.433962	1	TGCAGCCTTCCTCCATTGATCAGACTGTACCTTCAGTCTTCTCAGTTCTGCTTCCATTTCCGAATTTGC	NLL-07	1763183	1.326	B	A	B	A	A	B	A	B	B	A	A	A	A	A	A	A	A	A	B	A	A	-	A	A	B	B	A	B	-	B	A	A	B	-	B	A	B	A	-
LangCGRIL_PAV17169	CxG_LG11	2.88821	0.0662983	0.526627	0.473373	0	TGCAGATGATAAAGTTAGGGATGAATCTCTGCTATGTTCGTCTAGCTTATTATGTAATGGTTACCCTGA	Unmapped	NA	1.2953	B	A	B	A	A	B	A	B	B	A	A	A	A	A	A	A	A	A	-	A	A	-	A	A	B	B	A	B	B	-	A	A	B	B	B	A	B	A	A
LangCGRIL_PAV17170	CxG_LG11	2.88821	0.0607735	0.523529	0.476471	0	TGCAGACAGAGAACCGCTATTTACAACAGTAAAGGGTTCCACATGCTGGAGAATGGTTTGATGCATGGA	Unmapped	NA	1.2953	B	A	B	A	A	B	A	B	B	A	A	A	A	A	A	A	A	A	B	A	A	B	A	A	B	B	A	B	B	B	A	A	B	-	B	A	B	A	A
LangCGRIL_SNP0899_A1	CxG_LG11	2.88821	0.392265	0.509091	0.490909	0	TGCAGATTTTCAGTTACAGAAGCAGCACTCACACATTAATTCTACTTCTTTGAGGTGTAGAGGAGAGAA	NLL-07	1730173	1.2953	B	-	B	A	A	B	A	B	B	-	-	A	A	A	-	A	-	-	-	A	-	B	-	A	-	-	-	-	B	B	-	-	B	-	-	-	-	A	A
LangCGRIL_SNP0900	CxG_LG11	2.88821	0.0276243	0.505682	0.494318	0	TGCAGATTTTTAGTTACAGAAGCAGCACTCACACATTACAGATCGGAAGAGCGGTTCAGCAGGAATGCC	NLL-07	1730173	1.2953	B	A	B	A	A	B	A	B	B	A	A	A	A	A	A	A	A	A	B	A	A	B	A	A	B	B	A	B	B	B	A	A	B	B	B	A	B	A	A
LangCGRIL_PAV05723	CxG_LG11	3.20467	0.0828729	0.487952	0.512048	0	TGCAGCCATGGATATGAAGTAAATTGATATGCAAATATTTACAACAACCATTGCATAGTCTACATATGC	NLL-07	1555662	1.61316	B	A	B	A	A	B	A	B	B	A	A	A	A	A	A	A	A	A	B	A	A	B	A	A	B	B	A	B	B	B	A	A	B	B	B	A	B	A	A
LangCGRIL_PAV05724	CxG_LG11	3.20467	0.0497238	0.523256	0.476744	0	TGCAGCCATGGATATGAAGTAAATTGATATGCAATATTTACAACAACCATTGCATAGTCTACATATGCT	NLL-07	1555662	1.61316	B	A	B	A	A	B	A	B	B	A	A	A	A	A	A	A	A	A	B	A	A	B	A	A	B	B	A	B	B	B	A	A	B	B	B	A	B	A	A
LangCGRIL_PAV05726	CxG_LG11	3.20467	0.0718232	0.494048	0.505952	0	TGCAGGGTAAAGAAAAGTTGGCTAATTGGGTTAGAACACTAATTAGCCCAAAACTTATGCCTGCAATTA	NLL-07	1570256	1.61316	B	A	B	A	A	B	A	B	B	A	A	A	A	A	A	A	A	A	B	A	A	B	A	A	B	B	A	B	B	B	A	A	B	B	B	A	B	A	-
LangCGRIL_PAV05727	CxG_LG11	3.20467	0.0552486	0.526316	0.473684	0	TGCAGGGTAAAGAAAAGTTGGCTAATTGGGTTAGAACACTAATTAGCCCAAAATTTATGCATGCAATTA	NLL-07	1570256	1.61316	B	A	B	A	A	B	A	B	B	A	A	A	A	A	A	A	A	A	B	A	A	B	A	A	B	B	A	B	B	B	A	A	B	B	B	A	B	A	A
LangCGRIL_PAV05728	CxG_LG11	3.20467	0.0441989	0.520231	0.479769	0	TGCAGGCTTCTTCTCCGCTGGCTTCTTCTCTGCCTTGGGTGCCATTACGAAAACTGAGAGAAATTATGT	NLL-07	1598194	1.61316	B	A	B	A	A	B	A	B	B	A	A	A	A	A	A	A	A	A	B	A	A	B	A	A	B	B	A	B	B	B	A	A	B	B	B	A	-	A	A
LangCGRIL_PAV05729	CxG_LG11	3.20467	0.038674	0.5	0.5	0	TGCAGTTATTATATCCTTTGGATATTTTTCTTTTGTTATAGACAAATGTTAGTATATTAGTATTTTTAT	NLL-07	1660906	1.61316	B	A	B	A	A	B	A	B	B	A	A	A	A	A	A	A	A	A	B	A	A	B	A	A	B	B	A	B	B	B	A	A	B	B	B	A	B	A	A
LangCGRIL_PAV05730	CxG_LG11	3.20467	0.038674	0.5	0.5	1	TGCAGAATCATGTTCTTGTGGTGATGTGATGAGTGTTTTTGGCACTTGAAGAAGTGAACGTGACTGCAA	NLL-07	1664495	1.61316	B	A	B	A	A	B	A	B	B	A	A	A	A	A	A	A	A	-	B	A	A	B	A	A	B	B	-	B	B	B	A	A	B	B	B	A	B	A	A
LangCGRIL_PAV05731	CxG_LG11	3.20467	0.0607735	0.523529	0.476471	1	TGCAGAATCATGTTCTTGTGGTGATGTGGTGGGTGTTTTTAGCACTTGAAGAAGTGAACGTGACTGCAA	NLL-07	1664495	1.61328	B	A	B	A	A	B	A	B	B	A	A	A	A	A	A	A	A	A	B	A	A	B	A	A	B	B	A	B	B	B	A	A	B	B	B	A	B	A	A
LangCGRIL_PAV05732	CxG_LG11	3.20467	0.0552486	0.508772	0.491228	1	TGCAGAGTCCCCGTTTCGTCCAGTGTCCCTTCATTGGTGGCCACTGCCCCCGCCGCAATCACCACATAC	NLL-07	1664561	1.61339	B	A	B	A	A	B	A	B	B	-	A	A	A	A	A	A	A	A	B	A	A	B	A	A	B	B	A	B	B	B	A	A	B	B	B	A	B	A	A
LangCGRIL_PAV05733	CxG_LG11	3.20467	0.0552486	0.526316	0.473684	0	TGCAGAGTCCCCGTTTCGTCCAGTGTCCCTTCACTGGTGGCCACTGCCCCCGCCGCAATCACCAAAGCT	NLL-07	1664561	1.61351	B	A	B	A	A	B	A	B	B	A	A	A	A	A	A	A	A	A	B	A	A	B	A	A	B	B	A	B	B	B	A	A	B	B	B	A	-	A	A
LangCGRIL_PAV17139	CxG_LG11	3.20467	0.0331492	0.514286	0.485714	0	TGCAGTTATTATATCCTTGGACATTTTTCTTTTGTTATAGACAAACGTTAGTATATTAGTATTTTTATG	Unmapped	NA	1.61351	B	A	B	A	A	B	A	B	B	A	A	A	A	A	A	A	A	A	B	A	A	B	A	A	B	B	A	B	B	B	A	A	B	B	B	A	B	A	A
LangCGRIL_PAV17166	CxG_LG11	3.20467	0.0552486	0.526316	0.473684	0	TGCAGAGTGTAGTGACTTTAGTTTAGATGTATATATAACTTATTTGTGAAGCTAAATATAAACTTGCAA	Unmapped	NA	1.61351	B	A	B	A	A	B	A	B	B	A	A	A	A	A	A	A	A	A	B	A	A	B	A	A	B	B	A	B	B	B	A	A	B	B	B	A	B	A	A
LangCGRIL_SNP0893	CxG_LG11	3.20467	0.0331492	0.514286	0.485714	0	TGCAGCATATCTTGTTTTACCTATTCTTCTTGTTGTTTCTCAATTTGTTTCAATGGAAATCATGAAACC	NLL-07	1552792	1.61351	B	A	B	A	A	B	A	B	B	A	A	A	A	A	A	A	A	A	B	A	A	B	A	A	B	B	A	B	B	B	A	A	B	B	B	A	B	A	A
LangCGRIL_SNP0894	CxG_LG11	3.20467	0.0331492	0.508571	0.491429	0	TGCAGGACGTGCTAAAAGATCCGGTGAAAAGTAAGTGCCTTACTGTACAAGATTCATCCTAATTGTCCC	NLL-07	1553666	1.61351	B	A	B	A	A	B	A	B	B	A	A	A	A	A	A	A	A	A	B	A	A	B	A	A	B	B	A	B	B	B	A	A	B	B	B	A	B	A	A
LangCGRIL_SNP0895	CxG_LG11	3.20467	0.038674	0.511494	0.488506	0	TGCAGGTAAGGGTGATGCTTAGTACCGAAGAAGACAAAGAAAATCATTACAGATCGGAAGAGCGGTTCA	NLL-07	1557408	1.61351	B	A	B	A	A	B	A	B	B	A	-	A	A	A	A	A	A	A	B	A	A	B	A	A	B	B	A	B	B	B	A	A	B	B	B	A	B	A	A
LangCGRIL_SNP0896	CxG_LG11	3.20467	0.0276243	0.511364	0.488636	0	TGCAGGGTAAAGAAAAGTTGGCTAATTGGGTTAGAACACTAATTAGCCCAAAATTTATGCATGCAATTA	NLL-07	1570256	1.61351	B	A	B	A	A	B	A	B	B	A	A	A	A	A	A	A	A	A	B	A	A	B	A	A	B	B	A	B	B	B	A	A	B	B	B	A	B	A	A
LangCGRIL_SNP0897	CxG_LG11	3.20467	0.0276243	0.505682	0.494318	0	TGCAGAATCATGTTCTTGTGGTGATGTGATGAGTGTTTTTGGCACTTGAAGAAGTGAACGTGACTGCAA	NLL-07	1664495	1.61351	B	A	B	A	A	B	A	B	B	A	A	A	A	A	A	A	A	A	B	A	A	B	A	A	B	B	A	B	B	B	A	A	B	B	B	A	B	A	A
LangCGRIL_SNP0898	CxG_LG11	3.20467	0.0331492	0.508571	0.491429	0	TGCAGGTTGTGTGCATCTACCCTTCTCAAAACATCACTAAGTGATAGCCTCGAGTGGTCATTTTTACAG	NLL-07	1686857	1.61351	B	A	B	A	A	B	A	B	B	A	A	A	A	A	A	A	A	A	B	A	A	B	-	A	B	B	A	B	B	B	A	A	B	B	B	A	B	A	A
LangCGRIL_PAV05716	CxG_LG11	3.8583	0.0662983	0.544379	0.455621	0	TGCAGCTACATAAACTCAACAAATAAGGAAGTAGGCCTCTTAGGAGATATCTACCTTTTGAAGTTGTTT	NLL-07	1459325	1.28756	B	A	B	A	A	B	A	B	A	A	A	A	A	A	A	A	A	A	B	A	A	B	A	A	B	B	A	B	-	B	A	A	B	B	B	A	B	A	A
LangCGRIL_PAV05717	CxG_LG11	3.8583	0.0718232	0.511905	0.488095	0	TGCAGACATAGTTGTATACCAACTCACACCTGCATAGTTTTTACTATCTGCACGAATTTTACCATTTAC	NLL-07	1481751	1.28756	B	A	B	A	A	B	A	B	A	A	A	A	A	A	A	A	A	A	B	A	A	B	A	A	B	B	A	B	B	B	A	A	B	B	B	A	B	A	A
LangCGRIL_PAV05718	CxG_LG11	3.8583	0.0607735	0.517647	0.482353	0	TGCAGAGAAAACAGTAATCTTTGTAACATTCATTGCGCTATCAAATTGGATGCTATGAGAATCACAATG	NLL-07	1481935	1.28756	B	A	B	A	A	B	A	B	A	A	A	A	A	A	A	A	A	A	B	A	A	B	A	A	B	B	A	B	B	B	A	A	B	B	B	-	B	A	A
LangCGRIL_PAV05719	CxG_LG11	3.8583	0.0331492	0.52	0.48	0	TGCAGAGAAAACAGTAATCTTTGTAACATTCATTGCGCTATCAAATTGGATGCTATGAGATAATGAGAA	NLL-07	1481935	1.28756	B	A	B	A	A	B	A	B	A	A	A	A	A	A	A	A	A	A	B	A	A	B	A	A	B	B	A	-	B	B	A	A	B	B	B	A	B	A	A
LangCGRIL_PAV05715	CxG_LG11	4.18089	0.0718232	0.517857	0.482143	0	TGCAGGTGTAAATTTTACTGTTCTACAGCTACATAAACTCAACAAATAAGGAAGTAGGCCTCTTAGGAG	NLL-07	1459300	1.57386	B	A	B	A	A	B	A	B	A	A	-	A	A	A	A	A	A	-	B	A	A	B	A	A	B	B	A	B	B	B	A	-	B	B	B	A	B	A	A
LangCGRIL_SNP0892	CxG_LG11	4.18089	0.143646	0.56129	0.43871	0	TGCAGATAATTGTCTTCCCTATGCATTATGCAATGGTTGTTACAATAGTTTGATAGATGTATTTGGATT	NLL-07	1467081	1.57386	B	A	B	A	A	B	A	B	A	A	A	A	A	A	A	A	-	A	B	A	A	-	A	A	B	-	A	B	B	B	A	A	B	B	B	A	B	A	A
LangCGRIL_SNP0891	CxG_LG11	4.79441	0.0276243	0.517045	0.482955	0	TGCAGCAGAGGCTAGATGAATTTGCATATAATTTGGTGTCCCAGCAGCTAATCTTGTCTCGAGACCAAT	NLL-07	1429468	2.00071	B	A	B	A	A	B	A	B	B	A	A	A	A	A	A	A	A	A	B	A	A	B	A	A	B	B	A	B	B	B	A	A	B	B	B	A	B	A	A
LangCGRIL_PAV05704	CxG_LG11	5.09382	0.0662983	0.526627	0.473373	0	TGCAGATTGCTTATGGAGGCTTATGAATCTACTCCGTAAAGGCGTAAATTTATTCTTGATCGCAACACC	NLL-07	1356169	1.69174	B	A	B	A	A	B	A	B	B	A	A	A	A	A	A	A	A	A	B	A	A	B	A	A	B	B	A	B	B	B	A	A	B	B	B	B	-	A	A
LangCGRIL_PAV05706	CxG_LG11	5.09382	0.0662983	0.532544	0.467456	0	TGCAGTAGGTTTATGTCAAATTGCATTTGTATTGCAGATATCATTTGGACCAATAAGTTGGCTTATGGT	NLL-07	1396401	1.69174	B	A	B	A	A	B	A	-	B	A	A	A	A	A	A	A	A	A	B	A	A	-	A	A	B	B	A	B	B	-	A	A	B	B	-	-	-	A	A
LangCGRIL_SNP0889	CxG_LG11	5.09382	0.0331492	0.514286	0.485714	0	TGCAGCACTGTTTTGTTGTCTGGAAAAGGCACAAACAGAATTGCAATATGATTCCATTGTCTTAGGACC	NLL-07	1368732	1.69174	B	A	B	A	A	B	A	B	B	A	A	A	A	A	A	A	A	A	B	A	A	B	A	A	B	B	A	B	B	B	A	A	B	B	B	B	B	A	A
LangCGRIL_PAV05707	CxG_LG11	5.40246	0.0441989	0.514451	0.485549	0	TGCAGATATCATTTGGACCAATAAGTTGGCTTATGGTATCAGAAATCTTCCCAATTCGCACTAGAGGAC	NLL-07	1396433	1.64395	B	A	B	A	A	B	A	B	B	A	A	A	A	A	A	A	A	A	B	-	A	B	A	-	B	B	A	B	B	B	A	A	B	B	B	B	B	A	A
LangCGRIL_PAV05699	CxG_LG11	6.01599	0.0552486	0.497076	0.502924	0	TGCAGATTTGGGAGGGTCTGCTCCTCCATGGCTAAATGGCTCTAAATTCGCTTCTGAATAATCTTTGTC	NLL-07	1296473	1.39476	B	A	B	A	A	B	A	B	B	-	A	A	A	A	A	A	A	A	-	A	A	B	A	A	B	B	-	-	B	B	A	A	B	B	B	B	B	A	A
LangCGRIL_PAV05701	CxG_LG11	6.01599	0.0441989	0.514451	0.485549	0	TGCAGGGAGCTTTATTGAATATTTTGAGGGTCTAACCTATGAACATGTCAACTTCATTTTTTCTGGTGC	NLL-07	1318698	1.39476	B	A	B	A	A	B	A	B	B	A	A	A	A	A	A	A	A	A	B	A	A	B	A	A	B	B	A	A	B	B	A	A	B	B	B	B	B	A	A
LangCGRIL_PAV05700	CxG_LG11	6.3172	0.038674	0.494253	0.505747	0	TGCAGTATTATAGGGATAGCTGATGCTATTGTAATGGACCTCCATATGTGGGTTCCAACTCATTGTGAA	NLL-07	1318631	1.38794	B	A	B	A	A	B	A	B	B	A	A	A	A	A	A	A	A	A	B	A	A	B	A	A	B	B	A	A	B	B	A	A	B	B	B	B	B	A	A
LangCGRIL_PAV05690	CxG_LG11	7.92031	0.0883978	0.521212	0.478788	0	TGCAGGGAGTTTTCATGGTGATTTTCATTGTTTTAGTTGTGGGGAATTTTTTGTTTACAGATCGGAAGA	NLL-07	1195949	1.01855	B	A	B	A	A	B	A	B	A	A	B	A	A	A	A	A	A	B	B	A	A	B	A	A	B	B	A	A	B	B	A	A	B	B	B	B	B	A	A
LangCGRIL_PAV05691	CxG_LG11	7.92031	0.0773481	0.51497	0.48503	0	TGCAGCTATAACAATAAAACTATTAGCAAATGTCCCCCAGGGGAATAACTGATCTACACTTACAATGAA	NLL-07	1196009	1.01855	B	A	B	A	A	B	A	B	A	A	-	A	A	A	A	A	A	B	B	A	A	B	A	A	B	B	A	A	B	B	A	A	B	B	B	B	B	A	A
LangCGRIL_SNP0886_A0	CxG_LG11	7.92031	0.441989	0.485149	0.514851	0	TGCAGGGTCTAATTTTTAAAATAGAAACTTGAAATCAGGGGAGTACTTTCGAGGGGTGAAAAATCATGT	NLL-07	1197996	1.01855	-	-	B	A	-	B	A	-	A	-	-	A	A	A	-	A	-	B	B	-	-	-	-	A	-	-	-	-	B	-	-	-	-	-	-	B	B	-	-
LangCGRIL_PAV05682	CxG_LG11	8.5826	0.0883978	0.454545	0.545455	0	TGCAGAATGCTGATGATTTCATTCCAATGGCACCTGCTAATACCATGATTGAAAATGATAAGCGATTTC	NLL-07	1161665	0.950661	B	A	B	A	A	B	A	B	A	A	-	A	A	A	A	A	A	B	B	A	A	B	A	-	B	B	A	A	B	B	-	A	B	B	B	B	B	A	A
LangCGRIL_PAV05687	CxG_LG11	8.5826	0.0607735	0.476471	0.523529	0	TGCAGAGGACAGCATGTGGTATAGTTAGACGGCATCTATTTAGTGGGGCACAAGGATTTTTTACAGATC	NLL-07	1177537	0.950661	B	A	B	A	A	B	A	B	A	A	-	A	A	A	A	A	A	B	B	A	A	B	A	A	B	B	A	A	B	B	A	A	B	B	B	B	B	A	A
LangCGRIL_PAV17093	CxG_LG11	8.5826	0.0828729	0.5	0.5	0	TGCAGAATGCTGATGATTTCATAACAATTCCAAACGTAGAGTGGCACCTGTAATACCATGATTGAAAAT	Unmapped	NA	0.950661	B	A	B	A	A	-	A	B	A	A	B	A	A	A	A	A	A	-	B	A	A	B	A	A	B	B	A	A	B	B	B	A	B	B	B	B	B	A	A
LangCGRIL_SNP0883	CxG_LG11	8.5826	0.0441989	0.479769	0.520231	0	TGCAGGAGAAAGGAAGGAACAAACTGAACAACCATGGGAAACTAAATAAAACCACCCATGTTACAGATC	NLL-07	1151304	0.950661	B	A	B	A	A	B	A	B	A	A	-	A	A	A	A	A	A	B	B	A	A	B	A	A	B	B	A	A	-	B	-	A	B	B	B	B	B	A	A
LangCGRIL_SNP0884	CxG_LG11	8.5826	0.0607735	0.476471	0.523529	0	TGCAGGATAAGGCAGCTTTCATATTTTGTGTTGAAGACAGGGCACTGTTCTGTAAGGATTGTGATGAAC	NLL-07	1151365	0.950661	B	A	B	A	A	B	A	B	A	A	-	A	A	A	A	A	A	B	B	A	A	B	A	A	B	B	A	A	B	B	-	A	B	B	B	B	B	A	A
LangCGRIL_SNP0885	CxG_LG11	8.5826	0.0331492	0.48	0.52	0	TGCAGTGGAGTTTGGGATTGATGGCTCTATTACAGATCGGAAGAGCGGTTCAGCAGGAATGCCGAGACC	NLL-07	1167562	0.950661	B	A	B	A	A	B	A	B	A	A	-	A	A	A	A	A	A	B	B	A	A	B	A	A	B	B	A	A	B	B	A	A	B	B	B	B	B	A	A
LangCGRIL_PAV05677	CxG_LG11	9.2278	0.0607735	0.5	0.5	0	TGCAGGGACATTGGAAATTGGAAAAAAAAATCATGATCTCAAATTCATTAGATTGCACGAGCAAGACTG	NLL-07	1132592	0.809082	B	A	B	A	A	B	A	B	A	A	-	A	A	A	A	A	A	B	B	A	A	B	A	A	B	B	A	A	B	B	A	A	B	-	B	B	B	A	A
LangCGRIL_PAV17082	CxG_LG11	9.2278	0.0441989	0.491329	0.508671	0	TGCAGTGTCTAAGGTATGCATATATTCAGGGGGATAGCTTTAGGAAATTACAGATCGGAAGAGCGGTTC	Unmapped	NA	0.809082	B	A	B	A	A	B	A	B	A	A	B	A	A	A	A	A	A	B	B	A	A	B	A	A	B	B	A	A	B	B	A	A	B	B	B	B	B	A	A
LangCGRIL_SNP0881_A1	CxG_LG11	10.1128	0.325967	0.516393	0.483607	1	TGCAGTAGAGCAGTTTTTAACTCTTCGCACTAGCCTGAATAGTGTCCGGACAATTTCTGAATCTCTATT	NLL-07	1128319	0.962482	-	-	-	A	A	B	A	B	A	-	A	A	-	A	-	A	-	-	-	-	A	-	A	A	-	-	-	A	B	-	A	-	-	B	-	A	B	A	-
LangCGRIL_PAV05675	CxG_LG11	10.5366	0.0441989	0.479769	0.520231	0	TGCAGCGGCAGCCTCTTGCACAGCTTCAGTTGCTGCCAATTGTGCTGCATCTCTGTGCTTCATTACTTC	NLL-07	1127689	0.859618	B	A	B	A	A	B	A	B	A	A	A	A	A	A	A	A	A	B	B	A	A	B	A	A	B	B	A	A	B	B	A	A	B	B	B	B	B	A	A
LangCGRIL_PAV05676	CxG_LG11	10.5366	0.0552486	0.473684	0.526316	0	TGCAGAGAGTTTACTGCAATGTCTAAGGTATGCATATATTCAGGGGAATAGCTTTAGGAAATTACAGAT	NLL-07	1127755	0.859618	B	A	B	A	A	B	A	B	A	A	A	A	A	A	A	A	A	B	B	A	A	B	A	A	B	B	A	A	B	B	A	A	B	B	B	B	B	A	A
LangCGRIL_PAV05678	CxG_LG11	10.5366	0.0552486	0.479532	0.520468	0	TGCAGGGACATTGGAAACAAAAATCATGATCTCAAATTCATTAGATTGCACGAGCAAGACTGAAAGTCA	NLL-07	1132597	0.859618	B	A	B	A	A	B	A	B	A	A	-	A	A	A	A	A	A	B	B	A	A	B	A	A	B	B	A	A	B	B	A	A	B	B	B	B	B	A	A
LangCGRIL_SNP0879	CxG_LG11	10.5366	0.0552486	0.497076	0.502924	0	TGCAGCGGCAGCCTCTTGCACAGCTTCAGTTGCTGCCAATTGTGCTGCATCTCTGTGCTTCATTACTTC	NLL-07	1127689	0.859618	B	A	B	A	A	B	A	B	A	A	-	A	A	A	A	A	A	B	B	A	A	B	A	A	B	B	A	A	B	B	A	A	B	B	B	B	B	A	A
LangCGRIL_SNP0880	CxG_LG11	10.5366	0.0552486	0.479532	0.520468	0	TGCAGGCTGTGGGTTGTATTTGTTAGCAGAACTATTTAGCTCCGCATATATCCTGTCAGAAACATACCA	NLL-07	1128253	0.859618	B	A	B	A	A	B	A	B	A	A	-	A	A	A	A	A	A	B	B	A	A	B	A	A	B	B	A	A	B	B	A	A	B	B	B	B	B	A	A
LangCGRIL_SNP0882	CxG_LG11	10.5366	0.0441989	0.479769	0.520231	0	TGCAGAATTTGAGGATGACCCTGATCTTTATGTGCTGAAACCAATAAAGTATGTGGGCATTGAAGTGTA	NLL-07	1132663	0.859618	B	A	B	A	A	B	A	B	A	A	-	A	A	A	A	A	A	B	B	A	A	B	A	A	B	B	A	A	B	B	A	A	B	B	B	B	B	A	A
LangCGRIL_PAV05666_A1	CxG_LG11	11.8027	0.0718232	0.47619	0.52381	0	TGCAGTTGACTAAAATTTTATAGGTATAGTTGGAAGGTTTGCATAGTGGGTATCAAATATCTCACGATG	NLL-07	982455	0.708909	B	A	B	A	A	B	A	B	A	A	-	A	A	A	A	A	A	B	B	A	A	B	A	A	B	B	A	A	B	B	-	A	B	B	B	B	B	A	A
LangCGRIL_PAV05667_A0	CxG_LG11	11.8027	0.0662983	0.514793	0.485207	0	TGCAGTTGACTAAAATTTTATAGGTATAGTTGGAAGGTTTGCATAGTGGGTATCAATTATCTCACGACG	NLL-07	982455	0.708909	-	A	B	A	A	B	A	B	A	A	B	A	A	A	A	A	A	-	B	A	A	-	A	A	B	B	A	A	B	B	A	A	B	B	B	B	B	A	A
LangCGRIL_PAV05669	CxG_LG11	11.8027	0.0607735	0.5	0.5	0	TGCAGGGCTATCCTTCGACTAAGAAGCAACAATGTAATACGATACTCGGGAATGGTAGGTTTAGACTTC	NLL-07	989014	0.708909	B	A	B	A	A	B	A	B	A	A	A	A	A	A	A	A	A	B	B	A	A	B	A	A	B	B	A	A	B	B	-	A	B	B	B	B	B	A	A
LangCGRIL_PAV05670_A0	CxG_LG11	11.8027	0.0607735	0.5	0.5	0	TGCAGGACTATCCTTCGACTAAGAAGCAACAATGTAATACGATACTCGGGAATGGTAAGTTTAGACTTC	NLL-07	989014	0.708909	B	A	B	A	A	B	A	B	A	A	-	A	A	A	A	A	A	B	-	A	A	B	A	A	B	B	A	A	B	B	A	A	B	B	B	B	B	A	A
LangCGRIL_SNP0875_A1	CxG_LG11	11.8027	0.0331492	0.497143	0.502857	0	TGCAGTTGACTAAAATTTTATAGGTATAGTTGGAAGGTTTGCATAGTGGGTATCAATTATCTCACGACG	NLL-07	982455	0.708909	B	A	B	A	A	B	A	B	A	A	-	A	A	A	A	A	A	B	B	A	A	B	A	A	B	B	A	A	B	B	A	A	B	B	B	B	B	A	A
LangCGRIL_SNP0877_A0	CxG_LG11	11.8027	0.0552486	0.502924	0.497076	0	TGCAGGGCTATCCTTCGACTAAGAAGCAACAATGTAATACGATACTCGGGAATGGTAGGTTTAGACTTC	NLL-07	989014	0.708909	B	A	B	A	A	B	A	B	A	A	-	A	A	A	A	A	A	B	B	A	A	B	A	A	B	B	A	A	B	B	A	A	B	B	B	B	B	A	A
LangCGRIL_SNP0878_A0	CxG_LG11	11.8027	0.038674	0.5	0.5	0	TGCAGCAGAAAAAGGATATCATCATACATTGTTGCCAAAGATTCTAAGCATCCTGAACTACATCTTACA	NLL-07	989080	0.708909	B	A	B	A	A	B	A	B	A	A	-	A	A	A	A	A	A	B	B	A	A	B	A	A	B	B	A	A	B	B	A	A	B	B	B	B	B	A	A
LangCGRIL_PAV05656_A1	CxG_LG11	12.1172	0.0773481	0.479042	0.520958	0	TGCAGGTGTAGCAGCTCGTTTGGTAAGAGGAAAAAGCTGAGTCCCAGGACCTCCTCCCAATATGATGGA	NLL-07	876146	0.823902	B	A	B	A	A	B	A	B	A	A	-	A	A	A	A	A	A	B	B	-	A	B	A	A	B	B	A	A	B	B	A	A	B	B	B	B	B	A	A
LangCGRIL_PAV05657_A1	CxG_LG11	12.1172	0.0497238	0.5	0.5	0	TGCAGTGAGTATTTTGGTTGATTGAACAAGCATCACTTTTTGGTGAATAAAAGGAAACTATGAAATATT	NLL-07	876212	0.823902	B	A	B	A	A	B	A	B	A	A	-	A	A	A	A	A	A	B	B	-	A	B	A	A	B	B	A	A	B	B	A	A	B	B	B	B	B	A	A
LangCGRIL_SNP0870_A0	CxG_LG11	12.1172	0.0441989	0.50289	0.49711	0	TGCAGAAATATATGTTTTGGGCCTCAAGTACAAGGCCCCTGCAAAGATTGATCCGTGTCTTCTTGATTT	NLL-07	898800	0.823902	B	A	B	A	A	B	A	B	A	A	-	A	A	A	A	A	A	B	B	A	A	B	A	A	B	B	A	A	B	B	A	A	B	B	B	B	B	A	A
LangCGRIL_SNP0872_A0	CxG_LG11	12.1172	0.0552486	0.502924	0.497076	0	TGCAGTGTGTCCAGACTGAAACTCACCACCAAAAACAGATGTTTTACAGATCGGAAGAGCGGTTCAGCA	NLL-07	950509	0.823902	B	A	B	A	A	B	A	B	A	A	-	A	A	A	A	A	A	B	B	A	A	B	A	A	B	B	A	A	B	B	A	A	B	B	B	B	B	A	A
LangCGRIL_SNP0873_A0	CxG_LG11	12.1172	0.0497238	0.505814	0.494186	0	TGCAGTAGATGGGGGAGCACTAAGAGGAGCACCCAAACCAGTTGCCTTTTTACCTGCGGCTTTCTTCTC	NLL-07	955561	0.823902	B	A	B	A	A	B	A	B	A	A	-	A	A	A	A	A	A	B	B	A	A	B	A	A	B	B	A	A	B	B	A	A	B	B	B	B	B	A	A
LangCGRIL_SNP0874_A0	CxG_LG11	12.1172	0.0276243	0.5	0.5	0	TGCAGATAATCAAACCATTCATGGAACATACCTGATGTAGCAAAGCCAGGGCATGAAATTGTACAAGAG	NLL-07	957847	0.823902	B	A	B	A	A	B	A	B	A	A	-	A	A	A	A	A	A	B	B	A	A	B	A	A	B	B	A	A	B	B	A	A	B	B	B	B	B	A	A
LangCGRIL_SNP0876_A1	CxG_LG11	12.1172	0.359116	0.465517	0.534483	0	TGCAGAAACAATCACTAATCTGAGCCTTCAGGGAAAGGTTTAAGAGCATCCTGGTTCCCATTACAGATC	NLL-07	987179	0.823901	B	-	-	A	A	B	-	-	A	A	A	A	-	A	-	A	-	B	B	A	A	B	-	-	B	-	-	-	B	B	A	A	-	B	B	-	-	A	-
LangCGRIL_PAV05655	CxG_LG11	12.4316	0.0497238	0.5	0.5	0	TGCAGTCGCTATTGTACAATAAGCAACAACTTTCTCCCCAAGAAAATTACAGATCGGAAGAGCGGTTCA	NLL-07	859064	0.63892	B	A	B	A	A	B	A	B	A	A	B	A	A	A	A	A	A	B	B	-	-	B	-	A	B	A	-	A	B	B	A	-	B	B	B	B	B	A	A
LangCGRIL_PAV05650_A0	CxG_LG11	13.6977	0.0552486	0.54386	0.45614	2	TGCAGTTCTTGTTGCAAGAAAGGTATGCTTGCAGTTCTTGTTGCAAGAAAGGTATGCTTGCAGTTCTTG	NLL-07	837088	0.543201	B	A	B	A	A	B	A	B	A	A	-	A	A	A	A	A	A	B	B	A	A	-	A	A	B	A	A	A	-	B	A	A	B	A	B	B	B	A	A
LangCGRIL_PAV05651	CxG_LG11	14.3227	0.0607735	0.505882	0.494118	0	TGCAGTTCTTGTTTCAAGAAAGGTTTGCTTGCAGTTCTTGTTGCAAGAAAGGTTTGCTTGCAATTCTTG	NLL-07	837088	0.56377	B	A	B	A	A	B	A	B	A	A	-	A	A	A	A	A	A	B	B	-	A	B	-	A	B	A	A	A	B	B	-	A	B	B	B	B	B	A	A
LangCGRIL_PAV05652_A1	CxG_LG11	14.3227	0.0331492	0.514286	0.485714	0	TGCAGGCAAACCTTTCTTCCAACAAGAACAGCAAGTAAACCTTTCTTGAAACAAGAATTGCAGGCAAAC	NLL-07	837154	0.56377	B	A	B	A	A	B	A	B	A	A	-	A	A	A	A	A	A	B	B	A	A	B	A	A	B	A	A	A	B	B	A	A	B	B	B	B	B	-	A
LangCGRIL_PAV05653_A0	CxG_LG11	14.3227	0.0607735	0.535294	0.464706	0	TGCAGGCAAATCTTTCTTCCAACAAGAACAGCAAGCAAACCTTTCTTGAAACAAGAATTGCAAGCAAGC	NLL-07	837241	0.56377	B	A	B	A	A	B	A	B	A	A	-	A	A	A	A	A	A	B	-	A	A	B	A	A	B	A	A	A	B	B	A	A	B	B	B	-	B	A	A
LangCGRIL_SNP0867_A0	CxG_LG11	14.3227	0.0607735	0.529412	0.470588	0	TGCAGCTCCTCGACATCCCGAACATCCTCGATGGAAATGGAGCAAACACGACCATCACTCTTCCTCCTG	NLL-07	853906	0.56377	B	A	B	A	A	B	A	B	A	A	-	A	A	A	A	A	A	B	B	A	A	B	A	A	B	A	A	A	B	B	A	A	B	B	B	B	B	A	A
LangCGRIL_SNP0869_A1	CxG_LG11	14.3227	0.0331492	0.514286	0.485714	0	TGCAGAGTCATCTAATGATTGTCAGGGCACTTCAGAGCCAACTTCTGATGCAACAAACAAGGATGATGT	NLL-07	856680	0.56377	B	A	B	A	A	B	A	B	A	A	-	A	A	A	A	A	A	B	B	A	A	B	A	A	B	A	A	A	B	B	A	A	B	B	B	B	B	A	A
LangCGRIL_PAV05639	CxG_LG11	16.2975	0.0718232	0.517857	0.482143	0	TGCAGATCAACTACTGTTTGTGCTTTCAAAAAACATTGATCTTCCATAGGAAAACAGCCATCCCAACCC	NLL-07	666980	0.269403	B	A	B	A	A	B	A	B	A	A	B	A	A	A	A	A	-	B	B	A	A	B	A	A	B	A	A	A	B	-	A	A	A	B	B	B	B	A	A
LangCGRIL_PAV05640_A1	CxG_LG11	16.2975	0.0828729	0.524096	0.475904	0	TGCAGCCAGCATAGCTTATGGCCGAGACAGACATAGTGCTTTTGTATACAATATTTCCTGAATTTTTTT	NLL-07	667046	0.269403	B	A	B	A	A	B	A	B	A	A	-	A	A	A	A	A	A	B	B	A	A	B	-	A	B	A	A	A	B	B	A	A	A	B	B	B	B	A	A
LangCGRIL_SNP0866_A0	CxG_LG11	16.2975	0.0331492	0.531429	0.468571	0	TGCAGCCAGCATAGCTTATGGCCGAGACAGACATAGTGCTTTTGTATACAATATTTCCTGAATTTTTTT	NLL-07	667046	0.269403	B	A	B	A	A	B	A	B	A	A	-	A	A	A	A	A	A	B	B	A	A	B	A	A	B	A	A	A	B	B	A	A	A	B	B	B	B	A	A
LangCGRIL_PAV17189_A0	CxG_LG11	16.6042	0.0331492	0.531429	0.468571	0	TGCAGCCAGCATCGCTTATGGCCGAGACAGACATAATGCTTTTGTATACAATATTTCCTGAATTTTTTT	Unmapped	NA	0.248362	B	A	B	A	A	B	A	B	A	A	-	A	A	A	A	A	A	B	B	A	A	B	A	A	B	A	A	A	B	B	A	A	A	B	B	B	B	A	A
LangCGRIL_PAV17213_A0	CxG_LG11	16.6042	0.0497238	0.546512	0.453488	0	TGCAGATCAACTACTGTTTGTGCTTTCAAAAAACATTGATCTAGATCTTATCTTCCATAGGAAAACAGC	Unmapped	NA	0.248362	B	A	B	A	A	B	A	B	A	A	B	A	A	A	A	A	A	B	B	A	A	B	A	A	B	A	A	A	B	B	A	A	A	B	B	B	B	A	A
LangCGRIL_SNP0865_A0	CxG_LG11	17.5025	0.0441989	0.543353	0.456647	0	TGCAGACGAGGAAATATTCAATCAGTAAAAGGTTCAACGTTATAAAAATATATAAGCATGACTGTATGC	NLL-07	583424	0.39684	-	A	B	A	A	B	A	B	A	A	-	A	A	A	A	A	A	B	B	A	A	B	A	A	B	A	A	A	B	B	A	A	A	B	B	B	B	A	A
LangCGRIL_PAV17228	CxG_LG12	0	0.0773481	0.568862	0.431138	0	TGCAGAAAAACAAACAAAAAAATTCAGGATAATCGAAGAATTACAGATCGGAAGAGCGGTTCAGCAGGA	Unmapped	NA	0.663062	B	A	A	A	B	A	A	B	A	B	A	A	B	A	B	B	A	B	A	A	A	B	B	A	B	A	B	B	B	A	A	A	B	A	A	A	B	B	B
LangCGRIL_PAV07200	CxG_LG12	0.31447	0.0441989	0.508671	0.491329	0	TGCAGCTAGACATATTGATGGTAAAGGTACTAGGTTTCTTCTTTTCTTTTTCCTCAGTCTGTATCAAAG	NLL-08	25382992	0.470839	B	A	A	A	B	A	A	B	A	B	A	A	B	A	B	B	A	B	A	A	A	-	B	A	B	A	B	B	B	A	A	A	B	A	A	A	B	B	B
LangCGRIL_PAV07201	CxG_LG12	0.31447	0.0497238	0.540698	0.459302	0	TGCAGCTAGACATATTGATGGTAAAGGTACTAGGTTTCTTCTTTTCTTTTTCCTCAAAGTCTGTACCAA	NLL-08	25382992	0.470839	B	A	A	A	B	A	A	B	A	B	A	A	B	A	B	B	A	B	A	A	A	-	B	A	B	A	B	B	B	A	A	A	B	A	A	A	B	B	-
LangCGRIL_PAV07204	CxG_LG12	0.31447	0.0773481	0.562874	0.437126	0	TGCAGCAGTAGATGGTGTGGGTAGAGTTATTTTTCATATTGGTTTACAGATCGGAAGAGCGGTTCAGCA	NLL-08	25435293	0.470839	B	A	A	A	B	A	A	B	A	B	A	A	B	A	B	B	A	B	A	A	A	-	B	A	B	A	B	B	-	A	A	A	B	A	A	A	B	B	B
LangCGRIL_PAV07191	CxG_LG12	0.951447	0.0939227	0.481707	0.518293	0	TGCAGAAAATGCATTATTATTATTACAGAGAAAAATGAAATACATTACAGATCGGAAGAGCGGTTCAGC	NLL-08	25259195	0.192433	B	A	A	A	B	A	A	B	A	B	A	A	B	A	B	B	A	B	A	A	A	-	B	A	B	A	B	B	B	A	-	A	B	A	A	A	B	B	B
LangCGRIL_SNP1029	CxG_LG12	0.951447	0.0276243	0.528409	0.471591	0	TGCAGATGAACCTTGGACGACTGGGATCTTTGGATGTGCTGAAGATAGGGAAAGTTGTAAGTTACAGAT	NLL-08	25295062	0.192433	B	A	A	A	B	A	A	B	A	B	A	A	B	A	B	B	A	B	A	A	A	-	B	A	B	A	B	B	-	A	A	A	B	A	A	A	B	B	B
LangCGRIL_SNP2479	CxG_LG12	0.951447	0.0607735	0.547059	0.452941	0	TGCAGGAGGCGCATAGCCTTCCGGCAGCGGCTGACTACATTCAGAACACTTGTGAACAGCCAACTGCAA	Unmapped	NA	0.192433	B	A	A	A	B	A	A	B	A	B	A	A	B	A	B	B	A	B	A	A	A	A	B	A	B	A	B	B	B	A	A	A	B	A	A	A	B	B	B
LangCGRIL_SNP1028	CxG_LG12	1.26592	0.0331492	0.525714	0.474286	0	TGCAGGTTTTTTGTATTCTATTTTCATGAAAATATATTCTAAGAAAAAAGTTGTCATATTGGTGATTAC	NLL-08	25290367	0.190864	B	A	A	A	B	A	A	B	A	B	A	A	B	A	B	B	A	B	A	A	A	-	B	A	B	A	B	B	B	A	A	A	B	A	A	A	B	B	B
LangCGRIL_PAV07183	CxG_LG12	2.50074	0.0552486	0.549708	0.450292	0	TGCAGCGCTCCACAGTTTCTTTGCAAGTTGATAATCAGTTGTATAGTTTCATTAGATTACTCATAAACT	NLL-08	25195002	0.0555353	B	A	A	A	B	A	A	B	A	B	A	A	B	A	B	B	A	B	A	A	A	-	B	A	B	A	B	-	B	A	A	A	B	A	A	A	B	B	B
LangCGRIL_PAV07189	CxG_LG12	2.50074	0.038674	0.522989	0.477011	0	TGCAGGTGGATCGCCTCGGCCTCAACTTCCTTCAGATTTTCCTTCAGCTGACATTCTTCCTCCCTGCTA	NLL-08	25226802	0.0555353	B	A	A	A	B	A	A	B	A	B	A	A	B	A	B	B	A	B	A	A	A	-	B	A	B	A	B	B	B	A	A	A	B	A	A	-	B	B	B
LangCGRIL_SNP1023	CxG_LG12	2.50074	0.0276243	0.528409	0.471591	0	TGCAGATGGTGGCGTTATGTGTTCAAAATAGAAAAGACAGAACCCACCAGCATGCATGCATGCATGCAT	NLL-08	25199540	0.0555353	B	A	A	A	B	A	A	B	A	B	A	A	B	A	B	B	A	B	A	A	A	-	B	A	B	A	B	B	B	A	A	A	B	A	A	A	B	B	B
LangCGRIL_SNP1024	CxG_LG12	2.50074	0.0220994	0.531073	0.468927	0	TGCAGATTTGCCTGAGAGGTTGCAGGTGGAAAGCCTTTTGCTTGGGCGCCGAATCGCCGCTGCGGTTGG	NLL-08	25202359	0.0555353	B	A	A	A	B	A	A	B	A	B	A	A	B	A	B	B	A	B	A	A	A	-	B	A	B	A	B	B	B	A	A	A	B	A	A	A	B	B	B
LangCGRIL_SNP1025	CxG_LG12	2.50074	0.0662983	0.52071	0.47929	0	TGCAGTGTGAATTTACTAGAAATATTTTTCACCTTTTTTACTGGACATCCATCTGAATTTGTTGAGGGG	NLL-08	25209603	0.0555353	B	A	A	A	B	A	A	B	A	B	A	A	B	A	B	B	A	B	A	A	A	A	B	A	B	A	B	B	B	A	-	A	B	A	A	A	B	B	B
LangCGRIL_SNP1026	CxG_LG12	2.50074	0.0165746	0.533708	0.466292	0	TGCAGAGAGAGCAGAGAAAGTAAGCATAACCTGAGATGATAGATTTTACAGTTGAGAAGTCAAATAGAG	NLL-08	25210428	0.0555353	B	A	A	A	B	A	A	B	A	B	A	A	B	A	B	B	A	B	A	A	A	-	B	A	B	A	B	B	B	A	A	A	B	A	A	A	B	B	B
LangCGRIL_PAV07182	CxG_LG12	4.16802	0.0939227	0.457317	0.542683	5	TGCAGCGCTCCTGATAAGGCTCAATCCAGGCCAAGGGTGACAAATGTGTATAAAAGGGGAAAAAGGGGA	NLL-08	25192124	0.0926686	B	A	A	B	B	A	A	B	A	B	A	A	B	A	B	B	-	B	-	-	-	-	B	B	B	A	B	B	B	A	A	-	B	A	A	A	B	B	B
LangCGRIL_SNP1022	CxG_LG12	6.09205	0.0165746	0.533708	0.466292	0	TGCAGTTTTCATTACAAGGGAGCATAGAGATTTGTTGTCTTTGTAAAGGCGCCAAAATTCAGCTTCCTA	NLL-08	25173287	0.0665135	B	A	A	A	B	A	A	B	A	B	A	A	B	A	B	B	A	B	A	A	A	-	B	A	B	A	B	B	B	A	A	A	B	A	A	A	B	B	B
LangCGRIL_PAV07174	CxG_LG12	6.67011	0.0220994	0.542373	0.457627	0	TGCAGTAAGTTCTTTCTCTTCCTTCTCAAGCTTATCAATCTCCTCCTTTCTTCCACTCTCTTCCGCATC	NLL-08	25105643	0.0403186	B	A	A	A	B	A	A	-	A	B	A	A	B	B	B	B	A	B	A	A	A	-	B	A	B	A	B	B	B	A	A	A	B	A	A	A	B	B	B
LangCGRIL_PAV07175	CxG_LG12	6.67011	0.0828729	0.506024	0.493976	0	TGCAGCTTTTTACTTATACAGAAGCAAACGAAGGAACAAAATAAAAAAATCCTAAAAAAATTGTCAACT	NLL-08	25114434	0.0403186	B	A	A	A	B	A	A	B	A	B	A	A	B	B	B	B	A	B	A	A	-	A	B	A	B	A	B	B	-	A	A	-	B	-	A	A	B	B	B
LangCGRIL_PAV07176	CxG_LG12	6.67011	0.0607735	0.564706	0.435294	0	TGCAGCTTTTTACTTATACAGAAGCAAACGAAGGAACAAAATAAAAAAAATCCTAAAAAAATCTTCCAC	NLL-08	25114434	0.0403186	B	A	A	A	B	A	A	B	A	B	A	A	B	B	B	B	A	B	A	A	A	-	B	A	B	A	-	B	B	A	A	A	B	A	A	A	-	B	-
LangCGRIL_PAV07162	CxG_LG12	6.97131	0.0607735	0.511765	0.488235	0	TGCAGCAGCTACAATTCCAACAACAGGTATAGCTATTTGCATGGCATCCATTTCTCTCTATTTCTCACT	NLL-08	25039524	0.0302725	B	A	A	A	B	A	A	B	A	B	A	A	B	B	B	B	A	B	A	A	A	-	B	-	B	A	B	B	B	A	A	A	B	A	A	-	B	B	B
LangCGRIL_PAV07165	CxG_LG12	6.97131	0.0662983	0.56213	0.43787	0	TGCAGCTGTCACTTTCTATGCTGTTAGTTTTTCTGAACTCAGTCAGGTATTTACAGATCGGAAGAGCGG	NLL-08	25039590	0.0302725	B	A	A	A	B	A	A	B	A	B	A	A	B	B	B	B	A	B	A	A	A	-	B	A	B	A	B	B	B	A	A	A	B	A	A	A	B	B	B
LangCGRIL_SNP1020	CxG_LG12	6.97131	0.0165746	0.533708	0.466292	0	TGCAGCATCTTTTGAATGCACCAAATCCAAAACCATTTGCTGAGATAGTCAGCATATGTCATGGAATTT	NLL-08	25057357	0.0302724	B	A	A	A	B	A	A	B	A	B	A	A	B	B	B	B	A	B	A	A	A	-	B	A	B	A	B	B	B	A	A	A	B	A	A	A	B	B	B
LangCGRIL_PAV07163	CxG_LG12	7.29599	0.0939227	0.591463	0.408537	0	TGCAGCAGCTACAATTCCAACAACAGGTATAGCTATTTGCATGGCATCCATTTTTTCTCTCTATTTCTC	NLL-08	25039524	0.0554198	B	A	A	A	B	A	A	B	A	B	A	A	B	B	B	B	A	B	A	A	A	-	-	A	B	A	B	B	B	A	A	A	B	A	A	A	-	B	B
LangCGRIL_PAV07164	CxG_LG12	7.99534	0.132597	0.630573	0.369427	0	TGCAGCTGTCACTTTCTATGCTGTTAGTTTTTCTGAACTCAGTCAGGTATCTAAACTAACATCAACTAT	NLL-08	25039590	0.0583962	B	A	A	A	B	A	A	-	A	B	A	A	B	B	B	B	A	B	A	A	A	A	-	A	B	A	B	B	B	A	A	A	B	A	A	A	B	B	B
LangCGRIL_PAV07909	CxG_LG13	0	0.0718232	0.458333	0.541667	0	TGCAGTATGCAAAGAATTGAAATCAGTGAGGGAGCTAAATGTGTATCTTTGCTCGTATTTACAGATCGG	NLL-09	21513909	0.170887	A	A	A	A	B	A	B	A	A	A	A	A	B	A	A	-	A	B	A	B	B	B	B	A	A	A	B	B	A	B	A	B	A	A	B	B	B	A	A
LangCGRIL_PAV07910	CxG_LG13	0	0.0497238	0.47093	0.52907	0	TGCAGACAAATAGCGAGTTTGATGCCAAACCAATGGTTATGGTTATGGTGTTGGGTCAGTACTCAAGTG	NLL-09	21513968	0.170887	A	A	A	A	B	A	B	A	-	A	A	A	B	A	-	-	A	B	A	B	B	B	B	A	A	A	B	B	A	-	A	B	A	A	B	B	B	A	A
LangCGRIL_SNP2493	CxG_LG13	0.840415	0.270718	0.484848	0.515152	2	TGCAGATTTAATCATCTCCACTGAGATCATCTGTCTCATTTTACAGATCGGAAGAGCGGTTCAGCAGGA	Unmapped	NA	0.258193	-	-	A	A	B	A	B	A	A	A	A	A	B	A	-	A	-	B	A	-	-	B	B	A	-	-	-	B	A	-	-	B	A	A	-	B	B	A	-
LangCGRIL_PAV07855	CxG_LG13	14.0615	0.0662983	0.431953	0.568047	0	TGCAGCTAGCCAAGCAGGAATATGCATCTTATACAGTATGTGTAAAATCCATGGAAAATGAATATTGCA	NLL-09	20699504	0.125853	B	A	A	B	B	A	B	A	A	B	A	A	B	A	B	A	A	B	A	A	-	B	B	A	A	A	B	B	-	B	A	B	A	A	B	B	B	B	A
LangCGRIL_PAV07856	CxG_LG13	14.0615	0.0441989	0.445087	0.554913	0	TGCAGTTGGCATGCACATTTCTACAGCATGATTGATCTTTATATTTATCGTGATTACATGGGACACTTT	NLL-09	20699570	0.125853	B	A	A	B	B	A	B	A	A	B	A	-	B	A	B	A	A	B	A	A	A	B	B	A	A	A	B	B	-	B	A	B	A	A	B	B	B	B	A
LangCGRIL_PAV07863	CxG_LG13	14.0615	0.0773481	0.479042	0.520958	0	TGCAGATGCTGGATATGCCTTTTCAATTGGATAAACAGACTAGCAATGTAGAATTGTTATAGTCAGAAT	NLL-09	20745468	0.125853	B	A	A	B	B	A	B	A	A	B	A	A	B	A	B	A	A	B	A	A	A	B	B	A	A	A	B	B	-	B	A	B	A	A	B	B	B	B	A
LangCGRIL_PAV07864	CxG_LG13	14.0615	0.0607735	0.447059	0.552941	0	TGCAGATGCTGGATATGCCTTTTCAATTGGATAAACAGACTAGCAATGTAGTTGATTATTGTTATAGTC	NLL-09	20745468	0.125853	B	A	A	B	B	A	B	A	A	B	A	A	B	A	B	A	A	B	A	A	A	B	B	-	A	A	B	B	-	B	A	B	A	A	B	B	B	B	A
LangCGRIL_SNP1140	CxG_LG13	14.0615	0.104972	0.487654	0.512346	0	TGCAGCAACAGGTTATGATAATGCTACTTCAGATGTTCTGGTAATTATTCATTCACATCATCTCTAGTA	NLL-09	20737194	0.125852	B	A	A	B	B	A	B	A	A	B	A	A	B	A	-	A	A	B	A	A	A	B	B	A	A	A	B	B	-	B	A	B	A	A	B	B	B	-	-
LangCGRIL_SNP1141	CxG_LG13	14.0615	0.187845	0.455782	0.544218	0	TGCAGCCATCAATCAGCACTGCCGCTTAAAAGAACCATTTTACAGATCGGAAGAGCGGTTCAGCAGGAA	NLL-09	20745534	0.125853	-	A	A	B	B	A	-	A	A	B	A	A	B	A	B	A	A	-	-	A	A	B	B	A	A	-	B	B	A	B	A	B	-	A	-	B	B	B	A
LangCGRIL_SNP1142	CxG_LG13	14.0615	0.038674	0.45977	0.54023	0	TGCAGTCAATGCATTCAAAGAAATCTGGAGCTCCGTCACCGCAAATGTCCTGCTTGTGGAACCGCATTT	NLL-09	20749022	0.125852	B	A	A	B	B	A	B	A	A	B	A	A	B	A	B	A	A	B	A	A	A	B	B	A	A	A	B	B	-	B	A	B	A	A	B	B	B	B	A
LangCGRIL_SNP1143	CxG_LG13	14.0615	0.0497238	0.465116	0.534884	0	TGCAGAACATATGACAGCACTTCACAATCACAACCTGCCAAAAACATATCAAACTCTTAGGTGTTTATG	NLL-09	20749088	0.125852	B	A	A	B	-	A	B	A	A	B	A	A	B	A	B	A	A	B	A	A	A	B	B	A	A	A	B	B	-	B	A	B	A	A	B	B	B	B	A
LangCGRIL_SNP1144	CxG_LG13	14.0615	0.171271	0.486667	0.513333	0	TGCAGCTCCAGTGGTTGATATTTTTAGAATAGCAGACATCAAACTTAAGTTCATATATTTATTTCCTCT	NLL-09	20775733	0.125853	B	A	A	B	B	A	B	A	A	B	A	A	B	A	B	-	A	-	A	A	A	B	B	A	A	A	-	-	A	B	A	-	A	A	B	B	B	B	A
LangCGRIL_SNP1145	CxG_LG13	14.0615	0.0331492	0.462857	0.537143	0	TGCAGCTCCAGTGCTTGATATTTTTAGAATAGCAGACATCAAACTTACAGATCGGAAGAGCGGTTCAGC	NLL-09	20775733	0.125852	B	A	A	B	B	A	B	A	A	B	A	A	B	A	B	A	A	B	A	A	A	B	B	A	A	A	B	B	-	B	A	B	A	A	B	B	B	B	A
LangCGRIL_SNP2428	CxG_LG13	14.0615	0.0276243	0.460227	0.539773	0	TGCAGCCATCTATCAGCACTGCCGCTTACAGATCGGAAGAGCGGTTCAGCAGGAATGCCGAGACCGATC	Unmapped	NA	0.125852	B	A	A	B	B	A	B	A	A	B	A	A	B	A	B	A	A	B	A	A	A	B	B	A	A	A	B	B	-	B	A	B	A	A	B	B	B	B	A
LangCGRIL_SNP1139	CxG_LG13	18.0067	0.0828729	0.493976	0.506024	2	TGCAGCAGTTCCTACTGATCCAACAATGGCAAATACCAATAAGCCTGTTGTCAATTCCTTCGACAACGA	NLL-09	20546105	0.199078	B	A	A	B	B	A	A	A	A	B	A	-	A	A	B	A	A	B	-	A	A	B	B	A	A	A	A	B	B	B	A	B	A	A	-	B	B	B	A
LangCGRIL_PAV07803_A0	CxG_LG13	27.4939	0.0828729	0.524096	0.475904	0	TGCAGCAGGAGCTTTCCCTCTGTTCCAAAATAGACAACTCACAAAACCCATTACATTTACAGATCGGAA	NLL-09	19623611	0.0134087	B	A	A	B	B	B	A	A	A	B	A	B	A	B	B	A	A	A	B	A	A	B	B	A	A	B	A	A	B	B	A	B	A	-	B	B	A	B	A
LangCGRIL_PAV07794_A1	CxG_LG13	27.8084	0.0607735	0.494118	0.505882	0	TGCAGTTTTAGGAATCCAAACATTATTTGGTCGCAGCTAATCTTTTTCCAGAATCAATTACTCACAAAA	NLL-09	19545701	0.0422755	A	A	A	B	B	-	A	A	A	B	A	B	A	B	B	A	A	A	B	A	A	B	B	A	A	B	A	A	B	B	A	B	A	-	B	B	A	B	-
LangCGRIL_PAV07796_A0	CxG_LG13	27.8084	0.0441989	0.50289	0.49711	0	TGCAGAAATGGATACACTGCTATTGCAAGAACATTTGTTCGGGACTTCGGGCAGCAACAGCGGATCTCA	NLL-09	19551756	0.0422756	A	A	A	B	B	-	A	A	A	B	A	B	A	B	B	A	A	A	B	A	A	B	B	A	A	B	A	A	B	B	A	B	A	-	B	B	A	B	A
LangCGRIL_PAV07797_A1	CxG_LG13	27.8084	0.0441989	0.50289	0.49711	0	TGCAGAAATGGATACACTGCTATTGCAAGAACATTTGTTCGGGCAGCAACAGCGGATCTCAAGGGAGCA	NLL-09	19551756	0.0422756	A	A	A	B	B	-	A	A	A	B	-	B	A	B	B	A	A	A	B	-	A	B	B	A	A	B	A	A	B	B	A	B	A	-	B	B	A	B	A
LangCGRIL_PAV07798_A1	CxG_LG13	27.8084	0.0662983	0.508876	0.491124	0	TGCAGCAGAGGAGAATCCGAAGAACACGCGATCACAGAGTCTCCTTTCGCTTGGGAACAGAATCCTAAG	NLL-09	19554218	0.0422757	A	A	A	B	B	A	A	A	A	B	A	B	A	B	B	A	A	A	B	-	A	B	B	A	A	B	A	A	B	B	A	B	A	-	B	B	A	B	A
LangCGRIL_PAV07800_A1	CxG_LG13	27.8084	0.0607735	0.494118	0.505882	0	TGCAGCACATGGAAATGGCAACCATTCTGTCAATAGGTCAATACCAAACAACAACACTTCAAACCTCAC	NLL-09	19574459	0.0422757	-	A	A	B	B	A	A	A	A	B	A	B	A	B	B	A	A	-	B	A	A	B	B	A	A	B	A	-	B	B	A	B	A	A	B	B	A	B	-
LangCGRIL_SNP1133_A0	CxG_LG13	27.8084	0.270718	0.515152	0.484848	0	TGCAGCAATTAAATCTTCATGGGGTAGTATATTTAGGGGCTCCCCCAAATTTATATAGCCAAGTACCAC	NLL-09	19471715	0.0422757	-	A	A	B	B	-	A	A	A	B	-	B	A	B	-	A	-	-	-	A	A	B	B	A	A	-	-	-	B	B	A	-	A	-	-	B	-	B	A
LangCGRIL_SNP1134_A1	CxG_LG13	27.8084	0.0331492	0.502857	0.497143	0	TGCAGGTTCAGGGGAAGCTCCCGCTGCCAGCCACGACCGATGTGGCGTCGAGGGTTTTGGATGGGGCGG	NLL-09	19547684	0.0422757	A	A	A	B	B	-	A	A	A	B	A	B	A	B	B	A	A	A	B	A	A	B	B	A	A	B	A	A	B	B	A	B	A	-	B	B	A	B	A
LangCGRIL_SNP1136_A0	CxG_LG13	27.8084	0.0441989	0.508671	0.491329	0	TGCAGCACATGGAAATGGCAACCATTCTGTCAATAGGTCAATACCAAACAACAACACTTCAAACCTCAC	NLL-09	19574459	0.0422757	A	A	A	B	B	-	A	A	A	B	A	B	A	B	B	A	A	A	B	A	A	B	B	A	A	B	A	A	B	B	A	B	A	-	B	B	A	B	A
LangCGRIL_SNP2213_A1	CxG_LG13	27.8084	0.0497238	0.511628	0.488372	0	TGCAGTCAAATATTTTGGAAACTCTATATACCTAGCTCACCAGCTCCCTAATAAGCTAAAATATATAGC	Scaffold_1266	357	0.0422757	A	A	A	B	B	-	A	A	A	B	A	B	A	B	B	A	A	A	B	A	A	B	B	A	A	B	A	A	B	B	A	B	A	-	B	B	A	B	A
LangCGRIL_PAV07789_A0	CxG_LG13	28.4413	0.0662983	0.52071	0.47929	0	TGCAGCATAACCCTTCCTCCTCTCATATTCTGTTACAGATCGGAAGAGCGGTTCAGCAGGAATGCCGAG	NLL-09	19465801	0.148219	A	A	A	B	B	-	A	A	A	B	A	B	A	B	B	A	A	A	B	A	A	B	B	A	A	B	A	A	B	B	A	B	A	B	B	B	A	B	A
LangCGRIL_SNP1135_A1	CxG_LG13	28.4413	0.441989	0.534653	0.465347	0	TGCAGCTTCTTAACCCAACCTCCATAATTAATTAACCAAAAGAAACGACGCGTCATGCTAATTAGTTCG	NLL-09	19551822	0.148219	A	A	A	B	-	B	A	A	A	-	A	B	A	B	-	A	-	A	-	A	A	-	-	A	-	B	-	-	B	-	A	-	-	B	-	-	-	-	A
LangCGRIL_SNP1129	CxG_LG13	29.6995	0.0441989	0.508671	0.491329	0	TGCAGCTACTTGATTGGGCTTGATAGATCCCATAACTACTAGTGACTTTCACCAATTTGATTATCAATA	NLL-09	19347632	0.10989	A	A	A	B	B	-	A	A	A	B	A	B	A	B	B	A	A	A	B	A	A	B	B	A	A	B	A	A	B	B	A	B	A	-	B	B	A	B	A
LangCGRIL_SNP1130	CxG_LG13	29.6995	0.038674	0.505747	0.494253	0	TGCAGTGAAAATGCATATACTCAAAAAAAAAAACTTTTGCTTTTTCACTCTTCACATATAAGGCTTCTT	NLL-09	19347698	0.10989	A	A	A	B	B	-	A	A	A	B	A	B	A	B	B	A	A	A	B	A	A	B	B	A	A	B	A	A	B	B	A	B	A	-	B	B	A	B	A
LangCGRIL_SNP1131	CxG_LG13	29.6995	0.0718232	0.511905	0.488095	0	TGCAGTGAAAATGCATATACTCAAAAAAAAAACTTTTGGTTTTTCACTCTTCACATATAAGGCTTCTTT	NLL-09	19347698	0.10989	A	A	A	B	B	-	A	A	A	B	A	B	A	B	B	A	A	A	B	A	A	B	B	A	A	B	A	A	B	B	A	B	A	-	B	B	A	B	A
LangCGRIL_SNP1132	CxG_LG13	29.6995	0.0662983	0.497041	0.502959	0	TGCAGTGATCATAAAAAAGACTTACATGTCAGATTTTATTGTCCTATCATGACTCATCTCTTTAGCTCG	NLL-09	19360186	0.10989	-	A	A	B	B	-	A	A	-	B	-	B	A	B	B	A	A	A	B	A	A	B	B	A	A	B	A	A	B	B	A	B	A	-	B	B	A	B	A
LangCGRIL_PAV07777	CxG_LG13	29.9971	0.0441989	0.520231	0.479769	0	TGCAGTTTTTTGACGGATGCTATGATTTTTTTGTGTGCAGTGCAGAGTCCCTTTTCTCTATGGGATTAT	NLL-09	19299472	0.165746	A	A	A	B	B	-	A	A	A	B	A	B	A	B	B	A	A	A	B	A	A	B	B	A	A	B	A	A	B	B	A	B	A	-	B	B	A	B	A
LangCGRIL_PAV07778	CxG_LG13	29.9971	0.0331492	0.525714	0.474286	0	TGCAGTTTTTTTACGGACGCTATGATTTTTTTGTGTGCAGTGCAGAGTCCCTTTTCTCTATGGGATTAT	NLL-09	19299472	0.165746	A	A	A	B	B	-	A	A	A	B	A	B	A	B	B	A	A	A	B	A	A	B	B	A	A	B	A	A	B	B	A	B	A	A	B	B	A	B	A
LangCGRIL_SNP1128	CxG_LG13	29.9971	0.0497238	0.523256	0.476744	0	TGCAGTTTTTTGACGGATGCTATGATTTTTTTGTGTGCAGTGCAGAGTCCCTTTTCTCTATGGGATTAT	NLL-09	19299472	0.165746	A	A	A	B	B	-	A	A	A	B	A	B	A	B	B	A	A	A	B	A	A	B	B	A	A	B	A	A	B	B	A	B	A	-	B	B	A	B	A
LangCGRIL_PAV07774	CxG_LG13	30.3001	0.0552486	0.508772	0.491228	0	TGCAGGATTATAAATGATAACTGTTTCATTAGTGGCATAGAAAACCTTTCCCAGAAACAAGTATTACAG	NLL-09	19267954	0.0843511	A	A	A	B	B	A	A	A	A	B	A	B	A	B	B	A	A	A	B	A	A	B	B	A	A	B	A	A	B	B	A	B	A	-	B	B	A	B	A
LangCGRIL_SNP2423	CxG_LG13	30.3001	0.0441989	0.508671	0.491329	0	TGCAGCGCAACGCATTCGGCAACCATAGTTACAGATCGGAAGAGCGGTTCAGCAGGAATGCCGAGACCG	Unmapped	NA	0.084351	A	A	A	B	B	-	A	A	A	B	A	B	A	B	B	A	A	A	B	A	A	B	B	A	A	B	A	A	B	B	A	B	A	-	B	B	A	B	A
LangCGRIL_SNP1126	CxG_LG13	31.8438	0.0497238	0.523256	0.476744	0	TGCAGATTCAATGTTGAGTTCTAAAACTGAACCGTTTCTTCGTATTACGGGAAGGCAATCTCAATCAAA	NLL-09	19161541	0.245003	A	A	A	B	B	-	A	A	A	B	A	B	A	B	B	A	A	A	B	A	A	B	B	A	A	B	A	A	B	A	A	B	A	-	B	B	A	B	A
LangCGRIL_SNP1127	CxG_LG13	31.8438	0.0552486	0.526316	0.473684	0	TGCAGATGCAGCATTGCTGCATGCTGGCTGCACCGCATTGACCAATCCAATCGATGATCCCTGGAAACA	NLL-09	19161607	0.245003	A	A	A	B	B	-	A	A	A	B	A	B	A	B	B	A	A	A	B	A	A	B	B	A	A	B	A	A	B	A	A	B	A	-	B	B	A	B	A
LangCGRIL_SNP1125	CxG_LG13	32.4321	0.038674	0.505747	0.494253	0	TGCAGCGGTGCTCTGGTAGAGAGTTTCCTCAAAGAGAATGACGCCACTGAGATACTGAAGAACATCAGG	NLL-09	19114317	0.397777	A	A	A	B	B	-	A	A	A	B	A	B	A	B	B	A	A	A	B	A	A	B	B	A	A	B	A	A	B	A	A	B	A	-	B	B	A	B	A
LangCGRIL_PAV07745	CxG_LG13	33.325	0.0497238	0.511628	0.488372	0	TGCAGAGAGATACAGAAACGGGTCGGGCTGTGTATCTGTGCACCACTTTCATTCACAATTTCACATCCT	NLL-09	18817346	0.456558	-	A	A	B	B	-	A	A	A	B	A	B	A	B	B	A	A	A	B	A	A	B	B	A	A	B	A	A	B	A	B	B	A	-	B	B	A	B	A
LangCGRIL_PAV07748	CxG_LG13	33.325	0.0441989	0.49711	0.50289	0	TGCAGGGTACTTTGAGAGACCTGTCTAAGAGAAACCAGGAACTCTCTCTTGTACCAGCTCAGCAGGTAT	NLL-09	18842315	0.456558	-	A	A	B	B	-	A	A	A	B	A	B	A	B	B	A	A	A	B	A	A	B	B	A	A	B	A	A	B	-	B	B	A	-	B	B	A	B	A
LangCGRIL_PAV17094	CxG_LG13	33.325	0.038674	0.511494	0.488506	0	TGCAGAGAGATACAGAAACGGGTCGGGTTGTGTATCCGTCTACGGCACGTGGAATGGATCAAAATTACA	Unmapped	NA	0.456558	-	A	A	B	B	-	A	A	A	B	A	B	A	B	B	A	A	A	B	A	A	B	B	A	A	B	A	A	B	A	B	B	A	-	B	B	A	B	A
LangCGRIL_SNP1118	CxG_LG13	33.325	0.0441989	0.50289	0.49711	0	TGCAGCGTGCACCACCGTCAACCTCCATTCTCATCTCTGTCATTTACAGATCGGAAGAGCGGTTCAGCA	NLL-09	18817302	0.456558	-	A	A	B	B	-	A	A	A	B	A	B	A	B	B	A	A	A	B	A	A	B	B	A	A	B	A	A	B	-	B	B	A	-	B	B	A	B	A
LangCGRIL_SNP1119	CxG_LG13	33.325	0.038674	0.505747	0.494253	0	TGCAGGACCAAAAAAGTTAGAAAATACCACTCGGCACTATGCATTACAGATCGGAAGAGCGGTTCAGCA	NLL-09	18839968	0.456558	-	A	A	B	B	-	A	A	A	B	A	B	A	B	B	A	A	A	B	A	A	B	B	A	A	B	A	A	B	A	B	B	A	-	B	B	A	B	A
LangCGRIL_SNP1122_A0	CxG_LG13	33.325	0.20442	0.555556	0.444444	0	TGCAGACACATGCAACTATGCAATTAAATGGCAAATCAAATCATCACCTGCTCAAGATGGGCAATGCTC	NLL-09	18888637	0.456558	A	A	A	B	-	A	A	A	A	-	A	B	A	B	-	A	-	-	-	A	A	B	B	A	-	-	-	-	B	-	B	-	-	B	-	B	A	-	A
LangCGRIL_SNP1104	CxG_LG13	41.213	0.0331492	0.52	0.48	0	TGCAGCTGCTGCCAACTCTTTTGCAAATGAAGCATCCTCTGCAAGCTTCTGGCTTTGAATTTCAAGCTC	NLL-09	17946153	0.468149	-	A	A	B	B	A	A	A	B	B	A	B	B	A	B	B	A	A	B	B	B	A	B	A	A	B	A	A	A	A	B	B	A	-	A	B	B	B	A
LangCGRIL_PAV07710	CxG_LG13	41.5124	0.0607735	0.511765	0.488235	0	TGCAGCATATAAGATTGAGAAGTAAAAACACTTTGTGGAATTATTTGGATCAATACTTGTGAGTTGTGA	NLL-09	17895293	0.503265	-	A	A	B	B	A	A	A	B	B	A	B	-	A	B	B	A	A	B	B	B	A	B	A	A	B	A	A	A	-	B	B	A	-	A	B	B	B	A
LangCGRIL_SNP1105	CxG_LG13	41.5124	0.0718232	0.511905	0.488095	0	TGCAGCTACAACTAATATCTTAGCTCACACATATTAGTAGAATAATATTACCACACATAAATATGTGAC	NLL-09	17957597	0.503265	-	A	A	B	B	A	A	A	B	B	A	B	B	A	B	B	A	A	B	B	B	A	B	A	A	B	A	A	A	A	B	B	A	-	A	B	B	B	A
LangCGRIL_SNP2291	CxG_LG13	57.4812	0.0552486	0.538012	0.461988	0	TGCAGGAATTGTTCTAAACCAACGCAAATATGCTTTGGAGCTCCTATCTGACTCTGGTATGCTTGGATG	Scaffold_419	258707	0.150332	B	A	A	B	A	A	-	A	B	A	A	B	B	B	B	B	-	A	B	A	B	B	A	-	A	B	A	B	A	B	B	B	A	A	B	B	-	B	A
LangCGRIL_SNP2292	CxG_LG13	57.4812	0.0331492	0.542857	0.457143	0	TGCAGAGACAAGATATTCTGCTAGAAATAAAAACTGGGAGGATAATGAGAATAATTTGTCTCCCGAACA	Scaffold_419	269310	0.150332	B	A	A	B	A	A	B	A	B	A	A	B	B	B	B	B	-	A	B	A	B	B	A	A	A	B	A	B	A	B	B	B	A	A	B	B	A	B	A
LangCGRIL_SNP2293	CxG_LG13	57.4812	0.0331492	0.542857	0.457143	0	TGCAGTAATAATAAGATTATAACTCATAAAGTGGCGTACACGTCAATCTTTTCCCCTTTCTAATGATGG	Scaffold_419	274436	0.150332	B	A	A	B	A	A	B	A	B	A	A	B	B	B	B	B	-	A	B	A	B	B	A	A	A	B	A	B	A	B	B	B	A	A	B	B	A	B	A
LangCGRIL_SNP2288	CxG_LG13	57.8749	0.259669	0.529851	0.470149	0	TGCAGAAGGTAATTGAAAAGCCTAATAAGCAAAGTCAAATAGAAATTAAGAAACAAAGTTCTACACTCC	Scaffold_419	234708	0.126901	B	-	A	B	A	A	B	-	B	A	A	B	B	-	B	B	B	A	B	-	B	B	A	A	-	-	-	-	-	B	B	-	A	A	-	-	A	B	A
LangCGRIL_SNP2289	CxG_LG13	57.8749	0.0552486	0.54386	0.45614	0	TGCAGCTATTGTAGCATCTAATGGAAGAGTTTCAGGTTCTGGAGCTCTGGCTTTTGCTCGGTATTTACT	Scaffold_419	243256	0.126901	B	A	A	B	A	A	B	A	B	A	A	B	B	B	B	B	-	A	B	A	B	B	A	A	A	B	A	-	A	B	B	B	A	A	B	B	A	B	A
LangCGRIL_PAV07553	CxG_LG13	60.013	0.104972	0.580247	0.419753	6	TGCAGTTGAGAAGATGAGAATTGACCCAGGTCCAAGAATTTACCTTCAGAATAGTAAATGGGATCTTTC	NLL-09	13699925	0.0717097	B	A	A	B	A	A	B	A	B	A	A	-	B	B	B	B	B	A	B	A	B	B	A	A	A	B	A	-	A	B	B	B	A	A	B	B	A	B	A
LangCGRIL_PAV07521	CxG_LG13	62.0275	0.0773481	0.562874	0.437126	0	TGCAGAGGAAGTGGTTTTATGAGTATGAGGTTGGTGATGATAAAATTGGCATTGGTGTTATTTACAGAT	NLL-09	12363789	0.0498063	B	A	A	B	A	A	B	A	B	A	A	B	B	B	B	B	B	A	B	A	B	B	A	A	A	B	A	-	A	B	B	B	A	A	B	B	A	B	A
LangCGRIL_PAV16225	CxG_LG13	62.0275	0.0497238	0.55814	0.44186	0	TGCAGAAAATATATAAATTCAATTTTGGTTTTCGATGTGTAGTACCAGACCCTACTTTCTGTGCTTATG	Scaffold_419	182307	0.0498063	B	A	A	B	A	A	B	A	B	A	A	B	B	B	B	B	B	A	B	A	B	B	A	A	A	B	A	-	A	B	B	B	A	A	B	B	A	B	A
LangCGRIL_PAV17210	CxG_LG13	62.0275	0.0276243	0.551136	0.448864	1	TGCAGTGCACTCTTCATAAGAACATTACAGATCGGAAGAGCGGTTCAGCAGGAATGCCGAGACCGATCT	Unmapped	NA	0.0498063	B	A	A	B	A	A	B	A	B	A	A	B	B	B	B	B	-	A	B	A	B	B	A	A	A	B	A	B	A	B	B	B	A	A	B	B	A	B	A
LangCGRIL_PAV07519	CxG_LG13	62.3439	0.0828729	0.53012	0.46988	0	TGCAGTTGCATAAGAAGTTGGTCGTAATGTATATAATCTAGTATTTTATTCCTGATCTGTCTCGTATGA	NLL-09	12328464	0.12308	B	A	A	B	A	A	B	A	B	A	A	B	B	B	B	B	-	A	B	A	B	B	A	A	A	B	A	-	A	B	B	B	A	A	B	B	A	B	A
LangCGRIL_PAV16226	CxG_LG13	62.3439	0.0773481	0.532934	0.467066	0	TGCAGCAAGAAGCAGAAGAAAATGCCAAGATGTGCTAGAGCAGATATCAGATAACTATGGAGCTAGAAA	Scaffold_419	191376	0.12308	B	A	A	B	A	A	B	A	B	A	A	B	B	B	B	B	-	A	B	A	B	B	A	A	A	B	A	-	A	B	B	B	A	A	B	B	A	B	-
LangCGRIL_PAV16227	CxG_LG13	62.3439	0.0552486	0.555556	0.444444	0	TGCAGCAAGAAGCAGAAAAAAATGTCAAGATGTGCTAGAGCAGATATCAGATAACTATGGAGCTAGAAA	Scaffold_419	191376	0.12308	B	A	A	B	A	A	B	A	B	A	A	B	B	B	B	B	-	A	B	A	B	B	A	A	A	B	A	-	A	B	B	B	A	A	B	B	A	B	A
LangCGRIL_SNP1056	CxG_LG13	62.3439	0.0662983	0.556213	0.443787	0	TGCAGTTGTTGTTGACGGGATCCTTTACGTCTTGGATCAGAGTTCAGGAAGTCGGTTACAGATCGGAAG	NLL-09	12327260	0.12308	B	A	A	B	A	A	B	A	B	A	A	B	B	B	B	B	-	A	B	A	B	B	A	A	A	B	A	-	A	B	B	B	A	A	B	B	A	B	A
LangCGRIL_SNP2287	CxG_LG13	62.3439	0.0497238	0.552326	0.447674	0	TGCAGCAAGAAGCAGAAGAAAATGCCAAGATGTGCTAGAGCAGATATCAGATAACTATGGAGCTAGAAA	Scaffold_419	191376	0.12308	B	A	A	B	A	A	B	A	B	A	A	B	B	B	B	B	-	A	B	A	B	B	A	A	A	B	A	-	A	B	B	B	A	A	B	B	A	B	A
LangCGRIL_PAV07520	CxG_LG13	62.985	0.0607735	0.523529	0.476471	1	TGCAGGAGATGTTATCATTATCAGAAAGTACAATTTACAAGCTAAGGTTCTGCTCAGTAAGAAGTAGGA	NLL-09	12328536	0.0821574	B	A	A	B	A	A	B	A	B	A	A	B	B	B	B	B	A	-	B	A	B	B	A	A	A	B	A	B	A	B	B	B	A	B	B	B	A	B	A
LangCGRIL_PAV07484	CxG_LG13	63.9345	0.0497238	0.52907	0.47093	0	TGCAGTGGTGCAGTGGCTGTAGGAGGAGGGGTTGCCATGGGTGAGGAAATTGTAAGCGCATGTGCCAAT	NLL-09	11172923	0.0553043	B	A	A	B	A	A	B	A	B	A	A	B	B	B	-	B	A	B	B	A	B	B	A	A	A	B	-	B	A	B	B	B	A	A	B	B	A	B	A
LangCGRIL_PAV07485	CxG_LG13	63.9345	0.0773481	0.54491	0.45509	0	TGCAGTGGTGCAGTGGCTGTAGGGGAGGGGTTGCCATGGGTGAGGAAATTGTAAGCGCATGTGCCAATA	NLL-09	11172923	0.0553042	B	A	A	B	A	A	B	A	B	A	A	B	B	B	-	B	-	-	B	A	B	B	A	A	A	-	A	-	A	B	B	B	A	A	-	B	A	B	A
LangCGRIL_SNP1049	CxG_LG13	63.9345	0.038674	0.528736	0.471264	0	TGCAGTAGTAGTTCTGTCTGGGCATTAGAATTTAGAAACAAGTGCGGTCTCATGAATCGAATCTTCAAT	NLL-09	11218298	0.0553042	B	A	A	B	A	A	B	A	B	A	A	B	B	B	-	B	-	B	B	A	B	B	A	A	A	B	A	B	A	B	B	B	A	A	B	B	A	B	A
LangCGRIL_SNP1051	CxG_LG13	64.2321	0.038674	0.522989	0.477011	0	TGCAGAAAAACGTAGTTGTAATTCTAAATCATTTGGAAGATATTGAAATCGGATTATATCTCCTCCTAA	NLL-09	11531024	0.0174184	B	A	A	B	A	A	B	A	B	A	A	B	B	B	-	B	-	B	B	A	B	B	A	A	A	B	A	B	A	B	B	B	A	A	B	B	A	B	A
LangCGRIL_SNP1053	CxG_LG13	64.8135	0.038674	0.511494	0.488506	0	TGCAGTGTCAGGTGGTTTGTGCACACATAAGAAGACCACATTAGACAGTGATGATTATTCGCCATAGTT	NLL-09	11972435	0.00766335	B	A	A	B	A	A	B	A	B	A	A	B	B	B	-	B	-	B	B	A	B	B	A	A	A	B	A	B	A	B	B	B	A	A	B	B	A	B	A
LangCGRIL_PAV07511	CxG_LG13	65.1147	0.0662983	0.502959	0.497041	0	TGCAGCACCGTTATCCGGCCGCACACGGCCGGATATCCGCTTTGCCGCAGAGTTAGCAGCCATGAAGAG	NLL-09	12144233	0.0065539	B	A	A	B	A	A	B	A	B	A	A	B	B	B	A	B	-	B	B	A	B	B	A	A	A	B	A	B	-	B	B	B	-	-	B	B	A	B	A
LangCGRIL_PAV07512	CxG_LG13	65.1147	0.0441989	0.514451	0.485549	0	TGCAGAAGTGAAGTCTCATGAGATGGGGGTTGAAAATGATGCTCCAAGATTGAGTTTTGAAGGAGTTGA	NLL-09	12144300	0.0065539	B	A	A	B	A	A	B	A	B	A	A	B	B	B	-	B	-	B	B	A	B	B	A	A	A	B	A	B	A	B	B	B	A	A	B	B	A	B	A
LangCGRIL_SNP1055	CxG_LG13	65.1147	0.038674	0.517241	0.482759	0	TGCAGAAAATGAAGTCATGAATGTGGTACCAGCTAAGGGTATAAATATTAGCTTTGATGCTAGAATTGA	NLL-09	12073486	0.00655389	B	A	A	B	A	A	B	A	B	A	A	B	B	B	-	B	-	B	B	A	B	B	A	A	A	B	A	B	A	B	B	B	A	A	B	B	A	B	A
LangCGRIL_PAV16648	CxG_LG13	65.824	0.149171	0.61039	0.38961	0	TGCAGAAGACACAAGAGTCTGAGAATGATAGATTGAAATCCAAAATCAGTTGAGATTTGAGGATTGAAC	Scaffold_65_52	996	0.00406397	B	A	A	B	A	A	B	A	B	A	A	B	B	B	-	-	A	-	-	A	B	B	A	A	A	B	A	B	A	B	A	B	A	A	B	-	A	B	A
LangCGRIL_PAV16649	CxG_LG13	66.1811	0.0828729	0.487952	0.512048	1	TGCAGTGATAATTTCATCCCTTTCTCCTTTCATATATCTATTTACAGATCGGAAGAGCGGTTCAGCAGG	Scaffold_65_52	1062	0.00125026	B	A	A	B	A	A	B	A	B	A	A	B	B	B	B	B	A	-	B	A	B	B	A	A	A	B	A	B	A	B	A	B	A	A	B	B	A	B	A
LangCGRIL_PAV02180	CxG_LG13	67.4236	0.0110497	0.497207	0.502793	0	TGCAGTATTCAATTTCTCTTGCCATCTGCCAAAAAAAACCCAAGACAAACATACATATACCCCAAAGTC	NLL-03	16385195	0.0470984	B	A	A	B	A	A	B	A	B	A	A	B	B	B	B	B	B	B	B	A	B	B	A	A	A	B	A	B	A	B	-	B	A	A	B	B	A	B	A
LangCGRIL_PAV02181	CxG_LG13	67.4236	0.0773481	0.461078	0.538922	0	TGCAGTATTCAATTTCTCTTGCCATCTGCCAAAACAAACCCAAGACAAACAAACATATACCCCAAAGTC	NLL-03	16385195	0.0470984	B	A	A	B	A	A	B	A	B	A	A	B	B	B	B	B	B	B	B	A	B	B	A	A	A	B	A	B	A	B	B	B	A	A	B	B	A	B	A
LangCGRIL_SNP1042_A1	CxG_LG13	67.4236	0.116022	0.50625	0.49375	0	TGCAGTCACACCCCGAAATCGTAACCGTAGTTGCAGAGTGCAATTTAAAACAGCCGGAAATCAATTACA	NLL-09	9075508	0.0470984	B	A	A	B	A	-	B	A	B	A	A	B	B	B	-	B	B	B	-	A	B	-	A	-	A	-	-	-	A	B	A	B	-	A	-	B	A	B	A
LangCGRIL_SNP1043_A1	CxG_LG13	67.4236	0.353591	0.307692	0.692308	0	TGCAGTCACACCCCGAAATCGTAACCGTAGTTGCAGAGTGCAATTTAAAACAGCCGGAAATCAATTACA	NLL-09	9075508	0.0470984	B	-	-	B	-	-	B	A	B	A	-	B	B	B	-	B	B	B	-	-	B	-	A	-	-	-	-	-	-	B	A	B	-	-	-	B	A	B	-
LangCGRIL_SNP1044	CxG_LG13	67.4236	0.0441989	0.508671	0.491329	0	TGCAGTCACACCCCGAAATCGTAACCGTAGTTGCAGCGTGCAATTTACAGATCGGAAGAGCGGTTCAGC	NLL-09	9075508	0.0470984	B	A	A	B	A	A	B	A	B	A	A	B	B	B	B	B	-	B	B	A	B	B	A	A	A	B	A	B	A	B	-	B	A	A	B	B	A	B	A
LangCGRIL_SNP2340	CxG_LG13	67.4236	0.038674	0.505747	0.494253	0	TGCAGAATGTTTATTCAGTGGCATTATTGGGACATAGCTGCTAGTTACTATCTGTATGTACTTATGTAG	Scaffold_65_27	40190	0.0470984	B	A	A	B	A	A	B	A	B	A	A	B	B	B	-	B	-	B	B	A	B	B	A	A	A	B	A	B	A	B	B	B	A	A	B	B	A	B	A
LangCGRIL_PAV07323	CxG_LG13	68.3274	0.0552486	0.497076	0.502924	0	TGCAGCATATAAGATCACATTTGGGCTGCATAAAAAATATTTTTTACAGATCGGAAGAGCGGTTCAGCA	NLL-09	4278989	0.0367265	B	A	A	B	B	A	B	A	B	A	A	B	B	B	B	B	B	B	B	A	B	B	A	A	A	B	A	B	A	B	A	B	A	A	B	B	A	B	A
LangCGRIL_PAV07460	CxG_LG13	68.3274	0.0773481	0.51497	0.48503	0	TGCAGAGAATAAAATAGATTTGCATTTATGAATTATGAATACATAAAACACCCCCATATGCAAGGTATT	NLL-09	9888264	0.0367265	B	A	A	B	B	A	B	A	B	A	A	B	B	B	B	B	B	B	B	A	B	B	A	A	A	B	A	B	A	B	A	B	A	A	B	B	A	B	A
LangCGRIL_SNP1047	CxG_LG13	68.3274	0.0276243	0.488636	0.511364	0	TGCAGACCACATCATGTGAGTAGTATTGTGATTGCGGTGACCGTCGCAATCGCATCACAATGATGCAAC	NLL-09	9892045	0.0367264	B	A	A	B	B	A	B	A	B	A	A	B	B	B	B	B	-	B	B	A	B	B	A	A	A	B	A	B	A	B	A	B	A	A	B	B	A	B	A
LangCGRIL_PAV16159	CxG_LG13	69.9619	0.0773481	0.502994	0.497006	3	TGCAGTTTCCTGAACTATTGCATTGTCACATGGATTAGCCTCATTTTCCTCAACTGAGTCAGGGATGTC	Scaffold_39_174	18396	0.00625567	B	A	A	B	A	A	B	A	B	B	A	B	B	B	B	B	A	B	B	A	B	B	A	A	A	-	A	B	-	B	A	B	A	A	B	B	A	B	A
LangCGRIL_PAV07459	CxG_LG13	70.9361	0.0607735	0.488235	0.511765	0	TGCAGAGAATAAAATAGATTTGCATTTATGAATTATGAATACATAAAACACCCCATATGCAAGGTATTA	NLL-09	9888264	0.0470173	B	A	A	B	B	A	B	A	B	A	A	B	B	B	B	B	-	-	-	A	B	B	A	A	A	B	A	B	A	-	A	B	A	A	B	B	A	B	A
LangCGRIL_SNP1039	CxG_LG13	71.2984	0.18232	0.601351	0.398649	0	TGCAGATGGGTGATGAATACAATATGACAACAGATGAACTGGTGAAAAGTCTGAGATTATTGATCATGA	NLL-09	8787729	0.0161149	B	A	A	-	B	A	-	A	B	A	A	B	B	B	B	B	A	B	-	A	B	B	A	A	A	B	A	B	A	B	A	B	A	A	B	B	A	B	A
LangCGRIL_PAV07425	CxG_LG13	72.37	0.0497238	0.517442	0.482558	0	TGCAGGAGTTTTCAGTATTGTACTCTTTACAGATCGGAAGAGCGGTTCAGCAGGAATGCCGAGACCGAT	NLL-09	8625622	0.0168642	B	A	A	B	B	A	B	A	B	A	A	B	B	B	B	B	B	B	B	A	B	B	A	A	A	B	A	B	A	B	A	B	A	A	B	B	A	B	A
LangCGRIL_PAV07422	CxG_LG13	73.669	0.0828729	0.457831	0.542169	0	TGCAGGGCTAATGCGTTGGACATTGTTTGTTCTCAAGGGAGGGCCTTTAGGAGTAGGCAATAACCCTCG	NLL-09	8451885	0.0379454	B	A	A	B	B	A	B	A	B	A	A	B	B	B	B	B	-	B	B	A	B	B	A	-	A	B	A	B	A	B	-	B	A	A	B	B	A	B	-
LangCGRIL_PAV07423	CxG_LG13	73.669	0.0552486	0.491228	0.508772	0	TGCAGAAATGCAACTTAGAAGAGAGAAGGGTTTGTGCTATTTTTGTGATGAGAAGTTTACTTTTACAGA	NLL-09	8451951	0.0379454	B	A	A	B	B	A	B	A	B	A	A	B	B	B	B	B	A	B	B	A	B	B	A	A	A	B	A	B	A	B	A	B	A	A	B	B	A	B	A
LangCGRIL_SNP2315	CxG_LG13	73.669	0.038674	0.488506	0.511494	0	TGCAGCAAATCCAAATTCTCACTTTGTTCAATTTGCCATCTGAAATATTTGCTTGAGTAATGCCATATT	Scaffold_5_62	6270	0.0379454	B	A	A	B	B	A	B	A	B	A	A	B	B	B	B	B	-	B	B	A	B	B	A	A	A	B	A	B	A	B	A	B	A	A	B	B	A	B	A
LangCGRIL_SNP1038	CxG_LG13	73.9757	0.038674	0.482759	0.517241	0	TGCAGTGTGGAAATTTGAGATGTTTGAGGGAAGGGAATTTCAATGTTTATGTGAAATCCCCTAGTGCTT	NLL-09	8687234	0.0853791	B	A	A	B	B	A	B	A	B	A	A	B	B	B	B	B	-	B	B	A	B	B	A	A	A	B	A	B	A	B	A	B	A	A	B	B	A	B	A
LangCGRIL_PAV16403	CxG_LG13	77.2177	0.154696	0.444444	0.555556	0	TGCAGACAAGGGTTGTATCACTGGATCCATAATGAAAGGATTGAATTAGGTTATAAAGAATGGTGGGGT	Scaffold_5_44	6710	0.182892	B	A	A	B	B	A	B	-	B	A	A	B	B	B	B	B	B	B	B	-	B	B	A	-	A	B	-	B	A	B	A	B	B	A	B	B	A	B	A
LangCGRIL_PAV16404	CxG_LG13	77.2177	0.143646	0.458065	0.541935	0	TGCAGTGTCACAATCAATAAGATGTTGTGGGGATAGAGTAACAAGGTTCTTGATGTCTATGGCATTTTA	Scaffold_5_44	6776	0.182892	B	A	A	B	B	A	B	-	B	A	-	-	B	B	B	B	B	B	B	B	B	B	A	A	A	B	-	B	-	B	A	B	B	A	B	B	A	B	A
LangCGRIL_PAV07922	CxG_LG14	0	0.0607735	0.429412	0.570588	0	TGCAGGGAAGAGTATTCCCATGACAGCCATCAACAGCAACCCAGAATTGACAATAGCAGCTGCCTATTG	NLL-10	15351	1.11479	A	B	A	A	B	B	A	A	A	B	-	A	-	A	B	A	-	B	B	B	B	-	B	B	A	A	-	-	B	A	B	B	B	A	A	B	B	B	B
LangCGRIL_SNP1147_A0	CxG_LG14	0.609786	0.0441989	0.450867	0.549133	0	TGCAGGCTGAGGGAACTCAAAAATCTAAGGGATTTTACTGAAGCCTATTATTTATATCAGCTGGTTTTG	NLL-10	105407	0.904868	A	B	A	A	B	B	A	A	A	B	-	A	A	A	B	A	A	B	B	B	B	A	B	B	A	A	A	A	-	A	B	B	B	A	A	B	B	B	B
LangCGRIL_PAV07930_A1	CxG_LG14	0.907409	0.0552486	0.450292	0.549708	0	TGCAGCTAAGGTTGACTTGGAAGGGTTGTATACTGTTGTTACTATCTGTGGCATCCATGTTTATTACAG	NLL-10	132328	0.730721	A	B	A	A	B	B	A	A	A	B	-	A	A	A	B	A	A	B	B	B	B	A	B	B	A	A	A	A	B	A	B	B	B	A	A	B	B	B	B
LangCGRIL_PAV07931_A0	CxG_LG14	0.907409	0.0497238	0.447674	0.552326	0	TGCAGCTAAGGTTGACTTGGAAGGGTAGTATATTGTTGTTACTATCTGTGGCATCCATGTTTATTACAG	NLL-10	132328	0.730721	A	B	A	A	B	B	A	A	A	B	-	A	A	A	B	A	-	B	B	B	B	A	B	B	A	A	A	A	B	-	B	B	B	A	A	B	B	B	B
LangCGRIL_PAV07932	CxG_LG14	0.907409	0.0331492	0.451429	0.548571	0	TGCAGTAGTCCTTCACCCTCTCAAGATAACAACAACAACAATAACAATGAGAGACCCTTCATTGATGAG	NLL-10	132394	0.730721	A	B	A	A	B	B	A	A	A	B	A	A	A	A	B	A	A	B	B	B	B	A	B	B	A	A	A	A	B	A	B	B	B	A	A	B	B	B	B
LangCGRIL_PAV17186	CxG_LG14	0.907409	0.0662983	0.461538	0.538462	0	TGCAGTAGTCCTTCACCCTCTCAAGATAACAACAACAACAATAACAATAACAATGAGAGACCCTTCATT	Unmapped	NA	0.730721	A	B	A	A	B	B	A	A	A	B	-	A	A	A	B	A	A	B	B	B	B	A	B	-	A	A	A	A	B	-	B	B	B	A	A	B	B	B	-
LangCGRIL_SNP1148_A0	CxG_LG14	0.907409	0.0552486	0.444444	0.555556	0	TGCAGCTAAGGTTGACTTGGAAGGGTTGTATACTGTTGTTACTATCTGTGGCATCCATGTTTATTACAG	NLL-10	132328	0.730721	A	B	A	A	B	B	A	A	A	B	-	A	A	A	B	A	-	B	B	B	B	A	B	B	A	A	A	A	B	-	B	B	B	A	A	B	B	B	B
LangCGRIL_PAV07938_A0	CxG_LG14	2.1735	0.0828729	0.457831	0.542169	0	TGCAGCAATAATTGTGGTGGACAATGAAAGACAAGGGTACCTAAGAAGATTTGGTCCCTTATGCCTGTG	NLL-10	320824	0.848455	A	B	A	A	B	B	A	A	A	B	-	A	A	A	B	A	A	B	B	-	B	A	B	B	A	A	A	A	B	-	B	B	B	A	A	B	B	B	-
LangCGRIL_PAV07939_A1	CxG_LG14	2.1735	0.0718232	0.428571	0.571429	0	TGCAGCAATAATTGTGGTGGACAATGAAAGACAAGGGTACCTAAGAAGATTTGGTCCCTTTATTCTTCT	NLL-10	320824	0.848455	A	B	-	A	B	B	A	A	A	B	-	A	A	A	B	A	A	B	B	B	B	-	B	B	A	A	-	A	B	A	B	B	B	A	A	B	B	B	B
LangCGRIL_PAV07941	CxG_LG14	2.1735	0.0718232	0.434524	0.565476	0	TGCAGCTTCTTACTAGTTCTGAAATTGGTCAGTATTCTCCAATGCAAATTTGGTATTCATAAGTCTTGC	NLL-10	343973	0.848455	A	B	A	A	B	B	A	A	A	B	-	A	A	A	B	A	A	B	B	B	B	A	B	B	A	A	A	A	-	A	B	B	B	A	A	B	B	B	B
LangCGRIL_PAV07942	CxG_LG14	2.1735	0.0331492	0.434286	0.565714	0	TGCAGTTTCTTACTAGTTCTGAAATTGGTCAGTGTTCTCCAATGCAAATTTGGTATTCATAAGTCTTGC	NLL-10	343973	0.848455	A	B	A	A	B	B	A	A	A	B	-	A	A	A	B	A	A	B	B	B	B	A	B	B	A	A	A	A	B	A	B	B	B	A	A	B	B	B	B
LangCGRIL_SNP1150	CxG_LG14	2.1735	0.0497238	0.447674	0.552326	0	TGCAGTTTCTTACTAGTTCTGAAATTGGTCAGTGTTCTCCAATGCAAATTTGGTATTCATAAGTCTTGC	NLL-10	343973	0.848455	A	B	A	A	B	B	A	A	A	B	-	A	A	A	B	A	A	B	B	B	B	A	B	B	A	A	A	A	B	A	B	B	B	A	A	B	B	B	B
LangCGRIL_PAV07950_A0	CxG_LG14	2.49198	0.0718232	0.434524	0.565476	0	TGCAGTTGTGATCGCAATCCTACAGTTTTGGTAGTCTATACCATTGTATCGCTATCACAATTGTCGTAA	NLL-10	385773	0.912775	A	B	A	A	B	B	A	A	A	B	-	A	A	A	B	A	A	B	B	B	B	A	B	B	A	A	A	A	B	-	B	B	B	A	A	-	B	B	B
LangCGRIL_PAV07954	CxG_LG14	3.74224	0.0497238	0.447674	0.552326	0	TGCAGATTTGAGAATATCATTCAGACAAGGGAATATAACAAATTTTTACAGATCGGAAGAGCGGTTCAG	NLL-10	475598	0.680688	A	B	A	A	B	B	A	A	A	B	A	A	A	A	B	A	A	B	B	B	B	A	B	B	A	A	A	A	-	A	B	B	B	A	A	B	B	B	B
LangCGRIL_SNP1153	CxG_LG14	3.74224	0.0607735	0.452941	0.547059	0	TGCAGTAGGAAAACTAGGACTACATAGACTAATAGAAGCTCTGAAACACATGTTTGCCGTACGAATGAA	NLL-10	480880	0.680689	A	B	A	A	B	B	A	A	A	B	-	A	A	A	B	A	A	B	B	-	B	A	B	B	A	A	A	A	B	A	B	B	B	A	A	B	B	B	B
LangCGRIL_PAV17172	CxG_LG14	4.0528	0.0718232	0.458333	0.541667	0	TGCAGATTTGAGAATATCATTCAGACAAGGGAATATAACAAGACATGTTTACAGATCGGAAGAGCGGTT	Unmapped	NA	0.808404	A	B	A	A	B	B	A	A	A	B	B	A	A	A	B	A	A	B	B	B	B	A	B	B	A	A	A	A	B	A	B	B	B	A	A	B	B	B	B
LangCGRIL_SNP1154	CxG_LG14	5.31889	0.0552486	0.461988	0.538012	0	TGCAGGTGAAACATCATCAGAAAATGAGACATTCAAGCCGAATGTCGTTGATTCGGGAGGAGGATCGAT	NLL-10	528753	0.118873	A	B	A	A	B	B	A	A	A	B	-	A	A	A	B	A	A	B	B	B	B	A	B	B	A	A	A	A	B	A	B	B	B	A	A	B	B	B	B
LangCGRIL_SNP1155	CxG_LG14	5.31889	0.038674	0.45977	0.54023	0	TGCAGACACCTTTTCACCACGACCTCTTCCACTTCCACTTCCACGTCCTCGACCCCTTCGAGCTCCGCC	NLL-10	591196	0.118873	A	B	A	A	B	B	A	A	A	B	-	A	A	A	B	A	A	B	B	B	B	A	B	B	A	A	A	A	B	A	B	B	B	A	A	B	B	B	B
LangCGRIL_SNP1156_A1	CxG_LG14	5.31889	0.403315	0.518519	0.481481	0	TGCAGTTCAACTTTAAAACTGTAAAACTCACCCGATGGTAGTGATGAAACTAGTGGTGAAAGAACCATC	NLL-10	602597	0.118873	-	-	A	-	-	B	A	-	A	-	-	A	A	A	-	A	A	-	-	-	-	A	-	-	-	-	-	-	B	A	-	-	-	A	A	-	-	B	B
LangCGRIL_PAV07966	CxG_LG14	5.62565	0.0607735	0.447059	0.552941	0	TGCAGATCAGTCTGATCAAGGAACTGCAACCGTTGCTCAGCCTGGGTTTGTGGAGCAAAGTGGAGTTGA	NLL-10	676074	0.0832666	A	B	A	A	B	B	A	A	A	B	-	A	A	A	B	A	A	-	B	B	B	A	B	B	A	A	A	A	B	A	B	B	B	A	A	B	B	B	B
LangCGRIL_PAV17193	CxG_LG14	5.62565	0.0718232	0.452381	0.547619	0	TGCAGTTTGAAATCCAACTACTAGATGACTGCTATCTGCTGAAACTTATTTACAGATCGGAAGAGCGGT	Unmapped	NA	0.0832665	A	B	A	A	B	B	A	A	A	B	B	A	A	A	B	A	A	B	B	B	B	A	B	B	A	A	A	A	B	-	B	B	B	A	A	B	B	B	B
LangCGRIL_SNP1157	CxG_LG14	5.62565	0.0441989	0.450867	0.549133	0	TGCAGAAGAAGGAGCAGAAGCAATAGGAGGAACCCCTTTTGTTATTTTGAAAGAGATTTTGATTTTTAC	NLL-10	639630	0.0832665	A	B	A	A	B	B	A	A	A	B	-	A	A	A	B	A	A	B	B	B	B	A	B	B	A	A	A	A	B	A	B	B	B	A	A	B	B	B	B
LangCGRIL_SNP1159	CxG_LG14	5.62565	0.0552486	0.450292	0.549708	0	TGCAGATCAGTCTGATCAAGGAACTGCAACCGTTGCTCAGCCTGGGTTTGTGGAGCAAAGTGGAGTTGA	NLL-10	676074	0.0832663	A	B	A	A	B	B	A	A	A	B	-	A	A	A	B	A	A	B	B	B	B	A	B	B	A	A	A	A	B	A	B	B	B	A	A	B	B	B	B
LangCGRIL_SNP1161	CxG_LG14	5.62565	0.0497238	0.447674	0.552326	0	TGCAGAGCAGTTGTGGGGGAACGTGCATTGAAGTTGACAGGTATAACTAGCAGGGTCACTGGATTGATA	NLL-10	690720	0.0832662	A	B	A	A	B	B	A	A	A	B	-	A	A	A	B	A	-	B	B	B	B	A	B	B	A	A	A	A	B	A	B	B	B	A	A	B	B	B	B
LangCGRIL_SNP1162	CxG_LG14	5.62565	0.0773481	0.45509	0.54491	0	TGCAGGATTTGCTTCTTGGTATCTCGCAACACTGCCAAGTAAATGGACTAATTAGGAATCTTATCAGTT	NLL-10	729615	0.083266	A	B	A	A	B	B	A	A	A	B	-	A	A	A	B	A	A	B	B	B	-	A	B	B	A	A	A	A	B	A	B	B	B	A	A	B	B	B	B
LangCGRIL_SNP1163	CxG_LG14	5.62565	0.0497238	0.447674	0.552326	0	TGCAGTTTGAGATCCAACTACTAGATGACTGTTATCTGCTGAAACTTATTTACAGATCGGAAGAGCGGT	NLL-10	734504	0.0832658	A	B	A	A	B	B	A	A	A	B	-	A	A	A	B	A	A	B	B	B	B	A	B	B	A	A	A	A	B	-	B	B	B	A	A	B	B	B	B
LangCGRIL_SNP1164	CxG_LG14	5.62565	0.0497238	0.453488	0.546512	0	TGCAGTCATCATCTATGAACCAATTAGAGAAGCATTACAGATCGGAAGAGCGGTTCAGCAGGAATGCCG	NLL-10	734554	0.0832657	A	B	A	A	B	B	A	A	A	B	-	A	A	A	B	A	A	B	B	B	B	A	B	B	A	A	A	A	B	A	B	B	B	A	A	B	B	B	B
LangCGRIL_SNP1165_A0	CxG_LG14	5.62565	0.436464	0.460784	0.539216	0	TGCAGTCATCATCTATGAACCAATTAGACAAGCATTAACCACCTTCAACAACGATGAGAAAACTCCATG	NLL-10	734554	0.0832655	-	-	A	A	-	-	A	A	A	B	A	A	-	-	-	A	-	-	-	-	-	-	-	-	-	-	-	-	B	-	B	-	-	A	-	B	B	-	B
LangCGRIL_SNP1166_A0	CxG_LG14	5.62565	0.138122	0.423077	0.576923	0	TGCAGCAACTTCTTCCCTTAACTTGTTATTGATTTCCAACTTCAGCATTTCATTATCTTCTGATATGTT	NLL-10	746243	0.0832654	-	B	A	A	B	B	A	A	A	B	-	A	A	A	B	A	-	B	B	B	B	A	B	B	A	-	A	A	B	A	B	-	B	A	-	B	B	B	B
LangCGRIL_SNP2461	CxG_LG14	5.62565	0.0552486	0.450292	0.549708	0	TGCAGGCGAAGTTCGATGCGTTTACAGATCGGAAGAGCGGTTCAGCAGGAATGCCGAGACCGATCTCGT	Unmapped	NA	0.0832654	A	B	A	A	B	B	A	A	A	B	-	A	A	A	B	A	A	B	B	B	B	A	B	B	A	A	A	A	B	A	B	B	B	A	A	B	B	B	B
LangCGRIL_PAV17158	CxG_LG14	6.26262	0.0662983	0.467456	0.532544	2	TGCAGTGATCGCGGACCCATTTTTACAGATCGGAAGAGCGGTTCAGCAGGAATGCCGAGACCGATCTCG	Unmapped	NA	0.0681812	A	B	A	A	B	B	A	A	A	B	B	A	A	A	B	A	A	B	B	B	B	A	B	B	A	A	A	A	B	-	B	B	B	A	A	B	B	B	B
LangCGRIL_PAV07967	CxG_LG14	6.89159	0.0497238	0.447674	0.552326	0	TGCAGATCAGTCTGATCAAGGAACAGCATCCGTTGCTCAGCCTGGGTTTGTGGAGCAAAGTGGAGTTGA	NLL-10	676074	0.0618977	A	B	A	A	B	B	A	A	A	B	-	A	A	A	B	A	A	B	B	B	B	A	B	B	A	A	A	A	B	A	B	B	B	-	A	B	B	B	B
LangCGRIL_PAV07971	CxG_LG14	6.89159	0.0331492	0.462857	0.537143	0	TGCAGTTTGAGATCCAACTACTAGATGACTGTTATCTGCTGAAACTTATTTACAGATCGGAAGAGCGGT	NLL-10	734504	0.0618977	A	B	A	A	B	B	A	A	A	B	A	A	A	A	B	A	A	B	B	B	B	A	B	B	A	A	A	A	-	A	B	B	B	A	A	B	B	B	B
LangCGRIL_SNP1160	CxG_LG14	6.89159	0.0441989	0.462428	0.537572	0	TGCAGGGATTGGCAAAACACAGGTATATTTTCTTCATGTAGCAATGCTCATCTAAATTCATGCAAGGAC	NLL-10	690047	0.0618977	A	B	A	A	B	B	A	A	A	B	-	A	A	A	B	A	A	B	B	B	B	A	B	B	A	A	A	A	B	A	B	B	B	A	A	B	B	B	B
LangCGRIL_PAV07973	CxG_LG14	7.19647	0.0497238	0.447674	0.552326	0	TGCAGGTTCTGTAGTAATAATGGAAATACACCATCCAATGATATTTTTTTATGAAAAAAGTAATTTTTG	NLL-10	784513	0.0229997	A	B	A	A	B	B	A	A	A	B	A	A	A	A	B	A	A	B	B	B	B	A	B	B	A	A	A	A	B	A	B	B	B	A	A	B	B	B	B
LangCGRIL_PAV07983	CxG_LG14	9.41311	0.0497238	0.459302	0.540698	0	TGCAGTATGCAACTGTGTCACAAGATTCACAGCTACAATTGTAGTTACATCAACCACATTTTTCCACAA	NLL-10	889981	0.0984227	A	B	A	A	B	B	A	-	A	B	-	A	A	A	B	A	A	-	B	B	B	A	B	B	A	A	A	A	-	A	B	B	B	A	A	B	B	B	B
LangCGRIL_PAV07986	CxG_LG14	10.0266	0.0607735	0.458824	0.541176	1	TGCAGGAGCTAAGTTGGGTCAAGATGTGCTTAGATGTGACAATGCTACAGAAATAGTCATTGTGGATCA	NLL-10	901111	0.144863	A	B	A	A	B	B	A	-	A	B	B	A	A	A	B	A	A	-	B	B	B	A	B	B	A	A	A	A	B	A	B	B	B	A	A	B	B	B	B
LangCGRIL_PAV07982	CxG_LG14	10.3334	0.0662983	0.449704	0.550296	0	TGCAGACTAAAAAGCAGAGTGATAACACATCCACTTTCCAAATTCCATCACGTTTTTTTCCCACTTCCA	NLL-10	880969	0.142741	A	B	A	A	B	B	A	-	A	B	-	A	A	A	B	A	A	-	B	-	B	A	B	B	A	A	A	A	B	-	B	B	B	A	A	B	-	B	B
LangCGRIL_PAV07984	CxG_LG14	10.3334	0.038674	0.436782	0.563218	0	TGCAGTATGCAACTGCGTCACAAGATTCGCAGCTACAATTGTAGTTACATCAACCACATTTTTCCACAA	NLL-10	889981	0.142741	A	B	A	A	B	B	A	-	A	B	-	A	A	A	B	A	-	-	B	B	B	A	B	B	A	A	A	A	B	A	B	B	B	A	A	B	B	B	B
LangCGRIL_PAV07987	CxG_LG14	10.3334	0.0718232	0.446429	0.553571	0	TGCAGCTTTGAGACCCTTTAGAGAAACTGGTTGATTACAGATCGGAAGAGCGGTTCAGCAGGAATGCCG	NLL-10	901178	0.142741	A	B	A	A	B	B	A	B	A	B	B	A	A	A	B	A	A	B	B	B	B	A	B	B	A	A	A	A	B	-	B	B	B	A	A	B	B	B	-
LangCGRIL_SNP1168	CxG_LG14	10.3334	0.0552486	0.444444	0.555556	0	TGCAGTATGCAACTGCGTCACAAGATTCGCAGCTACAATTGTAGTTACATCAACCACATTTTTCCACAA	NLL-10	889981	0.142741	A	B	A	A	B	B	A	-	A	B	-	A	A	A	B	A	A	-	B	B	B	A	B	B	A	A	A	A	B	A	B	B	B	A	A	B	B	B	B
LangCGRIL_SNP1170	CxG_LG14	10.3334	0.0441989	0.439306	0.560694	0	TGCAGAACAAAGTAGGACAAAAATTAGTTGAGAATTGAGATGAACAAAAATATACTACTAATACAAATC	NLL-10	908141	0.142741	A	B	A	A	B	B	A	-	A	B	-	A	A	A	B	A	A	B	B	B	B	A	B	B	A	A	A	A	B	A	B	B	B	A	A	B	B	B	B
LangCGRIL_PAV07993	CxG_LG14	11.6157	0.0828729	0.46988	0.53012	0	TGCAGTGTGTAAGACTGATGTGATAACCACTACACCACAGCAACGCCTACTATTTAGTTATTCGTTGTT	NLL-10	979174	0.12281	A	B	B	A	B	B	A	A	A	B	B	A	A	A	B	A	A	B	B	A	B	A	B	B	A	A	A	A	B	-	B	B	B	A	A	B	B	B	B
LangCGRIL_PAV07994	CxG_LG14	11.6157	0.0828729	0.463855	0.536145	0	TGCAGGTCCCCAGTTCGATCCTGGGCAGCAACAAAACATATTATCATCCTTTTGCTTTCGACCATTGAA	NLL-10	979240	0.12281	A	B	B	A	B	B	A	A	A	B	-	A	A	A	B	A	A	B	B	A	-	A	B	B	A	A	A	A	B	A	B	B	B	A	A	B	B	B	B
LangCGRIL_PAV07998	CxG_LG14	11.9383	0.0607735	0.458824	0.541176	0	TGCAGTCATTCATGGCAATATTAGAATTCTGTCTTTCCTGTCCATATATTTTCTCTGATAGGTAAAAAT	NLL-10	1037202	0.16124	A	B	-	A	B	B	A	A	A	B	B	A	A	A	B	A	A	B	B	A	B	A	B	-	A	A	A	A	B	A	B	B	B	A	A	B	B	B	-
LangCGRIL_PAV08000	CxG_LG14	11.9383	0.0773481	0.449102	0.550898	0	TGCAGTTTTGTACCTTCTGATCGAAAGGACGCTTGTTGGAATAAAAATCAGTAGGAGTTACAGATCGGA	NLL-10	1050128	0.161239	A	B	B	A	B	B	A	A	A	B	-	A	A	A	B	A	A	B	B	A	B	A	B	B	A	A	A	A	B	-	B	B	B	A	A	B	B	B	B
LangCGRIL_PAV08001	CxG_LG14	11.9383	0.0718232	0.458333	0.541667	0	TGCAGTTACTATTGCTTCTTGACCATGTCTGCAACCATCTTAGCCTGTTATCTTTCTTTACAGATCGGA	NLL-10	1050186	0.161239	A	B	B	A	B	B	A	A	A	B	-	A	A	A	B	A	A	B	B	A	B	A	B	B	A	A	A	A	B	-	B	B	B	A	A	B	B	B	B
LangCGRIL_PAV16823	CxG_LG14	11.9383	0.0828729	0.463855	0.536145	0	TGCAGCTCTAAATGCTGACCGACGTTGGTGTCTTACTGGCACTCCTATTCAGGCGAGTTGTTATAATAC	Scaffold_80_54	5666	0.161239	A	B	B	A	B	B	A	A	A	B	-	A	A	A	B	A	A	-	B	A	B	A	B	B	A	A	A	A	B	-	B	B	B	A	A	-	B	B	B
LangCGRIL_SNP1173	CxG_LG14	11.9383	0.0607735	0.452941	0.547059	0	TGCAGATAAGGCCCGGGGACTTTCCTGAGCCCAAATGGGCCCAATCACATCGCCTCCTCAAACGAATTG	NLL-10	1002279	0.161239	A	B	B	A	B	B	A	A	A	-	-	A	A	A	B	A	A	B	B	A	B	A	B	B	A	A	A	A	B	A	B	B	B	A	A	B	B	B	B
LangCGRIL_SNP1174	CxG_LG14	11.9383	0.0607735	0.452941	0.547059	0	TGCAGTAGTTCTTCAACTATATCCTTTGCATTTGAAATGTCACACATACCATAAAGTAAATCTAGAGCA	NLL-10	1041491	0.161239	A	B	B	A	B	B	A	-	A	B	-	A	A	A	B	A	A	B	B	A	B	A	B	B	A	A	A	A	B	A	B	B	B	A	A	B	B	B	-
LangCGRIL_SNP1175	CxG_LG14	11.9383	0.0497238	0.447674	0.552326	0	TGCAGGAGAGCAGGCCAATGCTGTGCAGGTACATGCTTTGATTTGAGTACCAAAATAAGTAGTGAAGTC	NLL-10	1044735	0.161239	A	B	B	A	B	B	A	A	A	B	-	A	A	A	B	A	A	B	B	A	B	A	B	B	A	A	A	A	B	A	B	B	B	A	A	B	-	B	B
LangCGRIL_SNP2352	CxG_LG14	11.9383	0.0441989	0.450867	0.549133	0	TGCAGCTCTAAATGCTGACCGACGTTGGTGTCTTACTGGCACTCCTATTCAGGCGAGTTGTTATAATAC	Scaffold_80_54	5666	0.161239	A	B	B	A	B	B	A	A	A	B	-	A	A	A	B	A	A	B	B	A	B	A	B	B	A	A	A	A	B	A	B	B	B	A	A	B	B	B	B
LangCGRIL_PAV16824	CxG_LG14	12.2528	0.0607735	0.452941	0.547059	0	TGCAGCTCTAAATGCTGACAGACGTTGGTGTCTTACTGGCACTCCTATTCAGGTGAGTTGTTATAATAC	Scaffold_80_54	5666	0.121806	A	B	B	A	B	B	A	A	A	B	-	A	A	A	B	A	A	-	B	-	B	A	B	B	A	A	A	A	B	A	B	B	B	A	A	B	B	B	B
LangCGRIL_PAV08007	CxG_LG14	15.4016	0.038674	0.454023	0.545977	0	TGCAGCACTTATGGCAGGTCTTGCTCCCAAAACCAAGGTATAATATAATGCTCACTCTATGTTTAGCCA	NLL-10	1156885	0.101563	A	B	B	A	B	B	A	B	A	B	-	A	-	A	A	A	A	B	B	A	B	A	B	B	A	A	A	A	B	A	B	B	B	A	A	B	B	B	B
LangCGRIL_PAV08008	CxG_LG14	15.4016	0.0497238	0.44186	0.55814	0	TGCAGCACTTATGGCAGGTCTTGCTCCCAAAACCAAGGTATAATATAATGGTCACTTTATCTTTCGCCA	NLL-10	1156885	0.101563	A	B	B	A	B	B	A	B	A	B	B	A	A	A	A	A	-	B	B	A	B	A	B	B	A	A	A	A	B	A	B	B	B	A	A	B	B	B	B
LangCGRIL_SNP1176_A0	CxG_LG14	15.4016	0.160221	0.434211	0.565789	0	TGCAGCAACCTGTAGAAAGTTAACATTGACATTAGCTAAGAAGAATCTTACAGCACGGCGCACATACGA	NLL-10	1162915	0.101563	-	B	B	A	B	B	A	B	A	B	-	A	A	A	-	A	A	B	B	A	B	A	B	B	-	-	A	-	B	-	B	B	-	A	-	-	B	B	B
LangCGRIL_SNP1177	CxG_LG14	15.4016	0.0331492	0.457143	0.542857	0	TGCAGAAACAAAAAACAACTAAAAACTACACAAAGTTTGAGAGAGAAAATACCCATGGTTCCTTCGCTT	NLL-10	1165065	0.101562	A	B	B	A	B	B	A	B	A	B	-	A	A	A	A	A	A	B	B	A	B	A	B	B	A	A	A	A	B	A	B	B	B	A	A	B	B	B	B
LangCGRIL_SNP1178	CxG_LG14	15.9933	0.0497238	0.476744	0.523256	0	TGCAGACACAGGTGAATCATCATCGAGAACCGTATGTGTGCCGGTATTTGAGGAGAGTGAACTAGAGGG	NLL-10	1173186	0.00428683	A	B	B	A	B	B	A	B	A	B	-	A	A	A	A	A	A	B	B	A	B	A	A	B	A	A	A	A	B	A	B	B	B	A	A	B	B	B	B
LangCGRIL_SNP1179	CxG_LG14	15.9933	0.0441989	0.473988	0.526012	0	TGCAGAATCCTAATTCCTTATGATCCAACTAATAAAGGGGCTGGGTTTTTACACCCTACTCATATGAAA	NLL-10	1179751	0.00428682	A	B	B	A	B	B	A	B	A	B	-	A	A	A	A	A	A	B	B	A	B	A	A	B	A	A	A	A	B	A	B	B	B	A	A	B	B	B	B
LangCGRIL_SNP1180	CxG_LG14	16.5851	0.0441989	0.462428	0.537572	0	TGCAGTTATGCACGATGTTCTTGATGCCATGCCAGGTAATCACTATTTATTTACAGATCGGAAGAGCGG	NLL-10	1271532	0.0116279	A	B	B	A	B	B	A	B	A	B	-	A	A	A	A	A	A	B	B	A	B	A	A	B	A	A	A	A	B	A	B	B	B	A	A	B	B	B	B
LangCGRIL_PAV08022	CxG_LG14	18.7878	0.0607735	0.494118	0.505882	0	TGCAGCAAATGTTATATCAGTAACTTCCAAAACTACAAAAGAAAGAATTGGTGTGTCACTATGCAGTAT	NLL-10	1386416	0.0115612	A	A	B	A	B	B	A	B	A	B	-	A	A	A	A	A	A	B	B	A	-	A	A	B	A	A	A	A	B	B	B	B	B	A	A	-	-	B	B
LangCGRIL_PAV17107	CxG_LG14	18.7878	0.0552486	0.479532	0.520468	0	TGCAGAACAGTAACACGATAAACACATGCATATGGTAATACCAATATATGCGCATATGGCAACTACTGG	Unmapped	NA	0.0115612	A	A	B	A	B	B	A	B	A	B	B	A	A	A	A	A	A	B	B	A	B	A	A	B	A	A	A	A	B	B	B	B	B	A	A	B	B	B	B
LangCGRIL_PAV08023	CxG_LG14	19.4207	0.0718232	0.464286	0.535714	0	TGCAGCAAATGTTATATCAGTAACTTCCAAAACTACAAAAGAAAGAATTTGTGTCACTATGCAGTATGC	NLL-10	1386416	0.0470938	A	A	-	A	B	B	A	B	A	B	A	A	-	A	A	A	-	B	B	-	B	A	A	B	A	A	A	-	B	B	B	B	B	-	A	B	B	B	B
LangCGRIL_PAV08024	CxG_LG14	19.4207	0.0607735	0.476471	0.523529	0	TGCAGAACAGTAACACAATGAACAAATGCATATGGTAATACCAATATATGCACATATGGCAACTACTGG	NLL-10	1398789	0.0470938	A	A	-	A	B	B	A	B	A	B	A	A	A	A	A	A	A	B	B	-	B	A	A	B	A	A	A	A	B	B	B	B	B	A	A	B	B	B	B
LangCGRIL_PAV08034	CxG_LG14	22.126	0.0662983	0.485207	0.514793	0	TGCAGTGGTTTTCAAATCTCAGAAACAGTCTCTTCCCGAATTATTGGGACTACTTTTTTCTGTTATTAC	NLL-10	1530105	0.39696	A	A	-	A	B	B	A	B	B	B	A	A	B	A	A	A	A	B	B	A	B	A	A	B	A	A	A	A	A	B	B	B	A	-	B	A	B	B	B
LangCGRIL_PAV08035	CxG_LG14	22.126	0.0718232	0.494048	0.505952	0	TGCAGGCAAGTAATAACATAAAGTAAAAGCAAAGATTGAGTGGCAAATATACATAAAACTAGGTCAAAA	NLL-10	1530171	0.39696	A	A	-	A	B	B	A	B	B	B	A	A	B	A	A	A	A	B	B	A	B	A	A	B	A	A	A	A	-	B	B	B	A	A	B	A	B	B	B
LangCGRIL_SNP1183	CxG_LG14	22.126	0.0662983	0.497041	0.502959	0	TGCAGGAGCCTTAGGGGCCTCATACTGTCCACCCTACCTCACTGTTGATGGTGCTTATCATGCTCGTCA	NLL-10	1475591	0.39696	A	A	-	A	B	B	A	B	B	B	-	A	B	A	A	A	A	B	B	A	B	A	A	B	A	A	A	A	A	B	B	B	A	A	B	A	B	B	B
LangCGRIL_PAV08041	CxG_LG14	22.4528	0.0607735	0.494118	0.505882	0	TGCAGAACACAGACCAATCTTCAACATCCGAAAAGGGTCCTGTAAAGGTTACTAAGAACATATGGAAAA	NLL-10	1556097	0.295228	A	A	-	A	B	B	A	B	B	B	-	A	B	A	A	A	A	B	B	A	B	A	A	B	A	A	A	-	A	B	B	B	A	A	B	A	B	B	B
LangCGRIL_PAV08042	CxG_LG14	22.4528	0.0773481	0.491018	0.508982	0	TGCAGCAAGGGTGAAGTTTTTCTCTAGTGTACTCATAAGTCCAGAAGTTTACAGATCGGAAGAGCGGTT	NLL-10	1556233	0.295228	A	A	A	A	B	B	A	B	B	B	-	A	B	A	A	A	A	B	B	A	B	A	A	B	A	A	A	A	A	B	B	B	A	A	B	A	B	B	B
LangCGRIL_SNP1184	CxG_LG14	22.4528	0.0828729	0.5	0.5	0	TGCAGTAACAAATAGTGGCTATTTCACTCCCACCTGATATATTGATATCCAACATTCTTCCCCTAATAA	NLL-10	1551534	0.295228	A	A	-	A	B	B	A	B	B	B	-	A	B	A	A	A	A	B	B	A	B	A	A	B	A	A	A	A	A	B	-	B	A	A	B	A	B	B	-
LangCGRIL_PAV08043	CxG_LG14	23.0818	0.0828729	0.506024	0.493976	0	TGCAGGATCAATAGCCAATGAGAAAGAGATGAAATAGTACCCAGAGGGAATGTTTCTAAATTTATTCAA	NLL-10	1621248	0.47332	A	A	-	A	B	B	A	B	B	B	-	A	B	A	A	A	-	-	B	A	B	A	A	B	A	A	A	-	A	B	B	B	A	A	B	A	B	A	B
LangCGRIL_PAV08044	CxG_LG14	23.0818	0.0607735	0.5	0.5	0	TGCAGGAAGCAGAGGCTAGAGCTGCAACTGCCGAGGAAAGAGAGCGATCTGTGAATGAACGCTTATCTC	NLL-10	1621319	0.474015	A	A	-	A	B	B	A	B	B	B	-	A	B	A	A	A	A	B	B	A	B	A	A	B	A	A	A	-	A	B	B	B	A	A	B	A	B	A	B
LangCGRIL_PAV08046	CxG_LG14	23.0818	0.0607735	0.511765	0.488235	0	TGCAGCAAAATGTCGAACTTATGGTTCTATTGTTTGTTTTGTTTAGCCAACTTTGCTATAGAGTGTAAA	NLL-10	1633258	0.474015	A	A	A	A	B	B	A	B	B	B	A	A	B	A	A	A	A	B	B	A	B	A	A	B	A	A	A	-	A	B	B	B	-	A	B	-	B	A	B
LangCGRIL_PAV08047	CxG_LG14	23.0818	0.0883978	0.515152	0.484848	0	TGCAGCAAAATGTGGAACTTATGGTTCTATTGTTTGTTTTGTTTAGTCAACTTTGCTATAGAGTGTAAA	NLL-10	1633258	0.473818	A	A	B	A	B	B	A	B	B	B	B	A	B	A	A	A	A	B	B	A	B	A	A	B	A	A	A	-	A	B	B	B	A	A	B	A	-	A	B
LangCGRIL_SNP1185	CxG_LG14	23.0818	0.0662983	0.502959	0.497041	0	TGCAGATACAGATCTATGTATATATTCAATCCAAATGCACTTTTCCAATAAAATTACAGATCGGAAGAG	NLL-10	1613453	0.473571	A	A	-	A	B	B	A	B	B	B	-	A	B	A	A	A	A	B	B	A	B	A	A	B	A	A	A	-	A	B	B	B	A	A	B	A	B	A	B
LangCGRIL_SNP1186	CxG_LG14	23.0818	0.0773481	0.497006	0.502994	0	TGCAGAGAGTTTGGACCCTGGAAAAGCAGAACACCCGTTACAGATCGGAAGAGCGGTTCAGCAGGAATG	NLL-10	1615825	0.473373	A	A	-	A	B	B	A	B	B	B	-	A	B	A	A	A	A	B	B	A	B	A	A	B	A	A	A	-	A	B	B	B	A	A	B	A	B	A	B
LangCGRIL_SNP1187	CxG_LG14	23.0818	0.0662983	0.502959	0.497041	0	TGCAGTGTGAAAAGTTGCGTGTGGAGGCTACTCTGTTACCTGGCTTACGATCAGAGCTGGAATCACTGA	NLL-10	1622902	0.473174	A	A	-	A	B	B	A	B	B	B	-	A	B	A	A	A	A	B	B	A	B	A	A	B	A	A	A	-	A	B	B	B	A	A	B	A	B	A	B
LangCGRIL_SNP1188	CxG_LG14	23.0818	0.0718232	0.505952	0.494048	0	TGCAGGAATTTCAAAGTTTGAAGTGATGTGTCTGTCCATGGTTTTAGCCTGGAGCAACCAAAATGAGGT	NLL-10	1626699	0.473223	A	A	-	A	B	B	A	B	B	B	-	A	B	A	A	A	A	B	B	A	B	A	A	B	A	A	A	-	A	B	B	B	A	A	B	A	B	A	B
LangCGRIL_SNP1189	CxG_LG14	23.0818	0.0662983	0.502959	0.497041	0	TGCAGCAAAATGTCGAACTTATGGTTCTATTGTTTGTTTTGTTTAGCCAACTTTGCTATAGAGTGTAAA	NLL-10	1633258	0.473271	A	A	-	A	B	B	A	B	B	B	-	A	B	A	A	A	A	B	B	A	B	A	A	B	A	A	A	-	A	B	B	B	A	A	B	A	B	A	B
LangCGRIL_PAV08051	CxG_LG14	24.356	0.0662983	0.485207	0.514793	2	TGCAGCAACAACGGCCACAACTCCCGCACCTGTCCATACCGCGGCGGCGGTAATGGTGGTGGTGGCGGT	NLL-10	1725033	0.906208	A	A	-	A	B	B	A	B	B	B	A	A	B	A	A	A	A	B	B	A	B	A	A	B	A	A	A	B	A	B	B	B	A	A	B	A	B	A	B
LangCGRIL_PAV08050	CxG_LG14	25.3176	0.0552486	0.497076	0.502924	0	TGCAGCAACAACGGCCACAACTCCCGCACCTGTCCATACCGCGGCGGCGGCGGTGGTGGCGGTGGCGGT	NLL-10	1725033	1.23484	A	A	B	A	B	B	A	B	B	B	A	A	B	A	A	A	A	B	B	A	-	A	A	B	A	A	A	B	A	B	B	B	A	A	B	A	-	A	B
LangCGRIL_SNP1190	CxG_LG14	25.9506	0.0662983	0.502959	0.497041	0	TGCAGATTGTGACACAAAAAAACTATAGTGAAGCTATGGGCAAAGCTACAAGGTGGCTGAAGGGATTGT	NLL-10	1764400	1.52219	A	A	B	A	B	B	A	B	B	B	A	A	B	A	A	A	A	B	B	A	B	A	A	B	A	A	A	B	A	B	B	B	A	A	B	A	B	A	B
LangCGRIL_PAV08059	CxG_LG14	26.2536	0.0552486	0.508772	0.491228	0	TGCAGATGGAAGATTGTTGCAGTATCGGGCTCATGATAAGCAGGTTCGTGATGAACATGATGCATTTGA	NLL-10	1793059	1.45913	A	A	-	A	B	B	A	B	B	B	A	A	B	A	A	A	A	-	B	B	B	A	A	B	A	A	A	B	A	B	B	B	A	A	B	A	B	A	B
LangCGRIL_SNP1192	CxG_LG14	26.2536	0.0607735	0.505882	0.494118	0	TGCAGATGGAAGATTGTTGCAGTATCGGGCTCATGATAAGCAGGTTCGTGATGAACATGATGCATTTGA	NLL-10	1793059	1.45913	A	A	-	A	B	B	A	B	B	B	A	A	B	A	A	A	A	-	B	B	B	A	A	B	A	A	A	B	A	B	B	B	A	A	B	A	B	A	B
LangCGRIL_PAV08060	CxG_LG14	26.5548	0.0552486	0.491228	0.508772	0	TGCAGATGGAAGATTGTTGCAGTATCAGACTCATGATAAGCAGGTTCGTGATGAACATGATGCATTTGA	NLL-10	1793059	1.279	A	A	-	A	B	B	A	B	B	B	A	A	B	A	A	A	A	B	B	B	B	A	A	B	A	A	A	-	A	-	B	B	A	A	B	A	B	A	B
LangCGRIL_PAV08062	CxG_LG14	27.1683	0.0441989	0.473988	0.526012	0	TGCAGGAAGAAAATTGGGCAAACAATAAGAGAACTTTCACACTATCCTGAAACAAAAGCTGGATCTTAT	NLL-10	1809793	1.60702	A	A	-	A	B	B	A	B	B	B	A	A	B	A	A	A	A	B	B	B	B	A	A	B	B	A	A	B	A	B	B	B	A	A	B	A	B	A	-
LangCGRIL_PAV17102	CxG_LG14	27.1683	0.0828729	0.5	0.5	0	TGCAGCTGGATTATCATTGACATTTTTTTATCGTGCATTTTATTGATTATTACAGATCGGAAGAGCGGT	Unmapped	NA	1.60702	A	A	-	A	B	B	A	B	B	B	A	A	B	A	A	A	A	B	B	B	B	A	A	B	B	A	A	B	A	B	B	B	A	A	B	A	B	A	B
LangCGRIL_PAV17134	CxG_LG14	27.7819	0.0552486	0.48538	0.51462	0	TGCAGCTGGATTATCATTGACATTTTTTTATCGTGCATTTTATTGATTATTTACAGATCGGAAGAGCGG	Unmapped	NA	1.47883	A	A	A	A	B	B	A	B	B	B	A	A	B	A	A	A	A	B	B	B	B	A	A	B	B	A	A	B	A	B	B	B	A	A	B	A	B	A	B
LangCGRIL_SNP1196	CxG_LG14	28.756	0.0883978	0.515152	0.484848	0	TGCAGAATAATTACTTTTCATGTGTAGCATAATGAAACCTGGCTATAACATTGAATGGTCAAACAGCAT	NLL-10	1920895	1.62742	A	A	B	A	B	B	A	B	-	B	A	A	B	A	A	A	A	B	B	B	B	A	-	-	B	A	A	B	A	B	B	B	A	A	B	A	B	A	B
LangCGRIL_SNP1197	CxG_LG14	28.756	0.0497238	0.488372	0.511628	0	TGCAGCTTTTAGCACTTTGCTACAAACCCTAACAGTGCCACACAATGGTACAACTCTCACATTACAGAT	NLL-10	1926367	1.62742	A	A	B	A	B	B	A	B	B	B	A	A	B	A	A	A	A	B	B	B	B	A	A	B	B	A	A	B	A	B	B	B	A	A	B	A	B	A	B
LangCGRIL_SNP1198	CxG_LG14	28.756	0.038674	0.488506	0.511494	0	TGCAGAATATGTACAATTCAACATAAACAATAAAATCTATATTCATGCGTCAATTTTTTTTCTATAAAA	NLL-10	1948717	1.62742	A	A	B	A	B	B	A	B	B	B	A	A	B	A	A	A	A	B	B	B	B	A	A	B	B	A	A	B	A	B	B	B	A	A	B	A	B	A	B
LangCGRIL_SNP1199	CxG_LG14	29.4363	0.104972	0.450617	0.549383	0	TGCAGCCTCTTGCATAGCTTCAACTGCTGCCATCTGTGCCGCATCTCTCCGCTTCATTATTTCCTGTCA	NLL-10	2049516	1.27073	A	A	B	A	B	B	A	B	B	B	A	A	B	A	A	A	A	B	B	B	B	-	A	B	B	A	A	B	A	B	B	B	A	A	B	-	-	A	B
LangCGRIL_SNP1200	CxG_LG14	29.4363	0.116022	0.475	0.525	0	TGCAGATAGCTTGCTGCAATGTCTAAGGTATGAATATATTCAAGAAAGTAACTGAAATGTTTAGATCAG	NLL-10	2049588	1.27073	A	A	B	A	B	B	A	B	B	B	A	A	B	A	A	A	A	B	B	B	B	A	A	-	B	A	-	B	A	B	B	B	A	-	B	A	B	A	-
LangCGRIL_SNP1202	CxG_LG14	29.4363	0.104972	0.487654	0.512346	0	TGCAGCATTAGATGGATCACCAAATTGAAATGTTGATGTAGCAGACGAAGAATTGAACTTGTCCATATC	NLL-10	2058809	1.27073	A	A	B	A	B	B	A	B	B	B	A	A	B	A	A	A	A	-	B	B	B	A	A	B	B	A	A	B	A	B	-	B	A	A	B	A	-	A	-
LangCGRIL_SNP1203	CxG_LG14	29.4363	0.0441989	0.468208	0.531792	0	TGCAGCCAAAGCTTCATGAGGAAATTGTTCACCGAAAAGACCTTCTTCCAGCCATTCCAGCTCTCCAAA	NLL-10	2076562	1.27073	A	A	B	A	B	B	A	B	B	B	A	A	B	A	A	A	A	B	B	B	B	A	A	B	B	A	A	B	A	B	B	B	A	A	B	A	B	A	B
LangCGRIL_SNP1205	CxG_LG14	30.0815	0.0552486	0.461988	0.538012	0	TGCAGCTATGGTGAGTTAGCACATTTTTGTAAAAATTTGCAGAAACTCTTTGACAGCATTTTGAAAGCT	NLL-10	2087408	1.46164	A	A	B	A	B	B	A	B	B	B	A	A	B	A	A	A	B	B	B	B	B	A	A	B	B	A	A	B	A	B	B	B	A	A	B	A	B	A	B
LangCGRIL_PAV08077	CxG_LG14	30.3883	0.0662983	0.455621	0.544379	0	TGCAGCAAGATATGATTATAGAATATTGGAGCATACCTTACAAAATGCTAATGTGGCATTTGTCACTGT	NLL-10	2093982	1.75012	A	A	B	A	B	B	A	B	B	B	A	B	B	A	A	A	B	B	B	B	B	A	A	B	B	A	A	B	A	B	B	B	A	A	B	A	B	A	B
LangCGRIL_PAV08078	CxG_LG14	30.3883	0.0441989	0.468208	0.531792	0	TGCAGAACGGGATATGCTTATGTACAAACAATGAAAAAAACGCACACATTTCTTGTAATGTAATTAGTC	NLL-10	2094048	1.75012	A	A	B	A	B	B	A	B	B	B	A	B	B	A	A	A	B	B	B	B	B	A	A	B	B	A	A	B	A	B	B	B	A	A	B	A	B	A	B
LangCGRIL_PAV08082	CxG_LG14	30.3883	0.0497238	0.459302	0.540698	0	TGCAGGTCAAGGAACATTTTTCAATATAAGGTTTTCATATCTAATTTATTTACAGATCGGAAGAGCGGT	NLL-10	2113016	1.75012	A	A	B	A	B	B	A	B	B	B	A	B	B	A	A	A	B	B	B	B	B	A	A	B	B	A	A	B	A	B	B	B	A	A	B	A	B	A	B
LangCGRIL_SNP1207	CxG_LG14	30.3883	0.0497238	0.465116	0.534884	0	TGCAGGGAGCAGTAAAAGAGGTGGAAGAGGAAAGGGAACTATTCGAGCAAGCATGTCCAGCAGAACTAC	NLL-10	2124512	1.75012	A	A	B	A	B	B	A	B	B	B	A	B	B	A	A	A	B	B	B	B	B	A	A	B	B	A	A	B	A	B	B	B	A	A	B	A	B	A	B
LangCGRIL_PAV17196	CxG_LG14	31.0018	0.0497238	0.453488	0.546512	0	TGCAGTACGTAGCAACACCTTTTTTTTACAGATCGGAAGAGCGGTTCAGCAGGAATGCCGAGACCGATC	Unmapped	NA	1.62999	A	A	B	A	B	B	A	B	B	B	A	B	B	A	A	A	B	B	B	B	B	A	A	B	B	A	A	B	A	B	B	B	A	A	B	A	B	A	B
LangCGRIL_PAV08083	CxG_LG14	31.3048	0.0497238	0.459302	0.540698	0	TGCAGGAGGATTAGACAAACTACCAAGTACCAACCTATAATTACAGATCGGAAGAGCGGTTCAGCAGGA	NLL-10	2140625	1.61482	A	A	B	A	B	B	A	B	B	B	A	B	B	A	A	A	B	B	B	B	B	A	A	B	B	A	A	B	A	B	B	B	A	A	B	A	B	A	B
LangCGRIL_PAV08087	CxG_LG14	32.2309	0.0552486	0.461988	0.538012	0	TGCAGGATCTTTACTCTCTTCATCAGGAAGAAACTTCCTTTTTCTAACATGGCCATTTTTTATCAAAGT	NLL-10	2158724	2.24438	A	B	B	A	B	B	A	B	B	B	-	B	B	A	A	A	B	B	B	B	B	-	A	B	B	A	A	B	A	B	B	B	A	B	B	A	B	A	B
LangCGRIL_PAV08090	CxG_LG14	32.2309	0.0497238	0.465116	0.534884	0	TGCAGAGAAGCAAAAATCCAGCTCGACAACTGATCAAGCTCGTCGGAAGAAAATGTCCAGAGCACAAGA	NLL-10	2194245	2.24438	A	B	B	A	B	B	A	B	B	B	A	B	B	A	A	A	B	B	B	B	B	A	A	B	B	A	A	B	A	B	B	B	A	B	B	A	B	A	B
LangCGRIL_PAV08094	CxG_LG14	32.2309	0.038674	0.465517	0.534483	0	TGCAGTAGTGGGTGAAGATGGTGAAATTGATTTTACAGATCGGAAGAGCGGTTCAGCAGGAATGCCGAG	NLL-10	2201312	2.24438	A	B	B	A	B	B	A	B	B	B	A	B	B	A	A	A	B	B	B	B	B	A	A	B	B	A	A	B	A	B	B	B	A	B	B	A	B	A	B
LangCGRIL_PAV08095	CxG_LG14	32.2309	0.0607735	0.458824	0.541176	1	TGCAGTGGATAATAATCGAAATAAATGTTTCTTGTTATTGAAAGAGCCGTAACAAACTTACAGATCGGA	NLL-10	2220773	2.24438	A	B	B	A	B	B	A	B	B	B	A	B	B	A	A	A	B	B	B	B	B	A	A	B	B	A	A	B	A	B	B	B	A	B	B	A	B	A	B
LangCGRIL_PAV17005	CxG_LG14	32.2309	0.0220994	0.468927	0.531073	0	TGCAGTGTCTGCATCGATCTGGCATTTACAGATCGGAAGAGCGGTTCAGCAGGAATGCCGAGACCGATC	Unmapped	NA	2.24438	A	B	B	A	B	B	A	B	B	B	A	B	B	A	A	A	B	B	B	B	B	A	A	B	B	A	A	B	A	B	B	B	A	B	B	A	B	A	B
LangCGRIL_SNP1209	CxG_LG14	32.2309	0.0497238	0.459302	0.540698	0	TGCAGGGCCATTCTTATCAAACTTCACTTTCTCTTTCCACCAAGCTCTAATGTTATCAGAGGAACCACT	NLL-10	2194404	2.24497	A	B	B	A	B	B	A	B	B	B	A	B	B	A	A	A	B	B	B	B	B	A	A	B	B	A	A	B	A	B	B	B	A	B	-	A	B	A	B
LangCGRIL_SNP1210	CxG_LG14	32.2309	0.0441989	0.456647	0.543353	0	TGCAGCCCGCCATGACTCGGGCCATACCCTGTCACTGGATTATAAAGGTTATAAGTAGTGTCGTGATGC	NLL-10	2195495	2.24555	A	B	B	A	B	B	A	B	B	B	A	B	B	A	A	A	B	B	B	B	B	A	A	B	B	A	A	B	A	B	B	B	A	B	B	A	B	A	B
LangCGRIL_SNP1212	CxG_LG14	32.2309	0.0441989	0.462428	0.537572	1	TGCAGCTTCCTGAAGCGCAGACACAGCACTGCTTTGAAATCTCAGATCAGTTTTGAAATCTTGAGCAAT	NLL-10	2225013	2.24614	A	B	B	A	B	B	A	B	B	B	A	B	B	A	A	A	B	B	B	B	B	A	A	B	B	A	A	B	A	B	B	B	A	B	B	A	B	A	B
LangCGRIL_PAV08086	CxG_LG14	32.8559	0.0552486	0.467836	0.532164	0	TGCAGGATCCTTACTCTCTTCATCAGGAAGAAACTTCCTTTTTCTAACATGGCCATTTTTTATCGAAGT	NLL-10	2158724	2.70117	A	B	B	A	B	B	A	B	B	B	A	B	B	A	A	A	B	B	B	B	-	A	A	-	B	A	A	B	A	-	B	B	A	B	B	A	-	A	A
LangCGRIL_SNP1208	CxG_LG14	32.8559	0.0718232	0.458333	0.541667	0	TGCAGGATCCTTACTCTCTTCATCAGGAAGAAACTTCCTTTTTCTAACATGGCCATTTTTTATCGAAGT	NLL-10	2158724	2.70117	A	B	B	A	B	B	A	B	B	B	-	B	B	A	A	A	B	B	B	B	B	A	A	B	B	A	A	B	A	B	B	B	A	B	B	A	B	A	-
LangCGRIL_PAV08089	CxG_LG14	33.5011	0.0828729	0.39759	0.60241	1	TGCAGTTCGGATATAGAAATGGATGACATTAGAGTTCAAAATATAGCCGAGAAAGATGTCAGTGATGAA	NLL-10	2194081	2.5422	A	B	B	A	B	B	A	B	B	B	A	B	B	A	A	A	B	B	B	B	B	A	A	B	B	A	A	B	A	B	B	B	A	B	B	A	B	A	B
LangCGRIL_PAV17168	CxG_LG14	34.1463	0.0662983	0.467456	0.532544	0	TGCAGTGGATAATAATCGAAATAAATATACATATGGACCAAAATAATAAATATCAGAGCACATAAGGTT	Unmapped	NA	2.25439	A	B	B	A	B	B	A	B	B	B	A	B	-	A	A	A	B	B	B	B	B	A	A	B	B	A	A	B	A	B	B	B	A	B	B	A	B	A	-
LangCGRIL_SNP1213	CxG_LG14	34.4648	0.0773481	0.473054	0.526946	0	TGCAGATATTTCTAGCTTGATTTGTTGAAGGAGCAAAATCATAAGAATATGGATGACTCAAACAATTGG	NLL-10	2254675	2.60049	A	B	B	A	B	B	A	B	B	B	A	B	B	A	A	A	B	B	B	B	B	A	A	B	B	A	A	B	A	B	B	B	A	B	B	A	B	A	B
LangCGRIL_PAV08110	CxG_LG14	35.0937	0.0552486	0.467836	0.532164	0	TGCAGTGATGCCAATGGCATTTAGGTAGAGTAAAATTTCAGTCTGTTCTGCCTCCTCATATTTCAGACT	NLL-10	2345373	2.61684	A	B	B	A	B	B	A	B	B	B	A	B	B	A	A	A	B	B	B	B	B	A	A	B	B	A	A	B	A	B	B	B	A	B	B	A	B	A	B
LangCGRIL_PAV08111	CxG_LG14	35.0937	0.0552486	0.467836	0.532164	0	TGCAGAAGGGGCATATAAAAACCCAGCAGCAAAGATAAAAGTAGTGGGGAGGGGTTATCATTGAATTCA	NLL-10	2345439	2.61684	A	B	B	A	B	B	A	B	B	B	A	B	B	A	A	A	B	B	B	B	B	A	A	B	B	A	A	B	A	B	B	B	A	B	B	A	B	A	B
LangCGRIL_PAV08112	CxG_LG14	35.0937	0.0497238	0.476744	0.523256	0	TGCAGTTGAATGCGCAGGAAACGGGAAAATGGCAAAATGGTGTTACAGATCGGAAGAGCGGTTCAGCAG	NLL-10	2369340	2.61684	A	B	B	A	B	B	A	B	B	B	A	B	B	A	A	A	-	B	B	B	B	A	A	B	B	A	A	B	A	B	B	B	A	B	B	A	B	A	B
LangCGRIL_PAV08106	CxG_LG14	35.4005	0.038674	0.488506	0.511494	0	TGCAGTACAATTTTTAGTTACATTTACAATTATTGTCTTACAGATCGGAAGAGCGGTTCAGCAGGAATG	NLL-10	2310808	2.58365	A	B	B	A	B	B	A	B	B	B	A	B	B	A	A	A	B	B	B	B	B	A	A	B	B	A	A	B	A	-	B	B	A	B	B	A	B	A	-
LangCGRIL_PAV08107	CxG_LG14	35.4005	0.0331492	0.474286	0.525714	0	TGCAGATGGGTTTGGTTCTAGGATTGGCACTTGCTTTCATTCTTGGAACAGGGTTGCACTTTGGAGCTA	NLL-10	2310846	2.58365	A	B	B	A	B	B	A	B	B	B	A	B	B	A	A	A	B	B	B	B	B	A	A	B	B	A	A	B	A	B	B	B	A	B	B	A	B	A	B
LangCGRIL_PAV17078	CxG_LG14	35.4005	0.0607735	0.5	0.5	0	TGCAGTTGAATGCGCAGGAAAAGGGAAAATGGCAAATGGCAAAATGGTGTTACAGATCGGAAGAGCGGT	Unmapped	NA	2.58365	A	B	B	A	B	B	A	B	B	B	A	B	B	A	A	A	-	B	B	B	B	A	A	B	B	A	A	-	A	B	B	B	A	B	B	A	B	A	B
LangCGRIL_SNP1214	CxG_LG14	35.4005	0.0607735	0.476471	0.523529	0	TGCAGTTTGCATACATGAAAACTATACCAGCAGAAAATAAAGGCATAGCTTAGTTCAAGACTAGAAATT	NLL-10	2345782	2.58365	A	B	B	A	B	B	A	B	B	B	A	B	B	A	A	A	B	B	B	B	B	A	A	B	B	A	A	-	A	B	B	B	A	B	B	A	B	A	B
LangCGRIL_PAV08113	CxG_LG14	35.717	0.0939227	0.506098	0.493902	0	TGCAGAATCCACTTTACAAATTTGAATGATTGGTTGAAAGGTTGGAAGTTACTTACAGATCGGAAGAGC	NLL-10	2381247	2.23684	A	B	B	A	B	B	A	B	B	B	A	B	B	A	A	A	B	B	B	B	B	A	A	B	B	A	A	B	A	B	B	B	A	B	B	A	B	A	B
LangCGRIL_PAV08114	CxG_LG14	35.717	0.0552486	0.479532	0.520468	0	TGCAGAATCATGGCATCATGTACAGCAAAAAGTTTGGAGAGGTATCATAGAGCAGAATCCTCGGTCAAC	NLL-10	2381421	2.23684	A	B	B	A	B	B	A	B	B	B	A	B	B	A	A	A	-	B	B	B	B	A	A	B	B	A	A	B	A	B	B	-	A	B	B	A	B	A	B
LangCGRIL_PAV08115	CxG_LG14	35.717	0.0331492	0.48	0.52	0	TGCAGTATGTAGATTTGTGACCATTTTTACAGCATCATCAATTCCAGGGAAAGATTGGGAGTCATAGTC	NLL-10	2381487	2.23684	A	B	B	A	B	B	A	B	B	B	A	B	B	A	A	A	B	B	B	B	B	A	A	B	B	A	A	-	A	B	B	-	A	B	B	A	B	A	B
LangCGRIL_PAV08116	CxG_LG14	35.717	0.0607735	0.464706	0.535294	0	TGCAGTATGTAGATTTGTGACCATTTTTACAGCATCATCAATTCCAGGGAAAGATTGGAGTCATAGTCA	NLL-10	2381487	2.23684	A	B	B	A	B	B	A	B	B	B	A	B	B	A	A	A	-	B	B	B	B	A	A	B	B	A	A	B	A	B	B	B	A	B	B	A	B	A	B
LangCGRIL_PAV08119	CxG_LG14	35.717	0.0497238	0.488372	0.511628	0	TGCAGCATTGAGAAATGGAATCTAGCATCTCAAACTACTAGCCCTCACGCCCTTGCTACGTGACTCTTA	NLL-10	2394860	2.23684	A	B	B	A	B	B	A	B	B	B	A	B	B	A	A	A	-	B	B	B	B	A	A	B	B	A	A	B	A	B	B	B	A	-	B	A	B	A	B
LangCGRIL_SNP1216	CxG_LG14	35.717	0.0497238	0.47093	0.52907	0	TGCAGTAGCTGTTGGGTCTGACCGGGACTTGTCTTCTAGATTTGGGCCTAGACCATTGACATATATTGT	NLL-10	2394794	2.23684	A	B	B	A	B	B	A	B	B	B	A	B	B	A	A	A	-	B	B	B	B	A	A	B	B	A	A	B	A	B	B	B	A	B	B	A	B	A	B
LangCGRIL_SNP1217	CxG_LG14	35.717	0.0331492	0.48	0.52	0	TGCAGCATTGAGAAATGGAATCTAGTGTCTCAAACTACTAGCCCTCACGCCCTTGCTACGTGACTCTTA	NLL-10	2394860	2.23684	A	B	B	A	B	B	A	B	B	B	A	B	B	A	A	A	-	B	B	B	B	A	A	B	B	A	A	B	A	B	B	B	A	B	B	A	B	A	B
LangCGRIL_PAV08120	CxG_LG14	36.0395	0.0497238	0.476744	0.523256	0	TGCAGCATTGAGAAATGGAATCTAGTGTCTCAAACTACTAGCCCTCACGCCCTTGCTACGTGACTCTTA	NLL-10	2394860	2.11753	A	B	B	A	B	B	A	B	B	B	A	B	B	A	A	A	-	B	B	B	B	A	-	B	B	A	A	B	-	B	-	B	A	B	B	A	B	A	B
LangCGRIL_SNP1215	CxG_LG14	36.0395	0.0939227	0.493902	0.506098	0	TGCAGTACGGTATCTTTGACATGCATATGTCCTTGAGAATAACTAGGACATAATTATCATCTAAAGTCT	NLL-10	2391765	2.11754	A	B	B	A	B	B	A	B	B	B	A	B	B	A	A	A	-	B	B	B	B	A	A	B	B	A	A	-	A	B	B	B	A	B	B	A	B	A	-
LangCGRIL_PAV08122	CxG_LG14	36.3444	0.0497238	0.47093	0.52907	0	TGCAGCAAGAAGCAGTGTCGGTCGACTGAGCAGTGCAAGGTCAAGCCCTGCCATCTTTCAAAAATCACC	NLL-10	2452602	2.26236	A	B	B	A	B	B	A	B	B	B	A	B	B	A	A	A	A	B	B	B	B	-	A	B	B	A	A	B	A	B	B	B	A	B	B	A	B	A	B
LangCGRIL_PAV12240	CxG_LG14	39.6171	0.0497238	0.511628	0.488372	2	TGCAGAAATGAATTGAATAATATGAATAACATGAGTATTATTCTGATACATATATATACTCATGTTACA	NLL-16	4067858	3.17183	A	B	B	A	B	B	A	B	B	B	A	B	B	A	A	A	-	B	B	B	B	B	A	B	B	A	A	B	A	B	B	-	A	B	B	A	B	A	B
LangCGRIL_SNP1222	CxG_LG14	41.1608	0.0331492	0.491429	0.508571	0	TGCAGCTTGCATACGTTATTCAGCAAAACGTCGACCAAGGATGAGCCAGGTAAAGAAGTTTTTGTCATC	NLL-10	2618580	3.3649	A	B	B	A	B	B	A	B	B	B	A	B	B	A	A	A	-	B	B	B	B	-	A	B	B	A	A	B	A	B	B	B	A	B	B	A	-	A	B
LangCGRIL_SNP1223	CxG_LG14	41.1608	0.0497238	0.5	0.5	0	TGCAGCACATGCCACCATCCGAGCCAGATCATCCCGATTACAGATCGGAAGAGCGGTTCAGCAGGAATG	NLL-10	2618646	3.3649	A	B	B	A	B	B	A	B	B	B	A	B	B	A	A	A	-	B	B	B	B	-	A	B	B	A	A	B	A	B	B	B	A	B	B	A	-	A	B
LangCGRIL_SNP1224_A0	CxG_LG14	41.1608	0.381215	0.482143	0.517857	0	TGCAGCACATGCCACCATCCGAGCCAGATCACCCCGATTAAATTCATTCTGGAGCCTTGGGTCAATCAG	NLL-10	2618646	3.3649	A	-	-	-	-	B	-	B	B	B	A	B	B	A	A	A	-	-	-	B	B	B	-	-	-	-	-	-	A	B	B	B	-	B	-	-	-	-	-
LangCGRIL_PAV08136	CxG_LG14	41.749	0.0441989	0.491329	0.508671	0	TGCAGCTATTCTCATAGGACCAACAAGGTTTTCCAAAAGCCCTCATGTAGTTTTCATGAGCTGCTCATG	NLL-10	2635357	4.06543	A	B	B	A	B	B	A	B	B	B	A	B	B	A	A	A	-	-	B	B	B	-	A	B	B	A	A	B	A	B	B	B	A	B	B	A	-	A	B
LangCGRIL_PAV08137	CxG_LG14	41.749	0.0552486	0.48538	0.51462	0	TGCAGCTATTCTCATAGGACCAATAAGGTTTTCCAAAAGCCCTCATGTAGTTACAGATCGGAAGAGCGG	NLL-10	2635357	4.06543	A	B	B	A	B	B	A	B	B	B	A	B	B	A	A	A	A	B	B	B	B	A	A	B	B	A	A	B	A	B	B	B	A	B	B	A	A	A	B
LangCGRIL_PAV08138	CxG_LG14	41.749	0.0110497	0.480447	0.519553	0	TGCAGTTATTTTACATACTTTTAGAACCACAATTGCTTCATAGATCTTTTTCCAAGTAACACTATACCT	NLL-10	2649408	4.06546	A	B	B	A	B	B	A	B	B	B	A	B	B	A	A	A	B	B	B	B	B	B	A	B	B	A	A	B	A	B	B	B	A	B	B	A	B	A	B
LangCGRIL_PAV08139	CxG_LG14	41.749	0.0276243	0.477273	0.522727	0	TGCAGTATCATACAACAAATATGTAAGACAAATAGACAATACAAGGACGAGAATGCCCTCATTGTCAAT	NLL-10	2649474	4.06546	A	B	B	A	B	B	A	B	B	B	A	B	B	A	A	A	B	B	B	B	B	-	A	B	B	A	A	B	A	B	B	B	A	B	B	A	-	A	B
LangCGRIL_SNP1225	CxG_LG14	42.9397	0.0220994	0.491525	0.508475	0	TGCAGCTTTGATGCTATGATTTTGAGGATACGTAACACCCCCAGTTCTGAAATGCGACCTTCCATGCCC	NLL-10	2723382	5.78124	A	B	B	A	B	B	A	B	B	B	A	B	B	A	A	A	-	B	B	B	B	B	A	B	B	A	A	B	A	B	B	B	A	B	B	A	-	A	B
LangCGRIL_PAV08144	CxG_LG14	43.2428	0.0828729	0.487952	0.512048	0	TGCAGATTTGGAAGATTACAAATGCTTGCCGGAATCTTCCCGGAGAGCAAATTATGCGCCACATTACAG	NLL-10	2798982	6.95805	A	B	B	A	B	A	A	B	B	B	A	B	B	A	A	A	-	B	B	-	B	-	A	B	B	A	A	B	A	B	B	B	A	B	B	-	-	A	B
LangCGRIL_SNP1226	CxG_LG14	43.2428	0.0441989	0.50289	0.49711	0	TGCAGAGGAATATAGGTATTACATACTATTTCCACAAAATATATTGCTGCTCATATGGAAAACATAATC	NLL-10	2817201	6.95805	A	B	B	A	B	A	A	B	B	B	A	B	B	A	A	A	-	B	B	A	B	-	A	B	B	A	A	B	A	B	B	B	A	B	B	A	-	A	B
LangCGRIL_PAV08142_A0	CxG_LG14	48.0191	0.038674	0.597701	0.402299	0	TGCAGCTGATTCTAGTGATGGGGTTGGTGATTATTTTTTATGTAGTTCATTTTTGTTAGTTTATCCTTT	NLL-10	2791260	5.98678	A	A	B	A	A	A	A	B	B	A	A	A	B	A	A	A	A	B	B	B	B	A	A	B	B	A	A	B	A	B	B	B	A	B	B	-	A	A	B
LangCGRIL_PAV08143_A0	CxG_LG14	48.0191	0.0773481	0.580838	0.419162	0	TGCAGAACTTTTCCGTTAGTCTTTTCATTGGTTTCCCTTACACCTACACAACAAATAAGCTCCAACCAA	NLL-10	2791326	5.98678	A	A	-	A	A	A	A	B	B	A	A	A	B	A	A	A	A	B	B	B	B	A	A	B	B	A	A	B	A	B	B	B	A	B	B	-	A	A	B
LangCGRIL_SNP1227	CxG_LG14	53.3728	0.0441989	0.50289	0.49711	0	TGCAGAGACACTCTCCGCTTGTGGGAGTAAGGATACACTAAGACACTCTCCGCTTGTAGGAGCAGGGGC	NLL-10	2835941	6.69365	A	B	B	A	B	A	A	B	B	B	A	B	B	A	A	A	-	B	B	A	B	-	A	B	B	A	A	B	A	B	B	B	A	B	B	A	A	A	B
LangCGRIL_SNP1228	CxG_LG14	53.3728	0.038674	0.511494	0.488506	0	TGCAGATCGATAAAGATCTTGGGGAGGTATTACAGATCGGAAGAGCGGTTCAGCAGGAATGCCGAGACC	NLL-10	2844700	6.69365	A	B	B	A	B	A	A	B	B	B	A	B	B	A	A	A	-	B	B	A	B	-	A	B	B	A	A	B	A	B	B	B	A	B	B	A	-	A	B
LangCGRIL_PAV08151	CxG_LG14	53.6705	0.0828729	0.524096	0.475904	0	TGCAGAGGGGAAATTCAAATTTTGGCAATTTTTCACTCTCTCTCTCTCAATAAAGCTAATTACAGATCG	NLL-10	2927134	6.81157	A	B	B	A	B	A	A	B	B	B	A	B	B	A	A	A	-	B	B	A	B	-	A	B	B	A	A	B	A	B	B	B	A	B	B	A	B	A	B
LangCGRIL_PAV08152	CxG_LG14	53.6705	0.0883978	0.478788	0.521212	0	TGCAGAGGGGAAATTCAAATTTTGGCAATTTTTCACTCTCTCTCTCCAAATAAAGCTAATTACAGATCG	NLL-10	2927134	6.81157	A	B	B	A	B	A	A	B	B	B	A	B	B	A	A	A	-	B	B	A	B	A	A	B	B	A	A	B	A	B	B	B	A	B	B	A	A	A	B
LangCGRIL_SNP1229	CxG_LG14	53.6705	0.0441989	0.49711	0.50289	0	TGCAGAGGGGAAATTCAAATTTTGGCAATTTTTCACTCTCTCTCTCTCAATAAAGCTAATTACAGATCG	NLL-10	2927134	6.81157	A	B	B	A	B	A	A	B	B	B	A	B	B	A	A	A	-	B	B	A	B	-	A	B	B	A	A	B	A	B	B	B	A	B	B	A	-	A	B
LangCGRIL_SNP1230	CxG_LG14	53.9681	0.0497238	0.5	0.5	0	TGCAGCTTCTGAGAGTGGAGGAAAGATAAGAAATGTGAAGTTCTACTACTATATTTTCTTCTATTTTCT	NLL-10	3080552	7.5781	A	B	B	-	B	A	A	B	B	B	A	B	B	A	A	A	-	B	B	A	B	-	A	B	B	A	A	B	A	B	B	B	A	B	B	A	-	A	B
LangCGRIL_PAV08163	CxG_LG14	54.5854	0.0662983	0.514793	0.485207	0	TGCAGCAAATTCTTGAGTGGCAACACAACCATAGGTGTTTTCTGAAAAAACTTCAAACTATTTTCACCA	NLL-10	3098475	8.60826	A	B	B	B	B	A	A	B	B	B	A	B	B	A	A	A	-	-	B	A	B	-	A	B	B	B	A	B	A	-	B	B	A	B	B	A	-	A	B
LangCGRIL_SNP1231_A0	CxG_LG14	54.5854	0.331492	0.512397	0.487603	0	TGCAGTGGTTAATGCCAGTATGTACCAAGAAATAACAATGCACAAATGTGATGTTGCGACTGGTCACTG	NLL-10	3123035	8.60826	-	B	B	B	B	A	-	B	-	B	A	B	B	A	-	A	-	-	-	-	-	-	A	B	-	-	-	-	A	-	B	-	A	B	-	-	-	-	B
LangCGRIL_PAV08164	CxG_LG14	55.5471	0.0662983	0.485207	0.514793	0	TGCAGCAAATTCTTGAGTGGCAACACAACCATAGAAGGTGTTTTCTGAAAAAACTTCAAACTATTTTCA	NLL-10	3098475	8.62751	A	B	B	A	B	A	A	B	B	B	A	B	B	A	A	A	A	B	B	A	B	-	A	B	B	B	A	B	-	B	B	B	A	B	B	A	-	A	B
LangCGRIL_PAV08165	CxG_LG14	56.176	0.0607735	0.505882	0.494118	0	TGCAGCTTTTCCAATAGAAGACTTGAAGTGCAGAGGGGGTAAATGAAAAATCAAGTCATGGGTAGTGGA	NLL-10	3146741	9.95684	A	B	B	-	B	A	A	B	B	B	A	B	B	A	A	A	-	B	B	-	B	-	A	B	B	B	A	B	A	B	B	B	A	B	B	A	-	A	B
LangCGRIL_PAV08166	CxG_LG14	56.176	0.0883978	0.527273	0.472727	0	TGCAGGGAGAAAGAAAAACAATGTTATCAAACATCAAAACATGATGTCACAATCTCACAAAATGGAAAA	NLL-10	3171689	9.95684	A	B	B	B	B	A	A	B	B	B	A	B	B	A	A	A	B	B	B	A	-	-	A	B	B	B	A	B	A	B	B	B	A	B	B	A	-	A	B
LangCGRIL_SNP1233	CxG_LG14	56.176	0.0552486	0.508772	0.491228	0	TGCAGCTTTATGTGAACTATCTTATATAGAAAGTAGGTGTTGAGACTTGAGAGTATCACACTATCACGT	NLL-10	3180365	9.95684	A	B	-	-	B	A	A	B	B	B	A	-	B	A	A	A	-	B	B	A	B	-	A	B	B	B	A	B	A	B	B	B	A	B	B	A	-	A	B
LangCGRIL_PAV01947	CxG_LG14	56.7858	0.0497238	0.5	0.5	0	TGCAGAACAAAAAGGAACTAAGTTAGATAAAACATTATTTACATTTTGAAAGGAAGAATAAGACAAACA	NLL-03	2582868	11.0993	A	B	B	-	B	A	A	B	B	B	A	B	B	A	A	A	A	B	B	A	B	-	A	B	B	B	A	B	A	B	B	B	A	B	B	A	A	A	B
LangCGRIL_SNP1234	CxG_LG14	56.7858	0.0497238	0.5	0.5	0	TGCAGGTAAACCAAGATTGTCACAGTGACTAAGTTATTTATGGATTGTTTATGGTAAATCATAACTGGT	NLL-10	3301663	11.0993	A	B	B	-	B	A	A	B	B	B	A	B	B	A	A	A	-	B	B	A	B	-	A	B	B	B	A	B	A	B	B	B	A	B	B	A	-	A	B
LangCGRIL_SNP1235	CxG_LG14	56.7858	0.441989	0.544554	0.455446	0	TGCAGTAGTTAATAAAAGCCTTAAAAATCAGCATCAGGAAGATATTACTCACATCCCTGTAACATGTTT	NLL-10	3315870	11.0993	-	-	-	-	B	A	-	-	B	B	-	B	-	A	-	A	-	-	-	-	B	-	A	-	-	-	-	-	A	-	-	-	-	-	-	-	-	-	B
LangCGRIL_PAV08173	CxG_LG14	57.0888	0.0441989	0.50289	0.49711	0	TGCAGAACAAAAAGGAACTAAGTTAGATAACATTATTTACATTTTGAAAGGAAGAATAAGACAAACATC	NLL-10	3299973	11.0723	A	B	B	B	B	A	A	B	B	B	A	B	B	A	A	A	-	B	B	A	B	-	A	B	B	B	A	B	A	B	B	B	A	B	B	A	-	A	-
LangCGRIL_PAV17075	CxG_LG14	57.0888	0.0497238	0.5	0.5	0	TGCAGATGACGAGATTGCAGACTTTGTGTTTGTGTAGGTAATTTGTCTTATTATGTGAACTTCTCATTG	Unmapped	NA	11.0723	A	B	B	B	B	A	A	B	B	B	A	B	B	A	A	A	B	B	B	A	B	-	A	-	B	B	A	B	A	B	B	B	A	B	B	A	B	A	B
LangCGRIL_PAV08175	CxG_LG14	57.3956	0.0718232	0.52381	0.47619	0	TGCAGAGGCCACTCGCCAAATGTTTGAGAAAAAGGTATTTACAGATCGGAAGAGCGGTTCAGCAGGAAT	NLL-10	3314065	11.6407	A	B	B	B	B	A	A	B	B	B	A	B	B	A	A	A	-	B	B	A	B	-	A	A	B	B	A	B	A	B	B	B	A	B	B	A	B	A	-
LangCGRIL_PAV17089	CxG_LG14	57.3956	0.0662983	0.497041	0.502959	0	TGCAGCTGTATCTCCTTCACACCCTAAAGTGTCAAATTCCATGTAACTGAAGCCTCACTCACACAGTTC	Unmapped	NA	11.6407	A	B	B	B	B	A	A	B	B	B	A	B	B	A	A	A	B	B	B	A	-	-	A	A	B	B	A	B	-	B	B	B	A	B	B	A	-	A	B
LangCGRIL_PAV17156	CxG_LG14	57.3956	0.0718232	0.52381	0.47619	0	TGCAGCTCCACTTAGTGGTGGTGTTGGCTCGGGTCGTGGTCGCGGTCGCGGTCGTGGACGTGGTGGTGC	Unmapped	NA	11.6407	A	B	B	-	B	A	A	B	B	B	A	B	-	A	A	A	-	-	B	A	-	B	A	A	B	B	A	-	A	B	B	B	A	B	B	A	-	A	B
LangCGRIL_SNP1238	CxG_LG14	57.7005	0.0441989	0.50289	0.49711	0	TGCAGAGCAAATCCAACACATCACTGCACAGCTTAGAAAGTTTGGTAAGATTGAAGGGAAGAATGTTTT	NLL-10	3395248	11.2233	A	B	B	-	B	A	A	B	B	B	A	B	B	A	A	A	B	B	B	A	B	-	A	A	B	B	A	B	A	B	B	B	A	B	B	A	A	A	B
LangCGRIL_PAV08174	CxG_LG14	58.0091	0.0773481	0.497006	0.502994	0	TGCAGAGGCCACTCGCCAAATGTTTGAGAAAAAGGTATTTATTACAGATCGGAAGAGCGGTTCAGCAGG	NLL-10	3314062	10.1239	A	B	B	A	B	A	A	B	B	B	A	B	B	A	A	A	A	B	B	A	B	-	A	A	B	B	A	B	A	B	B	B	A	B	B	A	A	A	B
LangCGRIL_PAV17077	CxG_LG14	58.0091	0.0441989	0.508671	0.491329	0	TGCAGCTCCACTTAGTGGTGGTGTTGGCTCGGGTCGTGGTCGCGGTCGTGGACGTGGTGGTGCAAGAGG	Unmapped	NA	10.1239	A	B	B	-	B	A	A	B	B	B	A	B	B	A	A	A	-	B	B	A	B	-	A	A	B	B	A	B	A	B	B	B	A	B	B	-	-	A	B
LangCGRIL_PAV17086	CxG_LG14	58.0091	0.0662983	0.514793	0.485207	0	TGCAGATACATCATTGGCTAAAAAAAATTTGTTGCACCTAAAATTTATTTACAGATCGGAAGAGCGGTT	Unmapped	NA	10.1239	A	B	B	A	B	A	A	B	B	B	A	B	B	A	A	A	A	B	B	A	B	-	A	A	B	B	A	B	A	B	B	B	A	B	B	A	A	A	B
LangCGRIL_PAV17091	CxG_LG14	58.0091	0.0773481	0.502994	0.497006	0	TGCAGCTGCATCTCCTTCACACCCTAAAGTGTCAAATTCCTTGTAACTGAAGCCTCACTCACACAGTTC	Unmapped	NA	10.1239	A	B	B	-	B	A	A	B	B	B	A	B	B	A	A	A	-	B	B	A	B	-	A	-	B	B	A	B	A	B	-	B	A	B	B	A	-	A	B
LangCGRIL_PAV17138	CxG_LG14	58.0091	0.0939227	0.487805	0.512195	0	TGCAGATGACGAGATTGTAGACTTTGTGTTTGTGCAGATAATTTGTCTTATTATGTGAACTTCTCATTG	Unmapped	NA	10.1239	A	B	B	-	B	A	A	B	B	B	A	B	B	A	A	A	-	B	B	A	B	A	A	A	B	B	A	B	A	B	B	B	A	B	B	A	-	A	B
LangCGRIL_SNP1236	CxG_LG14	58.0091	0.0441989	0.508671	0.491329	0	TGCAGGGCTAATGATAAGCCGTACCTTCTTATTGATTTTTCAAATTGGTTACAGATCGGAAGAGCGGTT	NLL-10	3317951	10.1239	A	B	B	-	B	A	A	B	B	B	A	B	B	A	A	A	-	B	B	A	B	-	A	A	B	B	A	B	A	B	B	B	A	B	B	A	-	A	B
LangCGRIL_SNP1237_A0	CxG_LG14	58.0091	0.220994	0.524823	0.475177	0	TGCAGGAAGAAACACAGTTAATTTTAGCATAAAAATGAATGCAACTAATTTATACGTGGATCAAAGGCA	NLL-10	3318000	10.124	A	-	B	-	B	A	-	B	B	B	A	B	B	A	-	A	-	B	-	A	B	-	A	A	-	-	-	-	A	B	B	B	-	-	-	A	A	A	B
LangCGRIL_SNP2392	CxG_LG14	58.0091	0.0497238	0.505814	0.494186	0	TGCAGCTGTATCTCCTTCACACCCTAAAGTGTCAAATTCCATGTAACTGAAGCCTCACTCACACAGTTC	Unmapped	NA	10.124	A	B	B	-	B	A	A	B	B	B	A	B	B	A	A	A	-	B	B	A	B	-	A	A	B	B	A	B	A	B	B	B	A	B	B	A	-	A	B
LangCGRIL_SNP2393	CxG_LG14	58.0091	0.0497238	0.511628	0.488372	0	TGCAGATGACGAGATTGCAGACTTTGTGTTTGTGTAGGTAATTTGTCTTATTATGTGAACTTCTCATTG	Unmapped	NA	10.124	A	B	B	-	B	A	A	B	B	B	A	B	B	A	A	A	-	B	B	A	B	-	A	A	B	B	A	B	A	B	B	B	A	B	B	A	-	A	B
LangCGRIL_SNP2440	CxG_LG14	58.0091	0.038674	0.505747	0.494253	0	TGCAGAGCAAAATTTTTTGAACTTCATACTTTTGGTTTGTGGATGAAACTTCCTCTTATAGTTTTATTG	Unmapped	NA	10.124	A	B	B	-	B	A	A	B	B	B	A	B	B	A	A	A	-	B	B	A	B	-	A	A	B	B	A	B	A	B	B	B	A	B	B	A	A	A	B
LangCGRIL_SNP2424	CxG_LG14	58.3216	0.0497238	0.5	0.5	0	TGCAGCTACAAAAATGGTTGAACAAGGTATGTGTTACAGATCGGAAGAGCGGTTCAGCAGGAATGCCGA	Unmapped	NA	10.3414	B	B	B	-	B	A	A	B	B	B	A	B	B	A	A	A	-	B	B	A	B	-	A	A	B	B	A	B	A	B	-	B	A	B	B	A	-	A	B
LangCGRIL_SNP2216	CxG_LG14	58.6175	0.0497238	0.494186	0.505814	0	TGCAGCTCCAGCATACTTGACTGAAAATTTTTCCGTATAGCTGAAATTGCCTACAATATCAATAAAATG	Scaffold_134_24	12679	11.4513	B	B	B	-	B	-	A	B	B	B	A	B	B	A	A	A	-	B	B	A	B	-	A	A	B	B	A	B	A	B	-	B	A	B	B	A	B	A	B
LangCGRIL_SNP2217	CxG_LG14	58.6175	0.0718232	0.494048	0.505952	0	TGCAGAAACCTATGCTAAAATTATTATGTGCATGGCTAGGAAGGTTAGGAATAACTTTTGTCTATAACA	Scaffold_134_26	12603	11.4513	B	B	B	-	B	-	A	B	B	B	A	B	B	A	A	A	-	B	B	A	B	-	A	A	B	B	A	B	A	B	-	B	A	B	B	A	B	A	B
LangCGRIL_SNP2218	CxG_LG14	58.6175	0.0441989	0.49711	0.50289	0	TGCAGCCATCTGTGGAGATGTCTTTGCTTCTCCACCAGTTGATTCAATTTTAGCTGTATGTTTACATGT	Scaffold_134_26	35831	11.4513	B	B	B	-	B	-	A	B	B	B	A	B	B	A	A	A	-	B	B	A	B	A	A	A	B	B	A	B	A	B	-	B	A	B	B	A	B	A	B
LangCGRIL_PAV15418	CxG_LG14	58.9242	0.0662983	0.491124	0.508876	0	TGCAGGAGGGATTGTGGCATTTTCTAAGAGCAGGGTGAGTTTTTTACAGATCGGAAGAGCGGTTCAGCA	Scaffold_134_27	15882	12.7711	B	B	B	B	B	B	A	B	B	B	A	B	B	A	B	A	-	B	B	A	B	B	A	A	B	B	A	B	A	B	B	B	A	B	B	A	B	A	B
LangCGRIL_PAV15262	CxG_LG14	59.5532	0.0497238	0.494186	0.505814	0	TGCAGAAGTTTCGGAGACAGAATCACTGTCCACAGCTCCATGAGATGTCCCAACATCTGATAAAGGTAT	Scaffold_10_17	53695	12.9163	B	B	B	-	B	A	A	B	B	B	A	B	B	A	B	A	A	B	B	-	B	-	A	-	B	B	A	B	A	B	-	B	A	B	B	-	B	A	B
LangCGRIL_SNP1239	CxG_LG14	59.8581	0.0607735	0.476471	0.523529	0	TGCAGCTGTTCTCAGTCTTCAACAGTTCTATGGGTCAGATGATATGCCAGGGTATAATTCTCAGTGCTT	NLL-10	3664136	13.2602	B	B	B	-	B	-	A	B	B	B	A	B	B	A	B	A	-	B	B	A	B	-	A	A	B	B	A	B	A	B	-	B	A	B	B	A	B	A	B
LangCGRIL_SNP1240_A1	CxG_LG14	60.6985	0.303867	0.5	0.5	0	TGCAGACAGTAATAGAGGTTAACAATTTTGGAAATAGTTCTAACCAATTTTATTTGGTTGGTACACTAA	NLL-10	3694117	14.6147	-	-	B	-	B	-	-	-	B	B	A	B	B	A	-	A	-	-	-	A	B	A	A	A	B	-	-	-	A	-	-	B	-	-	-	A	B	A	B
LangCGRIL_SNP1243	CxG_LG14	61.184	0.237569	0.5	0.5	0	TGCAGAATCTTTGTCAGGGCATATAAAGACACTAACATGTGTATAGAGAGGATTAATTATTTCTCATTT	NLL-10	3751496	15.299	B	-	B	B	B	B	A	B	B	B	A	B	B	A	-	A	-	-	-	-	-	A	-	A	B	-	-	B	A	B	-	-	-	B	-	-	B	A	B
LangCGRIL_PAV08186	CxG_LG14	61.5686	0.0662983	0.47929	0.52071	0	TGCAGGTCACAGGATCAGGCTACAAACTATTTAGCCCTTACAGATCGGAAGAGCGGTTCAGCAGGAATG	NLL-10	3751458	14.6106	B	B	B	A	B	-	A	B	B	B	A	B	B	A	B	A	A	B	B	A	B	-	A	A	B	B	A	B	A	B	-	B	A	B	B	A	B	A	B
LangCGRIL_SNP1241	CxG_LG14	61.5686	0.0607735	0.494118	0.505882	0	TGCAGCCTGAAAAATCCTAAAAGCAAAGTTTCAAGTTTGAGTCTTATGAATAAAAATAATATAGAAGTT	NLL-10	3744032	14.6106	B	B	B	-	B	-	A	B	B	B	A	B	B	A	B	A	-	B	B	A	B	-	A	A	B	B	A	B	A	B	-	B	A	B	B	A	B	A	B
LangCGRIL_SNP1242	CxG_LG14	61.5686	0.0552486	0.491228	0.508772	0	TGCAGAATCTTTGTCAGGGCATATAAAGACACTAACATGTATATAGAGAGGATTACAGATCGGAAGAGC	NLL-10	3751496	14.6106	B	B	B	-	B	-	A	B	B	B	A	B	B	A	B	A	-	B	B	A	B	-	A	A	B	B	A	B	A	B	-	B	A	B	B	A	B	A	B
LangCGRIL_PAV08193	CxG_LG14	61.8735	0.038674	0.494253	0.505747	0	TGCAGGTTGCATTTTTGTTTGCCTTTTCTGTTTATCACTTCATTCAATTGCCTTTTCTTACAGATCGGA	NLL-10	3803579	15.473	B	B	B	A	B	A	A	B	B	B	A	B	B	A	B	A	-	B	B	A	B	A	A	A	B	B	A	B	A	B	-	B	A	B	B	A	B	A	B
LangCGRIL_PAV08196	CxG_LG14	61.8735	0.0662983	0.473373	0.526627	0	TGCAGAAGCATCAATATGAAGTTGTTCGAAATTTACTGCAACATATAGGAGTTTACAGATCGGAAGAGC	NLL-10	3806199	15.473	B	B	B	-	B	-	A	B	B	B	A	B	B	A	B	A	A	B	B	A	B	A	A	A	B	B	A	B	A	B	-	B	A	B	B	A	B	A	B
LangCGRIL_PAV08192	CxG_LG14	62.1783	0.0773481	0.491018	0.508982	0	TGCAGGTTGCATTTTTGTTTGCCTTTTCTGTTTATCACTTCATTCAATTGCCTTTTCTGTTTATCACTT	NLL-10	3803571	16.6597	B	B	B	-	B	-	A	B	B	B	A	B	B	A	B	A	-	B	B	A	B	-	A	A	B	B	A	B	-	B	-	B	A	-	B	A	B	A	B
LangCGRIL_PAV08194	CxG_LG14	62.1783	0.0497238	0.482558	0.517442	0	TGCAGGTGTTGGACAGTAATGTAATTTCATGATATTGCACTGCATAGTATTGGGAATGTATGAGGTAGC	NLL-10	3806133	16.6597	B	B	B	-	B	-	A	B	B	B	A	B	B	A	B	A	-	B	B	A	B	B	A	A	B	B	A	B	A	B	-	B	A	B	B	A	B	A	B
LangCGRIL_PAV08195	CxG_LG14	62.1783	0.0662983	0.47929	0.52071	0	TGCAGGTGTTGGACAGTAAAGTAATTTCATGATATTGCACTGCATAGTAATGGGAATGTATGAGGTAGC	NLL-10	3806133	16.6597	B	B	B	-	B	-	A	B	B	B	A	B	B	A	B	A	-	B	B	A	B	-	-	A	B	B	A	B	A	B	-	B	A	B	B	A	B	A	B
LangCGRIL_SNP1244	CxG_LG14	62.1783	0.0497238	0.482558	0.517442	0	TGCAGGTGTTGGACAGTAATGTAATTTCATGATATTGCACTGCATAGTATTGGGAATGTATGAGGTAGC	NLL-10	3806133	16.6597	B	B	B	-	B	-	A	B	B	B	A	B	B	A	B	A	-	B	B	A	B	-	A	A	B	B	A	B	A	B	-	B	A	B	B	A	B	A	B
LangCGRIL_SNP1245	CxG_LG14	62.4851	0.0441989	0.473988	0.526012	0	TGCAGGTATATAAGTTCAAGATAATGCTCAAGCCAAAAACTAATTGAAATGAAGCATAATGTTATATAG	NLL-10	3883551	17.0132	B	B	B	-	B	-	A	B	B	B	A	B	B	A	B	A	B	B	B	A	B	B	A	A	B	B	A	B	A	B	-	B	A	B	B	A	B	A	B
LangCGRIL_SNP1246	CxG_LG14	62.4851	0.0497238	0.476744	0.523256	0	TGCAGAGTGTTTGTGAGAGAAAAAATGACAAGAAATTTTATTTTCTTGTTTACAGATCGGAAGAGCGGT	NLL-10	3886464	17.0132	B	B	B	-	B	-	A	B	B	B	A	B	B	A	B	A	B	B	B	A	B	B	A	A	B	B	A	B	A	B	-	B	A	B	B	A	B	A	B
LangCGRIL_PAV08201	CxG_LG14	62.79	0.0607735	0.464706	0.535294	1	TGCAGTAATTGAGGCTTCAAAGCTTCAACATTGTGAAATAAATAAACAAATTGCATTAGTTATTCTAAA	NLL-10	3853242	17.0764	B	B	B	-	B	A	A	B	B	B	A	B	B	A	B	-	A	B	B	A	B	B	A	A	B	B	A	B	A	B	B	B	A	B	B	A	B	A	B
LangCGRIL_SNP1247	CxG_LG14	63.4189	0.0607735	0.464706	0.535294	0	TGCAGACAACTTGGAAAGAGCTTCCATGGTAGATTTCATTGTACCAGTTTGTCCAGGATGCAATAGAAT	NLL-10	3888749	18.3537	B	B	B	-	B	-	A	B	B	B	A	B	B	A	B	A	B	B	B	A	B	B	A	A	B	B	A	B	A	B	-	B	A	B	B	A	B	A	B
LangCGRIL_SNP1248	CxG_LG14	63.722	0.0552486	0.473684	0.526316	0	TGCAGCTATAAGCCTATATAGTAATATTATTATTCATTATTAGCTTAGAGATTTGAACATGAATAATCT	NLL-10	3918113	19.4465	B	B	B	-	B	-	A	B	B	B	A	B	B	A	B	B	B	B	B	A	B	B	A	A	B	B	A	B	A	B	B	B	A	B	B	A	B	A	B
LangCGRIL_PAV08208	CxG_LG14	65.0043	0.0662983	0.485207	0.514793	2	TGCAGGTCACATGTAATTTATATGTCATTGCATTATAATAAATGTTTTTATTATGACTTTTACAGATCG	NLL-10	4096690	22.1652	B	B	B	A	B	A	A	B	B	B	A	A	B	A	B	B	B	B	B	A	B	B	A	-	B	B	A	B	A	B	A	B	A	B	-	A	B	A	B
LangCGRIL_SNP1249	CxG_LG14	65.6178	0.0276243	0.465909	0.534091	0	TGCAGAATTTGTGACAATATACATAATGTCAAAAAATCAGCAAGAAAAAAGAGGCTACTTACAGATCGG	NLL-10	4014870	23.5519	B	B	B	-	B	A	A	B	B	B	A	B	B	A	B	B	B	B	B	A	B	B	A	A	B	B	A	B	A	B	A	B	A	B	B	A	B	A	B
LangCGRIL_SNP1250	CxG_LG14	65.6178	0.0331492	0.462857	0.537143	0	TGCAGATTACATAATTGTAGCAGTCACTTCTACAGTTTATGCTTCATACCCTTTTAGCAATGAACCACA	NLL-10	4105503	23.5519	B	B	B	-	B	A	A	B	B	B	A	B	B	A	B	B	B	B	B	A	B	B	A	A	B	B	A	B	A	B	A	B	A	B	B	A	B	A	B
LangCGRIL_PAV16820	CxG_LG14	66.527	0.0497238	0.476744	0.523256	0	TGCAGATGCGAAATTATTCAACACTTGATGACTTTGGAGGATAGAGATAGAAATCAATATGATGCTGGC	Scaffold_80_25	1483	28.4762	B	B	B	B	B	A	A	B	B	B	A	B	A	A	B	B	B	B	B	A	B	B	A	A	B	B	B	B	A	-	A	B	A	B	B	A	B	A	B
LangCGRIL_PAV17152	CxG_LG14	66.527	0.0607735	0.482353	0.517647	0	TGCAGTATGCCAAATAAGTTGCGAAATAAGTTGAAATTGTTTTACAGATCGGAAGAGCGGTTCAGCAGG	Unmapped	NA	28.4762	B	B	B	B	B	A	A	B	B	B	A	B	A	A	B	B	B	B	B	A	B	B	A	A	B	B	B	B	A	B	A	B	A	B	B	A	B	A	-
LangCGRIL_SNP1251	CxG_LG14	66.527	0.038674	0.471264	0.528736	0	TGCAGTGTTATGTCCTAGATTCTGAATCACTGTAAGTCTACAACCCTTCAACTGCACTTACAGATCGGA	NLL-10	4313949	28.4762	B	B	B	-	B	A	A	B	B	B	A	B	A	A	B	B	B	B	B	A	B	B	A	A	B	B	B	B	A	B	A	B	A	B	B	A	B	A	B
LangCGRIL_SNP1252	CxG_LG14	66.527	0.0607735	0.470588	0.529412	0	TGCAGGTGCACGTTTTCAAGGTTCACATGCAACTCTCTCAAATGCAATGCCCTTATCTTCTCATTCTGC	NLL-10	4314007	28.4763	B	B	B	-	B	A	A	B	B	B	A	B	A	A	B	B	B	B	B	A	B	B	A	A	B	B	B	B	A	B	A	B	A	B	B	A	B	A	B
LangCGRIL_SNP1253	CxG_LG14	66.8301	0.0441989	0.468208	0.531792	0	TGCAGGATTCTTTTTCCATGCAGGAAGAAAAGACCCCCAGGAAGGTTACAGAACTGTCGTTGAGAACCA	NLL-10	4333368	30.3497	B	B	B	-	B	A	A	B	B	B	A	B	A	A	B	B	B	B	B	A	B	B	A	-	B	B	B	B	A	B	A	B	A	-	B	A	B	A	B
LangCGRIL_SNP1255	CxG_LG14	66.8301	0.038674	0.465517	0.534483	0	TGCAGCAGAAACAAAGACAACAGAATCATAATAGGGACATCAAGCTCCACCAATGGGGGCATCAAAATG	NLL-10	4388499	30.3497	B	B	B	-	B	A	A	B	B	B	A	B	A	A	B	B	B	B	B	A	B	B	A	A	B	B	B	B	A	B	A	B	A	B	B	A	B	A	B
LangCGRIL_SNP2354_A0	CxG_LG14	66.8301	0.187845	0.462585	0.537415	0	TGCAGATATATGGGTATTGTAGTTGGTGTAAGTGACTTGGATCCTTTAAGGTGGCCAGGTTCTAAGTGG	Scaffold_80_6	4906	30.3497	B	-	B	-	B	A	A	B	B	-	A	B	A	A	-	B	B	B	-	A	B	B	A	-	B	-	-	B	A	B	A	-	-	B	B	A	B	A	B
LangCGRIL_SNP2355	CxG_LG14	66.8301	0.0552486	0.467836	0.532164	0	TGCAGATATATGGGTATTGTAGTTGGTGTAAGTGACTTGGATCCTTTACAGATCGGAAGAGCGGTTCAG	Scaffold_80_6	4926	30.3497	B	B	B	-	B	A	A	B	B	B	A	B	A	A	B	B	B	B	B	A	B	B	A	A	B	B	B	B	A	B	A	B	A	B	B	A	B	A	B
LangCGRIL_SNP2356	CxG_LG14	66.8301	0.0331492	0.468571	0.531429	0	TGCAGCTCATGCTGCTGCTAATGGAAGTCCATTCACTATTTTCTACAATCCAAGGTAATATTTGATATG	Scaffold_80_6	5351	30.3497	B	B	B	-	B	A	A	B	B	B	A	B	A	A	B	B	B	B	B	A	B	B	A	A	B	B	B	B	A	B	A	B	A	B	B	A	B	A	B
LangCGRIL_SNP1256	CxG_LG14	67.4149	0.0276243	0.465909	0.534091	0	TGCAGTTACACTCTTATATATTATTGATGTACAAAAACCAAAGGGTAATTAGAGATGGAAAGCATACAG	NLL-10	4462433	32.5911	B	B	B	-	B	A	A	B	B	B	A	B	A	A	B	B	B	A	B	A	B	B	A	A	B	B	B	B	A	B	A	B	A	B	B	A	B	A	B
LangCGRIL_PAV08231	CxG_LG14	68.0101	0.0552486	0.461988	0.538012	0	TGCAGTCTAAACTATTGTTATTCTAATGTACCATGCTTTGTTCACTTTCTTTCATCCAGATGGAGAATG	NLL-10	4570343	33.5112	A	B	B	-	B	A	A	A	B	B	A	B	A	A	B	B	B	A	B	-	B	B	A	A	B	B	B	B	A	B	A	B	A	B	B	A	B	A	B
LangCGRIL_SNP1257	CxG_LG14	68.0101	0.0718232	0.494048	0.505952	0	TGCAGAGTCTATTTTTGCAATTATGACATGTGCAAAAATAAAAATTGAATAATCTAATTTTACAGATCG	NLL-10	4609581	33.5112	A	B	B	B	B	A	A	A	B	B	A	B	A	A	B	B	B	A	-	A	B	B	A	A	B	B	B	B	A	B	A	B	A	-	B	A	B	A	B
LangCGRIL_SNP1258	CxG_LG14	68.0101	0.0220994	0.474576	0.525424	0	TGCAGTGATGGAGAACGTCCAAATTAGTGAGAGAGTAAGTAGAATGGGATCACCTATTTTACAGATCGG	NLL-10	4609641	33.5112	A	B	B	B	B	A	A	A	B	B	A	B	A	A	B	B	B	A	B	A	B	B	A	A	B	B	B	B	A	B	A	B	A	B	B	A	B	A	B
LangCGRIL_PAV08235	CxG_LG14	68.3188	0.0607735	0.452941	0.547059	0	TGCAGGCAAATAAGAACCTATCACATTGAAAAAAGTTGCACCAAGTTTAGCTACAAGGTTTCATGTATA	NLL-10	4629143	34.6828	A	B	B	B	B	A	A	A	B	B	A	B	A	A	B	B	B	A	B	A	B	B	A	A	B	B	B	B	A	B	A	B	-	B	B	A	B	-	B
LangCGRIL_PAV08236	CxG_LG14	68.3188	0.0607735	0.452941	0.547059	0	TGCAGTTTTTTGAAGTATATTTACTTCAGTATTTGCGTCAGGCCCCTCTCTCAATTCTTTGCACATCCA	NLL-10	4629209	34.6828	A	B	B	B	B	A	A	A	B	B	A	B	A	A	B	B	B	A	B	A	B	B	-	A	B	B	B	B	A	B	A	B	-	B	B	A	B	A	B
LangCGRIL_SNP1259	CxG_LG14	68.3188	0.0220994	0.468927	0.531073	0	TGCAGCCTTTCTATGATTGGACCAATGAACGTAAGCTTTATTAGAAGTGAGTTTTGGGGAATCAAGGAA	NLL-10	4633644	34.6828	A	B	B	B	B	A	A	A	B	B	A	B	A	A	B	B	B	A	B	A	B	B	A	A	B	B	B	B	A	B	A	B	A	B	B	A	B	A	B
LangCGRIL_SNP1260	CxG_LG14	68.3188	0.038674	0.471264	0.528736	0	TGCAGAATTGTAAGTAGTCATTTATGACATTTATAAACTCCAGACAGTTTATTTTTTGATTACAGATCG	NLL-10	4648942	34.6828	A	B	B	B	B	A	A	A	B	B	A	B	A	A	B	B	B	-	B	A	B	B	A	A	B	B	B	B	A	B	A	B	A	B	B	A	B	A	B
LangCGRIL_PAV08240	CxG_LG14	68.9323	0.0552486	0.45614	0.54386	0	TGCAGGATCCAGGAAACATACGAATTGGATCAGAACATACGAATTGGATCAGAACATATGAATTGGATC	NLL-10	4683560	39.1167	A	B	B	B	B	A	A	A	B	B	A	B	A	A	B	B	B	A	B	A	B	B	A	A	B	B	B	B	A	B	A	B	A	B	B	-	B	A	A
LangCGRIL_PAV08242	CxG_LG14	68.9323	0.0331492	0.468571	0.531429	0	TGCAGCCTCTCCACTATATTCTCCTTTGGCCTTAGAGCGTACGAGCAAGGTGTTTACAGATCGGAAGAG	NLL-10	4747314	39.1167	A	B	B	B	B	A	A	A	B	B	A	B	A	A	B	B	B	A	B	A	B	B	A	A	B	B	B	B	A	B	A	B	A	B	B	A	B	A	A
LangCGRIL_PAV08243	CxG_LG14	68.9323	0.0607735	0.452941	0.547059	0	TGCAGGCTCAGGCTCAGTATTAGAAGCTGGTGATGATGATCAAGTCACCGAAGAAGCGTTTGATGGTTC	NLL-10	4747368	39.1167	A	B	B	B	B	A	A	A	B	B	A	B	-	A	B	B	B	-	B	-	B	B	A	A	B	B	B	B	A	B	A	B	A	B	B	-	B	A	A
LangCGRIL_PAV08244	CxG_LG14	68.9323	0.0662983	0.485207	0.514793	0	TGCAGGCTCAATATTAGAAGCTGGTGATGATGATCAAGTCACTGAAGAAGCGTTTGGTGATTCAGTGCC	NLL-10	4747376	39.1184	A	B	B	B	B	A	A	A	B	B	A	B	A	A	B	B	B	A	-	A	B	-	A	A	B	B	B	-	-	-	A	B	A	B	B	A	-	A	A
LangCGRIL_PAV08245	CxG_LG14	68.9323	0.0662983	0.491124	0.508876	0	TGCAGTTGGAGTTGTCAATCAAGAAGGAAGTTCTAACTCAGAAGCCACTAACTCTTTTCCTCTCCTGAG	NLL-10	4747998	39.1188	A	B	B	B	B	A	A	A	-	B	A	B	A	A	B	B	B	A	-	A	B	B	A	A	B	B	B	B	A	B	A	B	A	B	-	A	B	A	A
LangCGRIL_PAV17144	CxG_LG14	68.9323	0.038674	0.477011	0.522989	0	TGCAGGATCCAGGAAACATACGAATTGGATCAGAACATACGAATAGGATCAGATTACAAGAATTTACTG	Unmapped	NA	39.1188	A	B	B	B	B	A	A	A	B	B	A	B	A	A	B	B	B	A	B	A	B	B	A	A	B	B	B	B	A	B	A	B	A	B	B	A	B	A	A
LangCGRIL_PAV17147	CxG_LG14	68.9323	0.0276243	0.471591	0.528409	0	TGCAGCCTCTCCACTATCTTCTACTTTGGCCTCAGAGCGTACGAGCAAGGTGTTTACAGATCGGAAGAG	Unmapped	NA	39.1188	A	B	B	B	B	A	A	A	B	B	A	B	A	A	B	B	B	A	B	A	B	B	A	A	B	B	B	B	A	B	A	B	A	B	B	A	B	A	A
LangCGRIL_SNP1261	CxG_LG14	68.9323	0.0607735	0.464706	0.535294	0	TGCAGTGCGTCGACACTAGTATACTAGGATTACAGATCGGAAGAGCGGTTCAGCAGGAATGCCGAGACC	NLL-10	4679776	39.1188	A	B	B	B	B	A	A	A	B	B	A	B	A	A	B	B	B	A	B	A	B	B	A	A	B	-	B	B	A	B	A	B	A	B	B	A	B	A	A
LangCGRIL_SNP1262	CxG_LG14	68.9323	0.0220994	0.468927	0.531073	0	TGCAGGAGCAAAGCCAAGGGAGGAACCCAATCTTGCAGGGAAGATCTCACTAAATATTCGAAGGAAAAT	NLL-10	4693540	39.1188	A	B	B	B	B	A	A	A	B	B	A	B	A	A	B	B	B	A	B	A	B	B	A	A	B	B	B	B	A	B	A	B	A	B	B	A	B	A	A
LangCGRIL_SNP1263	CxG_LG14	68.9323	0.0331492	0.474286	0.525714	0	TGCAGAATCATGAGGGGGCTCACCATCCATGATCGTGAACTTGGTTCCCAGAAAATTAGACCTGTTCAT	NLL-10	4745235	39.1188	A	B	B	B	B	A	A	A	B	B	A	B	A	A	B	B	B	A	B	A	B	B	A	A	B	B	B	B	A	B	A	B	A	B	B	A	B	A	A
LangCGRIL_SNP1264	CxG_LG14	68.9323	0.0220994	0.463277	0.536723	0	TGCAGTTGGAGTTGTCAATCAAGAAGGAAGTTCTAACTCAGAAGCCACTAACTCTTTTCCTCTCCTGAG	NLL-10	4747998	39.1188	A	B	B	B	B	A	A	A	B	B	A	B	A	A	B	B	B	A	B	A	B	B	A	A	B	B	B	B	A	B	A	B	A	B	B	A	B	A	A
LangCGRIL_SNP2425	CxG_LG14	68.9323	0.0220994	0.468927	0.531073	0	TGCAGCCTCTCCACTATCTTCTACTTTGGCCTCAGAGCGTACGAGCAAGGTGTTTACAGATCGGAAGAG	Unmapped	NA	39.1188	A	B	B	B	B	A	A	A	B	B	A	B	A	A	B	B	B	A	B	A	B	B	A	A	B	B	B	B	A	B	A	B	A	B	B	A	B	A	A
LangCGRIL_PAV08246	CxG_LG14	69.2317	0.0441989	0.473988	0.526012	0	TGCAGAGAATGCAATAACCATGGCCTGAAATGAAGAAAAGAATTAGGAGTTTACAGATCGGAAGAGCGG	NLL-10	4755862	41.5433	A	B	B	B	B	A	A	A	B	B	A	B	A	A	B	B	B	A	B	A	B	B	A	A	B	B	B	B	A	B	A	B	A	B	B	A	B	A	A
LangCGRIL_PAV08248	CxG_LG14	69.2317	0.0828729	0.445783	0.554217	0	TGCAGTTTGATGAATATGTAATATGACAAATTCAAACTGTTTGTAGAAACAATATTGTTTTTTGTTTAT	NLL-10	4820854	41.5433	A	B	B	B	B	A	A	A	B	B	A	B	A	A	B	B	B	A	B	A	B	B	A	A	B	B	B	B	A	B	A	B	A	B	B	A	B	A	-
LangCGRIL_PAV08257	CxG_LG14	69.2317	0.0773481	0.461078	0.538922	0	TGCAGTACATATCCGTGAACTTATATGACACACACGGAAAACTAAAAAAAGACACAAACACAATACATT	NLL-10	4939049	41.5433	A	B	B	B	B	A	A	A	B	B	A	B	A	A	B	B	B	A	B	A	B	B	A	A	B	B	B	B	A	B	A	B	A	B	B	A	B	A	-
LangCGRIL_PAV17080	CxG_LG14	69.2317	0.0773481	0.502994	0.497006	0	TGCAGAGAATGCAATAACCATGGCCTAAAATGAAGAAAAAAATTAGGAGTTTACAGATCGGAAGAGCGG	Unmapped	NA	41.5433	A	B	B	B	B	A	A	A	B	B	A	B	A	A	B	B	B	A	B	A	B	B	A	A	B	B	B	B	A	B	A	B	A	B	B	A	B	A	A
LangCGRIL_PAV17176	CxG_LG14	69.2317	0.0441989	0.473988	0.526012	0	TGCAGACGTCACTAAATCATCTCAACTTTCTACTGATCATATGCATCATATTTTACAGATCGGAAGAGC	Unmapped	NA	41.5432	A	B	B	B	B	A	A	A	B	B	A	B	A	A	B	B	B	A	B	A	B	B	A	A	B	B	B	B	A	B	A	B	A	B	B	A	B	A	A
LangCGRIL_SNP1265	CxG_LG14	69.2317	0.038674	0.482759	0.517241	0	TGCAGAGAATGCAATAACCATGGCCTGAAATGAAGAAAAGAATTAGGAGTTTACAGATCGGAAGAGCGG	NLL-10	4755862	41.5432	A	B	B	B	B	A	A	A	B	B	A	B	A	A	B	B	B	A	B	A	B	B	A	A	B	B	B	B	A	B	A	B	A	B	B	A	B	A	A
LangCGRIL_PAV08254	CxG_LG14	69.8452	0.0552486	0.461988	0.538012	0	TGCAGTTTGACACCGAATCATAATGATGCAGTCGCATCGGACTGCATTTAGATCGTATCAGGCCGCAAG	NLL-10	4912493	45.0522	A	B	B	B	B	A	A	A	B	B	A	B	A	A	B	B	B	-	B	A	B	B	A	A	B	B	B	B	A	B	A	B	A	B	B	-	B	A	A
LangCGRIL_PAV08265	CxG_LG14	69.8452	0.0662983	0.461538	0.538462	0	TGCAGTCTGAAAAAAAATGCCAAAAGTATAAAACAACTCACTCCAGAATAAAATAAGTACTTATCCATA	NLL-10	5001652	45.0522	A	B	B	B	B	A	A	A	B	B	A	B	A	A	B	B	B	A	B	A	B	B	A	A	B	B	B	B	-	B	A	B	A	B	B	A	B	A	A
LangCGRIL_PAV17133	CxG_LG14	70.1539	0.0552486	0.48538	0.51462	0	TGCAGTCTGAAAAAAAATCCTCTAGGAAAGAGCATTACAATAGGAAAAGTTGCCAAAAGTATAAAACAA	Unmapped	NA	46.3349	A	B	B	B	B	A	A	A	B	B	A	B	A	A	B	B	B	-	B	A	B	B	A	A	B	B	B	-	A	B	A	B	A	B	B	A	B	A	A
LangCGRIL_SNP1268_A1	CxG_LG14	70.6212	0.370166	0.412281	0.587719	1	TGCAGTACTCAGTGCTGTATCTTCTATACTCTGGTCCAATCTATACAAAGAATCCATTAATGCATTACA	NLL-10	4825244	46.0272	A	B	B	B	B	A	A	-	B	B	-	B	A	-	B	-	-	A	-	A	B	B	-	-	B	-	-	B	A	B	-	-	-	-	B	A	B	A	A
LangCGRIL_PAV08252	CxG_LG14	71.0842	0.0607735	0.494118	0.505882	0	TGCAGATGCCTAAATTGTTATTGAGAACTCACGTGCCATTATGTTTTCGGCACTCTTTCCTGCACTACT	NLL-10	4876110	43.8271	A	B	B	B	B	A	A	A	B	B	A	B	A	A	B	B	B	A	B	A	B	B	A	A	B	B	B	B	A	B	A	-	A	-	B	A	B	A	A
LangCGRIL_PAV08253	CxG_LG14	71.0842	0.0607735	0.458824	0.541176	0	TGCAGATGCCTAAATTGTTATTGAGAACTCACGTGCCACTATGCTTTCGGCACTCTTTCCTGCACTACT	NLL-10	4876110	43.8271	A	B	B	B	B	A	A	A	B	B	A	B	-	A	B	B	B	-	B	A	B	B	A	A	B	B	B	B	-	B	A	B	A	B	B	A	B	A	A
LangCGRIL_PAV08256	CxG_LG14	71.0842	0.0828729	0.5	0.5	0	TGCAGTACATATCCGTGAACTTATATGACACACGGAAACTAAAAAAAGACACAAACACAATACATTACA	NLL-10	4939049	43.8271	A	B	B	B	B	A	A	A	B	B	A	B	A	A	B	B	B	A	B	A	B	B	A	A	B	B	B	B	A	B	A	B	A	B	B	A	B	A	A
LangCGRIL_PAV17096	CxG_LG14	71.0842	0.0607735	0.5	0.5	0	TGCAGTTTGTCACCGAATCATAATGATACGGTCGCATCGGATCGCATTTAGATTGTATCAGGCTGCAAG	Unmapped	NA	43.8271	A	B	B	B	B	A	A	A	B	B	A	B	A	A	-	B	B	A	B	A	B	B	A	A	B	B	B	B	A	B	A	B	A	B	-	A	-	A	A
LangCGRIL_PAV17123	CxG_LG14	71.0842	0.0607735	0.494118	0.505882	0	TGCAGACGTCACTAAATTATCTCAACTTTCTACCGATCATATGCATCATATTTTACAGATCGGAAGAGC	Unmapped	NA	43.8271	A	B	B	B	B	A	A	A	B	B	A	B	A	A	B	B	B	A	B	A	B	B	A	A	B	B	B	B	A	B	A	B	A	B	B	A	B	A	A
LangCGRIL_SNP1266	CxG_LG14	71.0842	0.0220994	0.480226	0.519774	0	TGCAGACGTCACTAAATCATCTCAACTTTCTACTGATCATATGCATCATATTTTACAGATCGGAAGAGC	NLL-10	4773689	43.8271	A	B	B	B	B	A	A	A	B	B	A	B	A	A	B	B	B	A	B	A	B	B	A	A	B	B	B	B	A	B	A	B	A	B	B	A	B	A	A
LangCGRIL_SNP1267_A0	CxG_LG14	71.0842	0.303867	0.460317	0.539683	0	TGCAGTACTAAGTGCTGTATCTTCTATACTCTGGTCCAATCTATACAAAGAATCCATTAATGCATTACA	NLL-10	4825244	43.8271	A	B	B	B	B	A	A	A	B	B	-	B	A	A	B	-	-	-	-	-	B	B	A	-	B	-	-	B	A	B	A	-	A	-	B	A	B	A	-
LangCGRIL_SNP1269	CxG_LG14	71.0842	0.0276243	0.477273	0.522727	0	TGCAGTACTCAGTGCTGTATCTTCTATACTCTGGTCCAATCTATACAAAGAATCCATTACAGATCGGAA	NLL-10	4825253	43.827	A	B	B	B	B	A	A	A	B	B	A	B	A	A	B	B	B	A	B	A	B	B	A	A	B	B	B	B	A	B	A	B	A	B	B	A	B	A	A
LangCGRIL_SNP1270	CxG_LG14	71.0842	0.331492	0.404959	0.595041	0	TGCAGTGACACAACAAGTTACCCTGAGATAAGAAACAAGGAACCAACATTTTTAAACCCACCAACACCA	NLL-10	4832806	43.8269	-	-	B	B	B	A	-	A	-	B	-	B	-	-	B	B	B	-	-	A	B	-	A	-	B	B	-	-	A	B	A	B	-	B	-	-	B	A	-
LangCGRIL_SNP1271	CxG_LG14	71.0842	0.0441989	0.485549	0.514451	0	TGCAGTGACACAACAAGTTACCCTGAGATAAGAAACAAGGAACCAACATTTTTACAGATCGGAAGAGCG	NLL-10	4832820	43.8269	A	B	B	B	B	A	A	A	B	B	A	B	A	A	B	B	B	A	B	A	B	B	A	A	B	B	B	B	A	B	A	B	A	B	B	A	B	A	A
LangCGRIL_SNP1272	CxG_LG14	71.0842	0.0276243	0.477273	0.522727	0	TGCAGATGCCTAAATTGTTATTGAGAACTCACGTGCCATTATGTTTTCGGCACTCTTTCCTGCACTACT	NLL-10	4876110	43.8269	A	B	B	B	B	A	A	A	B	B	A	B	A	A	B	B	B	A	B	A	B	B	A	A	B	B	B	B	A	B	A	B	A	B	B	A	B	A	A
LangCGRIL_SNP1273	CxG_LG14	71.0842	0.0331492	0.485714	0.514286	0	TGCAGTGCAGTGGACGCAGTAATTATCAATTAGAAAAAACTTATAAATTTCCTCTGAAAAAGAACTTAT	NLL-10	4937729	43.8269	A	B	B	B	B	A	A	A	B	B	A	B	A	A	B	B	B	A	B	A	B	B	A	A	B	B	B	B	A	B	A	B	A	B	B	A	B	A	A
LangCGRIL_SNP1274	CxG_LG14	71.0842	0.0220994	0.480226	0.519774	0	TGCAGTTTTTGTATTTGTATCTGTAACTTCAGTTTTTTAGTCCAAACTTGTTTTTTCTTCGTAAAAGTT	NLL-10	4949269	43.8269	A	B	B	B	B	A	A	A	B	B	A	B	A	A	B	B	B	A	B	A	B	B	A	A	B	B	B	B	A	B	A	B	A	B	B	A	B	A	A
LangCGRIL_SNP1275	CxG_LG14	71.0842	0.0276243	0.482955	0.517045	0	TGCAGCATTCCCTATTCATCGACCAGAATCTAACAAAATAAAACAATTCACAAATTCTAATAAAGGGGT	NLL-10	4949335	43.8269	A	B	B	B	B	A	A	A	-	B	A	B	A	A	B	B	B	A	B	A	B	B	A	A	B	B	B	B	A	B	A	B	A	B	B	A	B	A	A
LangCGRIL_SNP1278	CxG_LG14	71.9879	0.0220994	0.468927	0.531073	1	TGCAGTACTTGAAGCGGCTTGTTCCTGTTGCACATCACGTACTTGAAAAGTTTGCTTTACTTATCTGCA	NLL-10	5367700	57.3875	A	B	B	B	B	A	A	A	B	B	A	B	A	A	B	B	B	A	B	A	B	B	A	A	B	B	B	B	A	B	A	B	A	B	B	A	B	A	A
LangCGRIL_PAV08267	CxG_LG14	72.2769	0.0276243	0.471591	0.528409	0	TGCAGTGTAAATATACATACGAGGTTGCAAAATTGAGACATCCGCTTGTGCATTGGTGTCACATATAAC	NLL-10	5193907	54.4645	A	B	B	B	B	A	A	A	B	B	A	B	A	A	B	B	B	A	-	A	B	B	A	A	B	B	B	B	A	B	A	B	A	B	B	A	B	A	A
LangCGRIL_PAV08269	CxG_LG14	72.2769	0.116022	0.5375	0.4625	0	TGCAGAAGACGCGCATATGTTCTGCACTTGTACCGCAGGTCAGCATGATCAGGTCTCTTCAACTGTCCC	NLL-10	5238565	54.4645	A	B	B	B	B	A	A	A	B	B	A	B	A	A	B	B	B	A	B	A	B	B	A	A	-	B	B	-	A	B	A	-	A	B	B	A	B	A	A
LangCGRIL_PAV08280	CxG_LG14	72.5728	0.0441989	0.468208	0.531792	0	TGCAGCCCTTGTATCTACGTAACAGTTATGCAGTGCATAGGGGGAGGAACAGTATGCTCTGAAGGAAAG	NLL-10	5485132	58.6259	A	B	B	B	B	A	A	A	B	B	A	B	-	A	B	B	B	A	B	A	B	B	A	A	B	B	B	B	A	B	A	B	A	B	B	-	B	A	A
LangCGRIL_PAV08283	CxG_LG14	72.5728	0.0497238	0.494186	0.505814	0	TGCAGCTAATACTGAAAACAACACTGAAGGCTATTGTTCTCATGTTTTTGGTAGCTTTTTTCTCATGCC	NLL-10	5535192	58.6259	A	B	B	B	B	A	A	A	B	B	A	B	A	A	B	B	B	A	B	A	-	B	A	A	B	B	B	-	A	B	A	B	A	B	B	A	B	A	A
LangCGRIL_SNP1279	CxG_LG14	72.5728	0.0165746	0.477528	0.522472	0	TGCAGTCACTTCTAACATTGATGTCGATAATCCGTTGATAGATCCACCTGAAACCATGGTTACCAATGT	NLL-10	5534587	58.6259	A	B	B	B	B	A	A	A	B	B	A	B	A	A	B	B	B	A	B	A	B	B	A	A	B	B	B	B	A	B	A	B	A	B	B	A	B	A	A
LangCGRIL_SNP1280	CxG_LG14	72.5728	0.0220994	0.480226	0.519774	0	TGCAGTTATGACATGAATATTAGTATACAATAACCAATTCTGAAAGGTTGCTTTGGTGGCTGTTTTCAT	NLL-10	5535258	58.6259	A	B	B	B	B	A	A	A	B	B	A	B	A	A	B	B	B	A	B	A	B	B	A	A	B	B	B	B	A	B	A	B	A	B	B	A	B	A	A
FloweringTime (efl)	CxG_LG14	73.2017	0.18232	0.403315	0.414365	0	NA	NA	NA	67.2508	-	B	B	B	B	A	A	A	B	-	A	B	-	A	B	B	B	A	B	-	B	B	A	A	B	B	B	B	-	B	A	B	A	B	-	A	-	A	A
Candidate causal SNPc	NA	NA	0.0165746	0.453039	0.508287	NA	NA	NLL-06	6960837	NA	A	B	B	B	B	A	A	A	B	B	A	B	A	A	B	B	B	A	B	A	B	B	A	A	B	B	B	B	A	B	A	B	A	B	B	A	B	A	A
LangCGRIL_PAV04800	CxG_LG14	73.8307	0.0331492	0.485714	0.514286	1	TGCAGATAAAAAAAATACATACATGGATTAGTTAGTAGTTATGAAATTTGCTTGTAACCCATGCAAACT	NLL-06	6889836	63.9089	A	B	B	B	-	A	A	A	B	B	A	B	A	A	B	B	B	A	B	A	B	-	A	A	B	B	B	B	A	B	A	B	A	B	B	A	B	A	A
LangCGRIL_SNP0847	CxG_LG14	74.1266	0.0331492	0.485714	0.514286	0	TGCAGTATGTAACCATGAATCACAAATGCTAATACAACTCCAAATACATACGAAGCTGAATATAATGTG	NLL-06	26306325	63.7185	A	B	B	B	B	A	A	A	B	B	A	B	A	A	B	B	B	A	B	A	B	B	A	A	B	B	B	B	A	B	A	B	A	B	B	A	-	A	A
LangCGRIL_PAV16421	CxG_LG14	74.4314	0.0662983	0.467456	0.532544	0	TGCAGGTTTGTTTTCAGATAAATAATGTTTTTATCCTAAAACATATTACAAATGGTTTAGTAAATTACA	Scaffold_50_61	8282	60.2336	A	B	B	B	B	A	A	A	B	B	A	B	A	A	B	B	B	A	B	A	B	B	A	A	B	B	B	B	A	B	-	B	A	B	B	A	B	-	A
LangCGRIL_PAV16423	CxG_LG14	74.4314	0.0441989	0.479769	0.520231	0	TGCAGATTATAGTAGGTACTTCAATAAAACTACTCAGAATACTAGTAAAATGCATGGTTTCACCAAGTC	Scaffold_50_61	12797	60.2336	A	B	B	B	B	A	A	A	B	B	A	B	A	A	B	B	B	A	B	A	B	B	A	A	B	B	B	B	A	B	A	B	A	B	B	A	B	-	A
LangCGRIL_PAV16424	CxG_LG14	74.4314	0.0718232	0.464286	0.535714	0	TGCAGATTATAGTAGGTACTTCTATAAAACTACTCAATACTAGTAAAATGCATGGTTTCACCAAGTCCT	Scaffold_50_61	12797	60.2336	A	B	B	B	B	A	A	A	B	B	A	B	A	A	B	B	B	-	B	A	B	B	A	A	B	B	B	B	A	B	A	B	A	B	B	-	B	-	A
LangCGRIL_SNP0340	CxG_LG14	74.4314	0.0331492	0.491429	0.508571	0	TGCAGTTTTCTAATATAACTGCAAGGTTCTTAGTCCAATACTCGGTGAACATCTCTGTAAAGAATGTGG	NLL-03	27302504	60.2336	A	B	B	B	B	A	A	A	B	B	A	B	A	A	B	B	B	A	B	A	B	B	A	A	B	B	B	B	A	B	A	B	A	B	B	A	B	-	A
LangCGRIL_SNP2316	CxG_LG14	74.4314	0.038674	0.482759	0.517241	0	TGCAGAGTGCAGACGTTCAAACACGGTGGGTATAATAAGTTCAGCCCCTATTCAATAAGACCATATATT	Scaffold_50_46	8342	60.2322	A	B	B	B	B	A	A	A	B	B	A	B	A	A	B	B	B	A	B	A	B	B	A	A	B	B	B	B	A	B	A	B	A	B	B	A	B	-	A
LangCGRIL_SNP2317	CxG_LG14	74.4314	0.0441989	0.485549	0.514451	0	TGCAGCTCCAGGTCAAGGTATATATAGGAGACATAGATTGTAAAAAAAACATTGTTTTGTGAGAAAGAT	Scaffold_50_60	17706	60.2307	A	B	B	B	B	A	A	A	B	B	A	B	A	A	B	B	B	A	B	A	B	B	A	A	B	B	B	B	A	B	A	B	A	B	B	A	B	-	A
LangCGRIL_SNP2318	CxG_LG14	74.4314	0.110497	0.453416	0.546584	0	TGCAGTGGAGCTCCCTGTATCTGAGCAAGTGGAGTTACTGGAACAGGTATGAAAGAACTTGCAACAGAA	Scaffold_50_61	17965	60.2293	A	B	B	B	B	A	A	A	B	B	A	B	A	A	B	B	B	-	B	A	B	B	-	A	B	B	B	B	-	B	A	-	A	B	B	A	B	-	A
LangCGRIL_SNP2319	CxG_LG14	74.4314	0.0828729	0.475904	0.524096	0	TGCAGCCTTATAATCAGCTTATTCCTCAACCTGTTATACCACTCCCTTTTTCATCTTTGCCATATCCTC	Scaffold_50_61	18031	60.2293	A	B	B	B	B	A	A	A	B	B	A	B	-	A	B	B	B	A	B	A	B	B	A	A	B	B	B	B	A	B	A	B	A	B	B	A	B	-	A
LangCGRIL_PAV16422	CxG_LG14	75.0375	0.0110497	0.463687	0.536313	0	TGCAGGTTTGTTTTCAGATAAATAATGTTTTTATCCTAAAACATATTACAAATGGTTTTTGTAAATTAC	Scaffold_50_61	8282	52.3183	A	B	B	B	B	A	A	A	B	B	A	B	A	A	B	B	B	A	B	A	B	B	A	A	B	B	B	B	-	B	A	B	A	B	B	A	B	B	A
LangCGRIL_PAV17084	CxG_LG14	75.0375	0.0497238	0.488372	0.511628	0	TGCAGCCGAAACAAAGGTAGAAAAATGAGAGCTGAAAGACCAACACAATAGTCTCAAAAGTAAACATAA	Unmapped	NA	52.3183	A	B	B	B	B	A	A	A	B	B	A	B	A	A	B	B	B	A	B	A	B	B	A	A	B	B	B	-	A	B	A	-	A	B	B	A	B	B	A
LangCGRIL_PAV17113	CxG_LG14	75.0375	0.0718232	0.494048	0.505952	0	TGCAGAATTTGCTCACTGAATCCAACATCGAGATTTACATTTTCTTCTACGACTATATTATTTACCACC	Unmapped	NA	52.3183	A	B	B	B	B	A	A	A	B	B	A	B	A	A	B	B	B	A	B	A	B	B	A	A	B	B	B	B	-	B	A	B	A	B	B	A	B	-	A
LangCGRIL_PAV16430	CxG_LG14	75.3282	0.038674	0.477011	0.522989	0	TGCAGATACATTCATTTGTCAGCAAATTTCTTTCATGAAAAAAAACAAACCTTACAGATCGGAAGAGCG	Scaffold_50_72	42404	49.7382	A	B	B	B	B	A	A	A	B	B	A	B	A	A	B	B	B	A	B	A	B	B	A	A	B	B	B	B	A	B	A	B	A	B	B	A	B	B	A
LangCGRIL_PAV08285	CxG_LG14	75.635	0.0662983	0.497041	0.502959	0	TGCAGAAAGAAAAAAAATATGCTGAGATAAATGATTGAATTTTCCGGTTGTATTGAAAAGAAAGAAGGA	NLL-10	5561364	51.7034	A	B	B	B	B	A	A	A	B	-	A	B	A	A	B	B	B	A	B	A	B	B	A	A	B	B	B	B	A	B	A	B	A	B	B	A	-	-	A
LangCGRIL_SNP1281	CxG_LG14	75.635	0.0441989	0.485549	0.514451	0	TGCAGCGGGTCTTCTGATTTGACCACTGCTGACTTTATGAACTTGTATAGTTGTTCATACACACTTTTG	NLL-10	5561298	51.7034	A	B	B	B	B	A	A	A	B	-	A	B	A	A	B	B	B	A	B	A	B	B	A	A	B	B	B	B	A	B	A	B	A	B	B	A	B	-	A
LangCGRIL_PAV08286	CxG_LG14	75.9436	0.0662983	0.47929	0.52071	0	TGCAGAAAGAAAAAAAATATGCTGAGATAAATGATTGAATTTTCCATTCTTTGGTTGTATTGAAAAGAA	NLL-10	5561364	47.0739	A	B	B	B	B	A	A	A	B	-	A	B	A	A	B	B	B	A	B	A	B	B	A	A	B	B	B	B	A	B	A	B	A	B	B	A	B	-	-
LangCGRIL_PAV15856	CxG_LG14	75.9436	0.0662983	0.467456	0.532544	0	TGCAGGTTTTATATTGTAACATCACATAAGCTCCTTGCAAAACAAGTTACTAATGAGAGTTGATTCAAA	Scaffold_222_3	6024	47.0739	A	B	B	B	B	-	A	A	B	-	A	B	A	A	B	B	B	A	B	A	B	B	A	A	B	B	B	B	A	B	A	B	A	B	B	A	B	-	A
LangCGRIL_PAV16429	CxG_LG14	75.9436	0.0607735	0.470588	0.529412	0	TGCAGATACATTCATTTGTCAGCAAATTTCTTATCATGAAAAAAAACAAACCTTACAGATCGGAAGAGC	Scaffold_50_72	42403	47.0739	A	B	B	B	B	A	A	A	B	A	A	B	A	A	B	B	B	A	B	A	B	B	A	A	B	B	B	B	-	B	A	B	A	B	B	A	B	A	A
LangCGRIL_SNP0287	CxG_LG14	76.2726	0.116022	0.49375	0.50625	0	TGCAGACAAGTTTGAGTGAAGCTGTATGCTGTGCTATTGACTCTTACTATGGAGATAAATGCAAGTTAT	NLL-03	23158968	47.3487	A	B	B	B	B	A	A	A	B	-	A	B	A	A	B	B	B	A	B	-	B	B	A	B	B	B	B	-	A	B	A	B	A	B	B	A	B	-	-
LangCGRIL_SNP1284	CxG_LG14	76.2726	0.0497238	0.47093	0.52907	0	TGCAGTCCTATGCGGCATCATTATGATTCGGTGTGATGCCGTTGCAGCGGTTACATATTTTTGTGGGCT	NLL-10	6047667	47.3487	A	B	B	B	B	A	A	A	B	-	A	B	A	A	B	B	B	A	B	A	B	B	A	B	B	B	B	B	A	B	A	B	A	B	B	A	B	-	A
LangCGRIL_SNP1285	CxG_LG14	76.2726	0.0441989	0.479769	0.520231	0	TGCAGTCGAATAACATCAGTGGAGCGTACTTCCCTGATTGACTTTCTAAGTTTGTGAGTGGTGTGCCTC	NLL-10	6052215	47.3487	A	B	B	B	B	A	A	A	B	-	A	B	A	A	B	B	B	A	B	A	B	B	A	B	B	B	B	B	A	B	A	B	A	B	B	A	B	-	A
LangCGRIL_PAV15762	CxG_LG14	77.2661	0.0552486	0.467836	0.532164	0	TGCAGACTCTATATCTATGAACCACGAATTCGTTGAACACTCTCACGTATCGCTATTGGACACAGATAC	Scaffold_2_113	12512	41.8222	A	B	B	B	B	A	A	A	B	-	A	B	A	A	B	B	B	A	B	A	B	-	A	B	B	B	B	B	A	B	A	B	A	B	B	A	B	A	A
LangCGRIL_PAV08319	CxG_LG14	77.5637	0.0220994	0.451977	0.548023	0	TGCAGTATAACTGTATGCCTTTGTGGCAGTCGGAAGGGTGAGAATGGAAATTACAGATCGGAAGAGCGG	NLL-10	6730032	40.5606	A	B	B	B	B	A	A	A	B	B	A	B	A	A	B	B	B	A	B	A	B	B	A	B	B	B	B	B	-	B	A	B	A	B	B	A	B	B	A
LangCGRIL_PAV15761	CxG_LG14	77.5637	0.0662983	0.473373	0.526627	0	TGCAGACTCTGTATCTATGAACCACGAATTCGTTGAACACTCTCACGTATCGTTATTGGACACAGATAC	Scaffold_2_113	12512	40.5606	A	B	B	B	B	A	A	A	B	-	A	B	A	A	B	B	B	A	B	A	B	B	A	B	B	B	-	B	A	B	A	B	A	B	B	A	B	-	A
LangCGRIL_SNP1297	CxG_LG14	77.5637	0.0441989	0.468208	0.531792	0	TGCAGCTGAATAATGATGATTGTAGTTTGTCAAAATGACAAAGATAAAAAGTTTCTGATTTGTCATTGC	NLL-10	7755691	40.5606	A	B	B	B	B	A	A	A	B	-	A	B	A	A	B	B	B	A	B	A	B	B	A	B	B	B	B	B	A	B	A	B	A	B	B	A	B	-	A
LangCGRIL_SNP2247	CxG_LG14	77.5637	0.0497238	0.465116	0.534884	0	TGCAGACTCTATATCTATGAACCACGAATTCGTTGAACACTCTCACGTATCGCTATTGGACACAGATAC	Scaffold_2_113	12512	40.5606	A	B	B	B	B	A	A	A	B	-	A	B	A	A	B	B	B	A	B	A	B	B	A	B	B	B	B	B	A	B	A	B	A	B	B	A	B	-	A
LangCGRIL_SNP2268	CxG_LG14	77.5637	0.0662983	0.449704	0.550296	0	TGCAGACAAATTTACTCTAGTGGTGTAATTTGAATATATTATTACCAAACTAGTGTAGCTTTTTTATTT	Scaffold_28_32	26403	40.5606	A	B	B	B	B	A	A	A	B	-	A	B	A	A	B	B	B	A	B	A	B	B	-	B	B	B	B	B	A	B	A	B	A	B	B	A	B	-	A
LangCGRIL_PAV08327	CxG_LG14	78.1625	0.0497238	0.482558	0.517442	0	TGCAGTTCAGTTTCAGCTGGCACCATCAATAATTGAGCTGTTGTAGCAAATTTTTTAGTAGTGCCGCAT	NLL-10	7419009	35.0167	A	B	B	B	B	A	A	A	B	B	A	B	A	A	B	B	B	A	B	A	B	B	A	B	B	B	B	-	A	B	A	B	A	B	B	A	B	B	A
LangCGRIL_PAV08328	CxG_LG14	78.1625	0.0552486	0.491228	0.508772	0	TGCAGCACTTGGTCTTTGTTGTAACCAGTGAGAATATTGCCTCGGCTTTACACAAATACAGCAGGAACA	NLL-10	7419075	35.0167	A	B	B	B	B	A	A	A	B	B	A	B	A	A	B	B	B	A	-	A	B	B	A	B	B	B	B	B	A	B	A	-	A	B	B	A	B	B	A
LangCGRIL_PAV08331	CxG_LG14	78.1625	0.0497238	0.476744	0.523256	0	TGCAGCCTCCGTTCCAGTGTGTGTGGGTGCATCATAAGCACAGTGCACCTTCGGGCATTTCCAACCCCA	NLL-10	7691889	35.0167	A	B	B	B	B	A	A	A	B	B	A	B	A	A	B	B	B	A	B	A	-	B	A	-	B	B	B	B	A	B	A	B	A	B	B	A	B	B	A
LangCGRIL_PAV08340	CxG_LG14	78.1625	0.0828729	0.415663	0.584337	0	TGCAGGTTTGAGGGCTTTGGAAGGCGATGCATCTGATAGAATTTTGCAAGCGGTGATTATTATTATGTG	NLL-10	8152114	35.0167	A	B	B	B	B	A	A	A	B	B	A	B	A	A	B	B	B	A	B	-	B	B	A	B	B	B	B	B	A	B	-	B	A	B	B	A	B	B	-
LangCGRIL_PAV17164	CxG_LG14	78.1625	0.0276243	0.465909	0.534091	0	TGCAGAGACGTTGATCTGGTACAAACGAGTCCACTCGAGCACCGTAGACTCAGTTAGTTGTCTCACGTG	Unmapped	NA	35.0168	A	B	B	B	B	A	A	A	B	B	A	B	A	A	B	B	B	A	B	A	B	B	A	B	B	B	B	B	A	B	A	B	A	B	B	A	B	-	A
LangCGRIL_SNP1294	CxG_LG14	78.1625	0.0331492	0.474286	0.525714	0	TGCAGTACCGGCCAGTAGATAGATCTTACATATTTGGTTCTCATCATTAGAGTCTACAAGTATAATAAG	NLL-10	7256965	35.0168	A	B	B	B	B	A	A	A	B	-	A	B	A	A	B	B	B	A	B	A	B	B	A	B	B	B	B	B	A	B	A	B	A	B	B	A	B	-	A
LangCGRIL_SNP1295	CxG_LG14	78.1625	0.0331492	0.474286	0.525714	0	TGCAGCCATTTTCCAACATGCAATCCTCATTTTGCTCATCATTAGAATGATGCCCTAACACAGCATGGA	NLL-10	7386070	35.0168	A	B	B	B	B	A	A	A	B	-	A	B	A	A	B	B	B	A	B	A	B	B	A	B	B	B	B	B	A	B	A	B	A	B	B	A	B	-	A
LangCGRIL_SNP1296	CxG_LG14	78.1625	0.0331492	0.474286	0.525714	0	TGCAGTGCAGATATGGCAAGAACTATGAGGTGCCCACGCAACTGCATTCACATTCGCCTGGTGCCTCTT	NLL-10	7701698	35.0169	A	B	B	B	B	A	A	A	B	-	A	B	A	A	B	B	B	A	B	A	B	B	A	B	B	B	B	B	A	B	A	B	A	B	B	A	B	-	A
LangCGRIL_PAV08366	CxG_LG14	78.7799	0.0497238	0.488372	0.511628	0	TGCAGCATCAGAAACCTAGCATTTCAGTGACTAACAACAAAGTAGGCAAATTCAAAGGAAGAAGCAGAA	NLL-10	9712353	37.618	A	B	B	B	B	A	A	A	B	B	A	B	A	A	B	B	B	A	B	A	B	-	A	B	B	B	B	-	A	B	A	B	A	B	-	A	B	-	A
LangCGRIL_PAV06861	CxG_LG14	79.0866	0.0497238	0.465116	0.534884	0	TGCAGCCGCGCACATGATACGATCATGCACCCTACTCCATCCAACGCTCACGAGTCCGCCACGCGGACA	NLL-08	16852893	33.9221	A	B	B	B	B	A	A	A	B	-	A	B	A	A	B	B	B	-	B	A	B	B	A	B	B	B	B	B	A	B	A	B	A	B	B	-	B	A	A
LangCGRIL_PAV08339	CxG_LG14	79.0866	0.0718232	0.452381	0.547619	0	TGCAGGTTTGAGGGCTTTGGAAGGCGATGCATCTGATAGAATTTTGCAAGCGGTGATTATTATTATTAT	NLL-10	8152114	33.922	A	B	B	B	B	A	A	A	B	-	-	B	A	A	B	B	B	A	B	A	B	B	-	B	B	B	B	B	A	B	A	B	A	B	B	A	B	-	-
LangCGRIL_PAV08343	CxG_LG14	79.0866	0.0607735	0.494118	0.505882	0	TGCAGACCTCTTTAGAAAAGAAACAGTCCCTAATAGCATGAATAATTGTCTCAGAGAAATGGTAACATG	NLL-10	8463003	33.922	A	B	B	B	B	A	A	A	B	-	A	B	A	A	B	B	B	A	B	A	B	B	A	B	B	B	B	-	A	B	A	B	A	B	B	A	-	-	A
LangCGRIL_PAV08347	CxG_LG14	79.0866	0.0497238	0.476744	0.523256	0	TGCAGCAGCAGCGGCGACGTCAGCAGCAAGACAGCAAGTTTTACAGATCGGAAGAGCGGTTCAGCAGGA	NLL-10	8778526	33.922	A	B	B	B	B	A	A	A	B	-	A	B	A	A	B	B	B	A	B	A	B	B	A	B	B	B	B	B	A	B	A	B	A	B	B	A	B	-	A
LangCGRIL_PAV08348	CxG_LG14	79.0866	0.0497238	0.47093	0.52907	0	TGCAGTTGTTGCCGACGTTGCTGCCCTCTTTCCTTAGGACTGTTGCAGTTTTTATTTCTCTCCCTCTTC	NLL-10	8778567	33.922	-	B	B	B	B	A	A	A	B	-	A	B	A	A	B	B	B	-	B	A	B	B	A	B	B	B	B	B	A	B	A	B	A	B	B	A	B	-	A
LangCGRIL_PAV08362	CxG_LG14	79.0866	0.0552486	0.48538	0.51462	0	TGCAGTGACTTGGTACAATGTAATACTCATTTCATTCGTATGATTATTGTAAGCCAGATGAGTTACAGA	NLL-10	9698353	33.922	A	B	B	B	B	A	A	A	B	B	A	B	A	A	B	B	B	A	B	A	B	B	A	B	B	B	B	B	A	B	A	B	A	B	B	A	B	-	A
LangCGRIL_PAV08363	CxG_LG14	79.0866	0.0773481	0.45509	0.54491	0	TGCAGTGACTTGGTACAATGTAATACTCATTTCATTCGTATGAGTATTGTTACAGATCGGAAGAGCGGT	NLL-10	9698369	33.9181	A	B	B	B	B	A	A	A	B	A	A	B	A	A	B	B	B	A	-	A	B	B	A	B	B	B	B	B	-	B	A	B	A	B	B	A	B	A	A
LangCGRIL_PAV08367	CxG_LG14	79.0866	0.038674	0.471264	0.528736	0	TGCAGCATCAGAAACCTAGCATTTCAGTGATTACAGATCGGAAGAGCGGTTCAGCAGGAATGCCGAGAC	NLL-10	9712388	33.9181	A	B	B	B	B	A	A	A	B	A	A	B	A	A	B	B	B	A	B	A	B	B	A	B	B	B	B	B	A	B	A	B	A	B	B	A	B	-	A
LangCGRIL_SNP1298	CxG_LG14	79.0866	0.0497238	0.465116	0.534884	0	TGCAGGTTTGAGGGCTTTGGAAGGCGATGCATCTGATAGAATTTTGCAAGCGGTGATTATTATTATTAT	NLL-10	8152114	33.9181	A	B	B	B	B	A	A	A	B	-	A	B	A	A	B	B	B	A	B	A	B	B	A	B	B	B	B	B	A	B	-	B	A	B	B	A	B	-	-
LangCGRIL_SNP1299	CxG_LG14	79.0866	0.0331492	0.474286	0.525714	0	TGCAGGGTTGATGTTCACATTTCGTATTTTCGATCACATGTCTTCTCATGTGTTTGCTATCAATGCATC	NLL-10	9384282	33.9181	-	B	B	B	B	A	A	A	B	-	A	B	A	A	B	B	B	A	B	A	B	B	A	B	B	B	B	B	A	B	A	B	A	B	B	A	B	-	A
LangCGRIL_SNP1300	CxG_LG14	79.0866	0.165746	0.490066	0.509934	0	TGCAGCCAAAATTTAATTTAGTAGACAGAATAGGTCCATTCCTGAATCAGTTACAGATCGGAAGAGCGG	NLL-10	9698419	33.9181	A	B	B	B	B	A	A	A	B	-	A	B	A	A	B	B	B	A	-	A	B	B	A	B	B	-	-	B	A	B	A	-	A	B	B	A	B	A	-
LangCGRIL_SNP1301	CxG_LG14	79.0866	0.0441989	0.479769	0.520231	0	TGCAGCTTTGGTTGCTGGAATTGAATTTCCATCTTACAGATCGGAAGAGCGGTTCAGCAGGAATGCCGA	NLL-10	9712419	33.9181	A	B	B	B	B	A	A	A	B	-	A	B	A	A	B	B	B	A	B	A	B	B	A	B	B	B	B	B	A	B	A	B	A	B	B	A	B	-	A
LangCGRIL_SNP1302	CxG_LG14	79.0866	0.0331492	0.474286	0.525714	0	TGCAGTGAAAGGCAAACATAATCAGTTGGAAGTGAAATTTTAGAATCAGCAATCTAACAGCAAGGGCGG	NLL-10	10006980	33.9181	A	B	B	B	B	A	A	A	B	-	A	B	A	A	B	B	B	A	B	A	B	B	A	B	B	B	B	B	A	B	A	B	A	B	B	A	B	-	A
LangCGRIL_SNP1303	CxG_LG14	79.0866	0.0497238	0.476744	0.523256	0	TGCAGCATTTTCCTTTTCCAGCTATTTTGTAATGACTTCTAGAAAATCAGTTGGTTTTGCAGCAGCCGC	NLL-10	10347442	33.9181	A	B	B	B	B	A	A	A	B	-	A	B	A	-	B	B	B	A	B	A	B	B	A	B	B	B	B	B	A	B	A	B	A	B	B	A	B	-	A
[truncated: 749 more rows]
[truncated: 142 more columns]

[truncated: 4 more sheets: Online Resource 10, Online Resource 11, Online Resource 12, Online Resource 13]
